# Supplementary material for: Enterohemorrhagic Escherichia coli O157:H7 responds to norepinephrine gradients by tRNA reprogramming and codon-biased translation of virulence genes
Source: mSystems. 2026 Apr 22;11(5):e01418-25. doi: 10.1128/msystems.01418-25 (PMC13185646; doi:10.1128/msystems.01418-25)
Supplement: Data S1B — Gene-specific codon usage Z-scores. [file msystems.01418-25-s0003.xls]

## Sheet: 1B. Final Z-scores
Supplementary Data 1B: As detailed in Supplemenetary Data 1A, gene specific and genome-based codon analytic measures were made using the Escherichia coli O157:H7 str. EDL933 genome (GenBank: AE005174.2). 5,356 EHEC genes were analyzed from start to stop codon to count the number of each of 64 codons, with corresponding values used to generate gene-specific isoacceptor codon frequencies and Z-scor…
	AlaGCA	AlaGCC	AlaGCG	AlaGCT	ArgAGA	ArgAGG	ArgCGA	ArgCGC	ArgCGG	ArgCGT	AsnAAC	AsnAAT	AspGAC	AspGAT	CysTGC	CysTGT	EndTGA	EndTAA	EndTAG	GlnCAA	GlnCAG	GluGAA	GluGAG	GlyGGA	GlyGGC	GlyGGG	GlyGGT	HisCAC	HisCAT	IleATA	IleATC	IleATT	LeuCTA	LeuTTA	LeuCTC	LeuTTG	LeuCTG	LeuCTT	LysAAA	LysAAG	PheTTC	PheTTT	ProCCA	ProCCC	ProCCG	ProCCT	SerTCA	SerAGC	SerTCC
Gene Identifier	GCA	GCC	GCG	GCT	AGA	AGG	CGA	CGC	CGG	CGT	AAC	AAT	GAC	GAT	TGC	TGT	TGA	TAA	TAG	CAA	CAG	GAA	GAG	GGA	GGC	GGG	GGT	CAC	CAT	ATA	ATC	ATT	CTA	TTA	CTC	TTG	CTG	CTT	AAA	AAG	TTC	TTT	CCA	CCC	CCG	CCT	TCA	AGC	TCC
AAG59029.1 / -- / -- /AAG59029.1	0.10637	-0.0793739	0.174955	-0.228831	-0.528272	-0.44236	-0.0871513	-0.106099	-0.866411	1.26407	0.17789	-0.17789	-0.506858	0.506858	1.38902	-1.38902	1.43687	-1.20567	-0.297351	-0.266919	0.266919	-0.755101	0.755101	-0.270942	0.639395	-0.458992	-0.0690277	-0.454938	0.454938	-0.721727	0.304795	0.231843	-0.68579	-1.12575	-0.676098	-0.376627	1.4948	-0.332294	-0.698682	0.698682	0.933826	-0.933826	-0.341343	0.927422	0.381271	-1.01695	1.29975	-0.454068	1.22685
AAG58034.1 / -- / -- /AAG58034.1	-0.833472	-0.326456	1.04448	-0.0405103	-0.28049	-0.44236	0.821289	0.395246	-0.0550772	-0.428771	0.820295	-0.820295	-0.15143	0.15143	-0.113294	0.113294	1.43687	-1.20567	-0.297351	0.243002	-0.243002	-0.0609438	0.0609438	-0.0369696	0.314399	0.414028	-0.618919	-0.0905612	0.0905612	-0.188278	-0.0470707	0.19457	-0.68579	-0.397433	-0.329598	-0.0345819	0.702433	-0.245838	-0.00174215	0.00174215	-0.822017	0.822017	0.145834	-0.874726	0.251186	0.272064	-0.273391	0.009405	-0.343871
AAG56113.1 / -- / -- /AAG56113.1	0.636641	0.738884	-1.43199	0.274716	-0.156599	-0.167899	-0.238558	0.854812	-0.257911	-0.38645	0.316254	-0.316254	0.394781	-0.394781	0.387478	-0.387478	-0.696271	0.829745	-0.297351	0.0446997	-0.0446997	0.825346	-0.825346	0.329032	-0.241447	0.184628	-0.174326	-0.00977185	0.00977185	0.0160218	0.372923	-0.40735	0.2492	-0.505696	0.795225	0.424957	-0.725338	1.01713	-0.575693	0.575693	0.120936	-0.120936	0.0716987	-0.189126	-0.157923	0.318767	0.825311	-0.0711991	0.0425766
AAG58020.1 / -- / -- /AAG58020.1	-0.377791	-0.0466435	0.485067	-0.131817	-0.528272	-0.44236	0.152283	0.67118	-0.111682	-0.129571	0.155405	-0.155405	0.350494	-0.350494	0.788096	-0.788096	-0.696271	-1.20567	3.3624	0.599948	-0.599948	-0.111179	0.111179	-0.359106	0.156067	-0.138885	0.251742	-0.286764	0.286764	-0.490565	0.365785	-0.0104315	0.201252	-0.439451	-0.102547	0.472968	0.436254	-0.838565	-0.0946675	0.0946675	-0.332571	0.332571	-0.209399	0.597028	-0.0321113	-0.272189	-0.488521	0.517831	0.315871
AAG57070.2 / -- / -- /AAG57070.2	0.3194	0.7127	-0.0111118	-1.01141	-0.528272	-0.44236	-0.399733	0.648614	-0.0812493	0.182835	-0.571584	0.571584	-0.573501	0.573501	0.187169	-0.187169	-0.696271	0.829745	-0.297351	-0.203179	0.203179	0.511736	-0.511736	1.19393	0.0394017	-0.458992	-0.687656	0.301844	-0.301844	-0.0282431	-1.22758	1.32208	0.0662673	0.536708	-0.676098	-0.144919	-0.084915	0.121603	0.330134	-0.330134	-0.0822866	0.0822866	-0.539258	0.251616	0.0994194	0.179991	-0.439861	0.949786	-0.510085
AAG59125.1 / -- / -- /AAG59125.1	0.837357	-0.185266	0.0107785	-0.668245	-0.528272	-0.44236	1.1241	-0.440329	0.215367	0.248365	0.290311	-0.290311	-0.320258	0.320258	0.187169	-0.187169	-0.696271	0.829745	-0.297351	0.891993	-0.891993	1.02987	-1.02987	-0.423533	0.314399	0.932384	-0.700544	-1.46398	1.46398	-0.391496	0.174102	0.116474	0.2577	-0.291496	0.362701	-0.722082	0.610158	-0.670654	-0.00174215	0.00174215	-0.130321	0.130321	-1.133	-0.301315	0.6375	0.506431	-1.07245	1.46028	-0.0589327
AAG59046.1 / -- / -- /AAG59046.1	0.461421	-0.439408	-0.75538	0.838318	0.0911837	-0.44236	1.57832	-0.106099	0.485812	-0.936622	-1.05874	1.05874	-0.670902	0.670902	-0.113294	0.113294	1.43687	-1.20567	-0.297351	-0.550209	0.550209	-0.234483	0.234483	-0.13361	0.789394	-0.778191	-0.0883598	-0.679169	0.679169	0.434079	-1.14372	0.87791	0.137892	0.330881	-0.624765	-0.288357	-0.220319	0.748414	1.39214	-1.39214	-0.822017	0.822017	-0.0246776	-0.243974	-0.689765	1.21734	2.72307	-0.0711991	-1.1417
AAG58092.1 / -- / -- /AAG58092.1	-0.808156	-0.352127	1.57516	-0.649223	-0.528272	-0.44236	-0.158402	0.287113	1.51987	-0.588097	-0.230914	0.230914	0.270642	-0.270642	-0.327911	0.327911	-0.696271	-1.20567	3.3624	0.398196	-0.398196	-0.173234	0.173234	-0.423533	1.26439	-0.000656498	-0.945417	0.7433	-0.7433	-0.721727	-1.35337	1.98834	0.118736	0.47485	1.09132	0.431656	-0.83191	-0.26896	0.346728	-0.346728	0.0233891	-0.0233891	-1.133	0.702153	0.757073	-0.551476	0.525665	0.009405	-0.742785
AAG54301.1 / thrL / Z0001 /thr_operon_leader_peptide	-1.66889	-1.87954	4.20641	-1.29598	-0.528272	-0.44236	-0.692778	3.2362	-0.866411	-1.78304	1.97663	-1.97663	0	0	0	0	1.43687	-1.20567	-0.297351	0	0	0	0	-1.00338	-0.160596	-1.24471	1.99307	0	0	-0.721727	-0.305106	0.87791	0	0	0	0	0	0	1.39214	-1.39214	0	0	0	0	0	0	-1.07245	4.52323	-1.1417
AAG54302.1 / thrA / Z0002 /aspartokinase_I,_homoserine_dehydrogenase_I	-0.810521	0.810819	-0.155603	0.189429	-0.528272	0.0349642	-0.100317	0.184536	0.0154736	0.204204	-0.472969	0.472969	-0.22817	0.22817	0.637864	-0.637864	1.43687	-1.20567	-0.297351	-0.0031665	0.0031665	0.443302	-0.443302	0.211535	0.0203542	-0.29686	0.034077	-0.0513206	0.0513206	-0.570969	-0.450952	0.916533	-0.109213	-0.106107	0.575579	-0.000745217	0.0718859	-0.428117	-0.411707	0.411707	0.868795	-0.868795	-0.941914	0.430278	0.711718	-0.439119	-0.0305408	-0.521634	0.64168
AAG54303.1 / thrB / Z0003 /homoserine_kinase	-0.288132	-0.0793739	0.588438	-0.307879	-0.528272	-0.44236	0.910352	-0.597613	1.99712	-0.588097	-0.0469525	0.0469525	-0.0308376	0.0308376	0.387478	-0.387478	-0.696271	0.829745	-0.297351	-0.58562	0.58562	-0.15639	0.15639	-0.230251	0.472731	0.137572	-0.401254	0.890452	-0.890452	-0.721727	0.847988	-0.343559	-0.68579	-0.385686	0.384514	1.10331	-0.108696	-0.229801	-2.51073	2.51073	-0.399314	0.399314	-0.093948	-0.0862863	0.34604	-0.318736	-0.650723	0.0989651	1.38475
AAG54304.1 / thrC / Z0004 /threonine_synthase	-0.929196	-0.379402	1.36372	-0.258474	-0.528272	-0.44236	-0.158402	0.287113	-0.389156	0.606848	0.0595516	-0.0595516	-0.784537	0.784537	-0.864452	0.864452	-0.696271	0.829745	-0.297351	-0.479386	0.479386	-0.126769	0.126769	-0.506368	0.382255	-0.178379	0.174005	-0.0513206	0.0513206	-0.721727	0.385517	0.146335	-0.68579	-0.417664	-0.0672281	1.06511	0.305137	-0.660109	0.124974	-0.124974	0.269966	-0.269966	0.794521	-0.0520063	0.1852	-1.01695	0.126137	0.331821	-0.343871
AAG54305.1 / -- / Z0005 /orf,_hypothetical_protein	0.698122	-1.87954	-0.962122	2.26118	-0.528272	-0.44236	0.604994	1.08758	-0.866411	-0.332037	-2.07053	2.07053	-0.826744	0.826744	0	0	-0.696271	0.829745	-0.297351	0.689184	-0.689184	1.84799	-1.84799	-0.37082	1.04848	-1.24471	0.212167	0.301844	-0.301844	1.58989	-0.305106	-0.898773	-0.68579	1.42335	0.851067	-1.30346	-0.681695	0.499851	-0.200868	0.200868	0	0	0.714207	-0.173891	0.318637	-1.01695	1.4579	-1.60268	1.38475
AAG54306.1 / yaaA / Z0006 /orf,_hypothetical_protein	-0.173934	0.394355	-0.0372265	-0.172665	-0.528272	-0.44236	1.1241	-0.106099	0.215367	-0.090203	-0.825252	0.825252	-0.573501	0.573501	0	0	-0.696271	0.829745	-0.297351	0.0517819	-0.0517819	-1.18384	1.18384	-0.506368	0.382255	-0.178379	0.174005	-1.46398	1.46398	-0.313795	0.385517	-0.167198	-0.68579	-0.632373	0.384514	0.759489	0.0475768	0.106961	-0.77612	0.77612	0.446092	-0.446092	-0.209399	-0.874726	0.428246	0.379482	-0.0603095	1.25608	0.879464
AAG54307.1 / yaaJ / Z0007 /inner_membrane_transport_protein	-0.173934	0.141699	0.289207	-0.297478	-0.528272	-0.44236	-0.260188	1.08758	0.678987	-0.815705	0.458942	-0.458942	-0.458391	0.458391	-0.488873	0.488873	-0.696271	0.829745	-0.297351	-0.64936	0.64936	-0.0609438	0.0609438	0.38825	0.346065	-0.249467	-0.48832	-0.75765	0.75765	0.293127	-0.141474	-0.0754321	0.293304	-0.404304	0.422241	0.104276	-0.468417	0.926629	0.462885	-0.462885	-0.672828	0.672828	-0.0246776	-0.243974	0.0994194	0.100195	-0.582703	-0.0217966	0.325275
AAG54308.1 / talB / Z0008 /transaldolase_B	0.333967	-1.32564	0.389648	0.528206	-0.528272	-0.44236	-0.692778	-1.15057	-0.866411	2.66066	1.24078	-1.24078	0.330938	-0.330938	-0.614066	0.614066	-0.696271	0.829745	-0.297351	-1.24427	1.24427	0.473557	-0.473557	-1.00338	0.957039	-0.366555	0.149312	2.06767	-2.06767	-0.721727	1.11409	-0.625437	-0.68579	-1.12575	-0.463765	-0.657485	1.37352	0.0253219	0.378407	-0.378407	1.35188	-1.35188	-0.578841	-0.874726	1.2832	-0.45838	-0.123568	-0.0711991	0.753142
AAG54309.1 / mog / Z0009 /required_for_the_efficient_incorporation_of_molybdate_into_molybdoproteins	0.550184	-1.4295	1.10529	-0.406689	0.710639	-0.44236	-0.692778	0.729476	-0.866411	-0.090203	0.627574	-0.627574	0.411333	-0.411333	0.387478	-0.387478	-0.696271	0.829745	-0.297351	-1.04597	1.04597	-0.173234	0.173234	-0.506368	-0.0248834	-0.711545	1.01357	-0.286764	0.286764	-0.721727	1.11409	-0.625437	0.179076	0.403712	-0.595248	-0.237602	0.125713	-0.196125	-1.39562	1.39562	-0.822017	0.822017	0.145834	0.580855	-0.355879	-0.157609	-1.07245	0.439293	0.121528
AAG54310.1 / yaaH / Z0010 /orf,_hypothetical_protein	0.461421	0.28066	-0.445268	-0.228831	-0.528272	-0.44236	-0.692778	3.2362	-0.866411	-1.78304	1.07726	-1.07726	0.692714	-0.692714	1.38902	-1.38902	-0.696271	0.829745	-0.297351	0.689184	-0.689184	-1.01541	1.01541	-1.00338	0.472731	-1.24471	1.34007	2.06767	-2.06767	-0.721727	0.0303398	0.522573	-0.68579	-0.879059	-1.2151	-0.959633	1.76657	-0.229801	0.277034	-0.277034	0.915762	-0.915762	-0.0246776	-0.874726	1.2832	-1.01695	-1.07245	0.847687	0.374174
AAG54311.1 / -- / Z0011 /putative_oxidoreductase	0.30362	1.32076	-0.617553	-0.900739	-0.528272	0.243794	-0.125003	1.35616	0.65484	-1.46563	-0.966761	0.966761	-0.15143	0.15143	-0.113294	0.113294	1.43687	-1.20567	-0.297351	0.317366	-0.317366	-0.846974	0.846974	0.633832	0.286458	0.0725232	-0.8878	-0.500803	0.500803	-0.721727	-0.54471	1.13172	-0.242269	-0.145324	0.0563885	0.0630239	0.436254	-0.704723	0.346728	-0.346728	-1.06356	1.06356	0.252404	0.702153	-0.887061	0.379482	-0.123568	0.69454	0.279432
AAG54312.1 / htgA / Z0012 /positive_regulator_for_sigma_32_heat_shock_promoters	-0.722083	-0.439408	0.485067	0.601174	1.4279	0.713267	0.741601	-0.721785	0.414643	-1.24846	-0.230914	0.230914	1.53686	-1.53686	-0.0249226	0.0249226	-0.696271	0.829745	-0.297351	-0.0544517	0.0544517	0.416289	-0.416289	1.316	-0.160596	1.2434	-1.92491	0	0	0.0488107	0.813046	-0.898773	1.04394	1.16844	-0.595248	2.42704	-1.32762	-1.24009	1.39214	-1.39214	0.798345	-0.798345	0.945109	-0.0862863	-1.13368	0.728591	-0.0823125	0.128559	0.176451
AAG54313.1 / yaaI / Z0013 /orf,_hypothetical_protein	-0.0301885	1.44385	-0.564542	-0.748724	-0.528272	-0.44236	-0.692778	1.23082	-0.866411	0.248365	1.07726	-1.07726	1.53686	-1.53686	0.637864	-0.637864	-0.696271	0.829745	-0.297351	0.243002	-0.243002	1.84799	-1.84799	-1.00338	0.789394	-0.000656498	0.034077	-1.46398	1.46398	0.434079	-0.724413	0.433739	-0.68579	0.0507601	1.64575	-1.30346	0.312038	-0.43704	1.39214	-1.39214	-0.258413	0.258413	-1.133	-0.874726	-0.558234	2.70688	0.350871	0.69454	0.279432
AAG54314.1 / dnaK / Z0014 /chaperone_Hsp70;_DNA_biosynthesis;_autoregulated_heat_shock_proteins	0.055648	-1.05661	-0.48957	1.54975	-0.528272	-0.44236	-0.692778	0.0275931	-0.866411	1.46721	1.97663	-1.97663	1.1992	-1.1992	-1.61561	1.61561	-0.696271	0.829745	-0.297351	-1.30054	1.30054	1.04624	-1.04624	-1.00338	-0.362722	-1.24471	2.20147	0.7433	-0.7433	-0.564117	1.67707	-1.34294	-0.68579	-1.12575	-0.956827	-1.0814	2.34608	-1.24009	0.500055	-0.500055	1.1506	-1.1506	-0.892064	-0.874726	1.55769	-0.531238	-1.07245	-0.377495	0.677348
AAG54315.1 / dnaJ / Z0015 /chaperone_with_DnaK;_heat_shock_protein	0.17212	-0.812776	0.301297	0.284982	-0.528272	-0.44236	-0.692778	1.03028	-0.866411	0.451505	1.97663	-1.97663	0.692714	-0.692714	-0.413757	0.413757	-0.696271	0.829745	-0.297351	-0.377772	0.377772	-0.738306	0.738306	-0.740807	0.412983	-1.10387	1.06901	0.655009	-0.655009	-0.721727	1.11409	-0.625437	0.0662673	-0.460764	-0.137098	-0.840042	0.862911	-0.332294	-0.399994	0.399994	0.321768	-0.321768	-0.093948	-0.874726	1.0859	-0.667846	-0.439861	1.46028	0.121528
AAG54316.1 / gef / Z0016 /Gef_protein_interferes_with_membrane_function_when_in_excess	-0.654454	0.177793	-0.22376	0.736685	3.93181	-0.44236	1.1241	-1.77725	-0.866411	-0.767338	1.97663	-1.97663	3.22514	-3.22514	-1.61561	1.61561	-0.696271	0.829745	-0.297351	-1.54172	1.54172	-2.73345	2.73345	-1.00338	3.63936	-1.24471	-1.92491	0.301844	-0.301844	-0.721727	1.79143	-1.34294	-0.68579	-1.12575	1.2643	-1.30346	0.610158	0.847839	-3.25413	3.25413	2.55961	-2.55961	-1.133	-0.874726	-1.87354	4.56879	-1.07245	-1.60268	6.43766
AAG54317.1 / nhaA / Z0018 /Na+/H_antiporter,_pH_dependent	-0.364617	-0.116112	0.155969	0.301114	-0.528272	-0.44236	0.604994	0.013269	-0.286887	0.393465	0.17789	-0.17789	0.692714	-0.692714	0.387478	-0.387478	1.43687	-1.20567	-0.297351	0.689184	-0.689184	-0.697254	0.697254	0.156312	-0.318928	0.621371	-0.292421	-0.139612	0.139612	-0.54391	0.210964	0.19457	-0.145249	-0.169835	-0.246583	1.0281	0.0500186	-0.587612	-0.128459	0.128459	-0.493248	0.493248	1.08365	-0.874726	-0.0321113	-0.272189	-0.123568	-0.0711991	-0.825892
AAG54318.1 / nhaR / Z0019 /transcriptional_activator_of_nhaA	-0.377791	-0.570329	-0.0223886	0.967669	-0.115301	-0.44236	0.3166	0.172426	0.936553	-0.654482	-0.384215	0.384215	-0.573501	0.573501	-0.614066	0.614066	-0.696271	0.829745	-0.297351	-0.324865	0.324865	-0.574887	0.574887	0.156312	0.472731	-0.000656498	-0.618919	0.105641	-0.105641	-0.288299	-0.0954523	0.322696	-0.68579	0.496406	-0.839431	0.311475	-0.681695	1.60709	0.462885	-0.462885	0.0233891	-0.0233891	0.998394	-0.389532	-0.0523468	-0.587282	-0.672919	0.009405	1.25178
AAG54319.1 / -- / Z0020 /hypothetical_protein	1.88163	-1.87954	1.10529	-1.29598	0.710639	-0.44236	0.821289	-0.106099	-0.866411	-0.090203	-1.33468	1.33468	0.692714	-0.692714	-0.864452	0.864452	-0.696271	0.829745	-0.297351	0.317366	-0.317366	0.320842	-0.320842	1.316	-1.30058	-0.249467	0.425875	-1.46398	1.46398	1.58989	-0.305106	-0.898773	3.3059	2.40377	-0.261483	0.33632	-1.92386	-1.24009	1.39214	-1.39214	-1.10382	1.10382	0.714207	0.526945	-1.43511	0.844961	0.30774	-0.210424	-0.108149
AAG54320.1 / -- / Z0021 /hypothetical_protein	-0.485382	0.520682	-1.99583	2.26118	-0.528272	5.04687	-0.692778	-1.77725	-0.866411	0.756216	-1.05874	1.05874	3.22514	-3.22514	-1.61561	1.61561	-0.696271	0.829745	-0.297351	1.80464	-1.80464	0.211761	-0.211761	1.97868	-2.06058	0.887954	-0.245778	-1.46398	1.46398	-0.0282431	-0.472828	0.522573	0.644773	1.81552	0.692132	1.15621	-1.92386	-0.43704	0.695198	-0.695198	-0.822017	0.822017	0.714207	3.33029	-1.87354	-1.01695	-1.07245	-0.836938	-0.194278
AAG54321.1 / -- / Z0022 /putative_usher_protein	-0.360803	0.962829	-0.85331	0.388992	0.400911	0.243794	1.29443	-0.523886	-0.612869	-0.196005	-0.939707	0.939707	-0.768304	0.768304	-0.864452	0.864452	-0.696271	0.829745	-0.297351	0.782138	-0.782138	0.806752	-0.806752	0.984662	-0.070121	-0.770785	-0.152493	-0.139612	0.139612	1.54786	-0.610056	-0.543436	0.840444	1.23592	0.243372	-0.362997	-1.22788	0.602201	0.0463227	-0.0463227	-0.672828	0.672828	0.297095	0.75302	-1.2371	0.784899	-0.615156	-0.274166	0.136748
AAG54322.1 / -- / Z0023 /putative_chaperone_protein	1.64493	0.520682	-1.16886	-0.821691	3.18846	-0.44236	-0.692778	-1.15057	0.147756	-0.513413	0.0279949	-0.0279949	-1.11617	1.11617	0	0	-0.696271	0.829745	-0.297351	1.58155	-1.58155	1.84799	-1.84799	-0.230251	-1.42725	1.2434	0.687073	-0.0513206	0.0513206	1.22003	0.0303398	-0.96984	0.886694	1.65509	-0.0880985	0.149982	-1.6359	0.658027	0.805241	-0.805241	-1.66742	1.66742	1.24198	-0.424189	-1.02799	0.578973	0.554202	-0.727547	-1.1417
AAG54323.1 / -- / Z0024 /putative_type-1_fimbrial_protein	1.28987	0.520682	-1.47897	-0.110259	5.04683	-0.44236	-0.692778	-0.523886	-0.866411	-1.78304	-1.44789	1.44789	-1.06051	1.06051	-1.61561	1.61561	-0.696271	0.829745	-0.297351	2.02773	-2.02773	-0.29956	0.29956	1.13759	-0.306749	-0.096353	-0.568689	-1.46398	1.46398	-0.721727	0.114201	0.433739	1.97534	1.22727	0.692132	0.33632	-1.55121	-0.43704	0.153133	-0.153133	-0.258413	0.258413	1.08365	0.386778	-1.08436	0.100195	0.825311	-1.09218	-0.510085
AAG54324.1 / -- / Z0025 /hypothetical_protein	1.55885	0.0842778	-1.43199	-0.00246582	4.42737	-0.44236	-0.0871513	-1.10879	-0.325522	-1.44447	-0.792481	0.792481	-0.62415	0.62415	-0.228857	0.228857	-0.696271	0.829745	-0.297351	1.04143	-1.04143	-0.478522	0.478522	1.77988	-0.920588	-0.498278	-0.161822	-0.707198	0.707198	3.11068	-0.923032	-1.41308	1.52238	1.15217	-0.160035	0.510765	-1.78114	0.981111	-0.00174215	0.00174215	-0.610665	0.610665	1.24198	0.476885	-1.59169	0.578973	1.39464	-0.377495	-0.573246
AAG54325.1 / rpsT / Z0027 /30S_ribosomal_subunit_protein_S20	0.573542	-1.50056	-1.99583	3.19728	-0.528272	-0.44236	-0.692778	-0.344834	-0.866411	1.84447	1.3021	-1.3021	3.22514	-3.22514	0	0	-0.696271	0.829745	-0.297351	-0.64936	0.64936	1.84799	-1.84799	-1.00338	0.789394	-1.24471	1.01357	0.890452	-0.890452	-0.721727	2.33054	-1.91402	-0.68579	-1.12575	-1.2151	1.36118	1.33682	-1.24009	-0.997371	0.997371	0.446092	-0.446092	-1.133	-0.874726	2.07238	-1.01695	0.825311	-0.0711991	-1.1417
AAG54326.1 / -- / Z0028 /orf,_hypothetical_protein	1.37441	-0.850875	-0.22376	-0.279647	-0.528272	-0.44236	1.1241	-0.774558	2.37893	-0.767338	-2.07053	2.07053	-1.83972	1.83972	0.387478	-0.387478	1.43687	-1.20567	-0.297351	-0.0544517	0.0544517	1.84799	-1.84799	1.316	-0.160596	-0.000656498	-0.945417	2.06767	-2.06767	2.05221	-1.98233	0.522573	-0.68579	0.573652	1.53979	-0.119174	-1.21997	1.07983	1.39214	-1.39214	-0.4597	0.4597	-1.133	5.43279	-1.87354	-1.01695	-0.123568	-0.0711991	-0.194278
AAG54327.1 / ribF / Z0029 /putative_regulator	-0.400846	0.177793	-0.00225145	0.228519	-0.528272	-0.0637926	-0.0662676	0.470159	0.25267	-0.20695	-1.05874	1.05874	-0.256947	0.256947	-0.113294	0.113294	-0.696271	0.829745	-0.297351	-0.0544517	0.0544517	1.24517	-1.24517	-0.763442	0.10147	0.814414	-0.101026	-0.581068	0.581068	1.94552	-0.0470707	-1.44544	0.549733	0.695037	-0.329598	-0.0345819	-0.451007	0.00272523	-0.323407	0.323407	0.570417	-0.570417	-0.280445	-0.389532	0.858251	-0.587282	-1.07245	1.11995	0.542604
AAG54328.1 / ileS / Z0030 /isoleucine_tRNA_synthetase	-0.0480005	-0.470715	0.768213	-0.368024	-0.528272	-0.44236	-0.495291	0.184536	-0.866411	1.19783	1.20574	-1.20574	0.833405	-0.833405	0.745173	-0.745173	1.43687	-1.20567	-0.297351	-1.10993	1.10993	-0.0280312	0.0280312	-0.910603	1.35939	-0.946138	0.112437	1.5026	-1.5026	-0.721727	1.73674	-1.28501	-0.68579	-1.02512	0.252967	-0.461993	1.33682	-0.827998	0.203912	-0.203912	1.05969	-1.05969	-0.737174	-0.874726	1.03892	0.046997	-0.742402	-0.404129	0.670757
AAG54329.1 / lspA / Z0031 /prolipoprotein_signal_peptidase_(SPase_II)	-1.25118	1.08544	0.922872	-0.87749	-0.528272	-0.44236	-0.692778	1.23082	-0.866411	0.248365	0.820295	-0.820295	0.0596064	-0.0596064	-1.61561	1.61561	-0.696271	0.829745	-0.297351	0.243002	-0.243002	1.84799	-1.84799	-1.00338	1.35939	-0.249467	-0.357721	0.890452	-0.890452	-0.721727	0.339982	0.19457	0.886694	-1.12575	-0.0880985	-0.818978	1.00652	-0.291031	-0.466369	0.466369	1.1506	-1.1506	-1.133	-0.874726	0.757073	0.844961	-0.313344	0.235096	-1.1417
AAG54330.1 / slpA / Z0033 /probable_FKBX-type_16KD_peptidyl-prolyl_cis-trans_isomerase_(a_rotamase)	0.698122	-0.0793739	0.0715847	-0.703119	-0.528272	-0.44236	-0.692778	2.23351	-0.866411	-0.767338	1.16719	-1.16719	-0.573501	0.573501	0	0	-0.696271	0.829745	-0.297351	-0.426269	0.426269	-1.23567	1.23567	-1.00338	1.88554	0.477826	-1.47284	0.301844	-0.301844	0.145128	-0.724413	0.655824	0.395292	-1.12575	-0.440286	-1.30346	1.33682	0.064866	1.39214	-1.39214	0.680927	-0.680927	0.252404	-0.874726	0.59266	-0.318736	-0.439861	-0.581692	0.753142
AAG54331.1 / lytB / Z0034 /control_of_stringent_response;_involved_in_penicillin_tolerance	-0.485382	0.760705	0.278326	-0.584547	-0.528272	-0.44236	-0.692778	-0.0334402	-0.866411	1.52903	1.3021	-1.3021	0.292857	-0.292857	-0.113294	0.113294	-0.696271	0.829745	-0.297351	-1.1699	1.1699	0.268182	-0.268182	-0.37082	-0.246959	0.451727	0.212167	0.301844	-0.301844	-0.391496	0.413706	-0.137337	-0.68579	-1.12575	-0.137098	1.01362	0.862911	-0.786192	0.993886	-0.993886	0.446092	-0.446092	-0.671202	-0.874726	1.0859	-0.085997	-1.07245	0.439293	0.963679
AAG54332.1 / yaaF / Z0035 /orf,_hypothetical_protein	-0.360803	1.5313	-1.01653	0.0145541	-0.528272	-0.44236	0.518475	0.228131	-0.325522	0.248365	-0.384215	0.384215	0.37616	-0.37616	-0.113294	0.113294	-0.696271	0.829745	-0.297351	0.891993	-0.891993	-0.795148	0.795148	-0.0545407	0.789394	-0.566136	-0.322103	1.47906	-1.47906	0.0941364	-0.206445	0.146335	-0.68579	-0.0636225	1.19543	-0.119174	0.125713	-0.660109	0.595635	-0.595635	0.0938396	-0.0938396	0.186432	0.326706	0.00546891	-0.484979	0.192725	-0.0711991	-1.1417
AAG54333.1 / dapB / Z0036 /dihydrodipicolinate_reductase	0.10637	0.640693	-0.135157	-0.584547	0.462857	-0.44236	-0.0871513	-0.106099	-0.866411	0.586932	-0.0469525	0.0469525	-0.633797	0.633797	-0.113294	0.113294	-0.696271	0.829745	-0.297351	-0.798087	0.798087	-0.29956	0.29956	-0.13361	0.0769013	-0.0784099	0.0952954	-1.11082	1.11082	-0.313795	0.0895361	0.146335	-0.68579	-0.488472	-0.182015	0.472968	-0.0761389	0.934836	-0.00174215	0.00174215	-1.66742	1.66742	-1.133	-0.874726	0.757073	0.844961	-0.439861	0.439293	-0.510085
AAG54334.1 / carA / Z0037 /carbamoyl-phosphate_synthetase,_glutamine_(small)_subunit	-0.212266	0.520682	0.54868	-0.931142	-0.0636802	-0.44236	-0.692778	0.416135	0.147756	0.121402	0.205995	-0.205995	0.186228	-0.186228	0.637864	-0.637864	-0.696271	0.829745	-0.297351	0.0517819	-0.0517819	0.416289	-0.416289	-0.792525	0.530306	-0.566136	0.568346	0.419566	-0.419566	-0.420212	0.642893	-0.358043	-0.218295	-0.0923285	0.460171	-0.151181	0.45304	-0.957937	-0.00174215	0.00174215	1.23866	-1.23866	-0.0246776	-0.55935	0.0994194	0.379482	-0.228999	0.439293	0.121528
AAG54335.1 / carB / Z0038 /carbamoyl-phosphate_synthase_large_subunit	-0.717856	-0.529416	1.38218	-0.343168	-0.528272	-0.44236	-0.692778	0.47517	-0.748827	0.94022	1.3021	-1.3021	1.21528	-1.21528	0.315939	-0.315939	-0.696271	0.829745	-0.297351	-0.64936	0.64936	0.354041	-0.354041	-0.835712	1.30445	-1.06485	0.199293	0.890452	-0.890452	-0.624053	0.852418	-0.423323	-0.68579	-0.849338	-0.617652	-0.661376	1.67243	-0.862753	0.496072	-0.496072	1.44069	-1.44069	0.000511684	-0.874726	1.17558	-0.890006	-0.907424	-0.936817	1.65937
AAG54336.1 / -- / Z0039 /hypothetical_protein	0.698122	-1.87954	0.0715847	1.07546	-0.528272	-0.44236	-0.692778	-1.77725	1.83804	1.60264	-0.451668	0.451668	-1.83972	1.83972	-0.113294	0.113294	1.43687	-1.20567	-0.297351	2.92009	-2.92009	-1.01541	1.01541	-1.00338	0.789394	2.48745	-1.92491	-1.46398	1.46398	0.819348	-0.305106	-0.306545	3.63854	2.6979	-1.2151	-1.30346	-2.29651	1.36982	0.772636	-0.772636	0.446092	-0.446092	1.63781	-0.874726	-0.887061	0.379482	1.09642	-1.60268	1.02383
AAG54337.1 / -- / Z0040 /transcriptional_regulator_of_cai_operon	-0.781258	0.82071	-0.445268	0.482602	0.958421	-0.44236	0.518475	-0.774558	0.756257	-0.428771	-0.721478	0.721478	-1.83972	1.83972	-0.614066	0.614066	-0.696271	0.829745	-0.297351	-0.64936	0.64936	0.702629	-0.702629	3.17151	-0.920588	0.248154	-1.92491	-0.286764	0.286764	1.20462	-0.584644	-0.306545	-0.68579	1.12346	0.243372	0.577464	-0.871673	-0.0118961	-2.15592	2.15592	2.55961	-2.55961	-0.209399	-0.874726	-0.558234	1.77592	0.614449	-0.241363	-0.299547
AAG54338.1 / caiE / Z0041 /possible_synthesis_of_cofactor_for_carnitine_racemase_and_dehydratase	-0.337444	1.72079	-0.445268	-0.851334	-0.528272	1.24663	-0.692778	0.536651	1.0059	-1.00173	-0.451668	0.451668	0.462493	-0.462493	-0.614066	0.614066	1.43687	-1.20567	-0.297351	-0.266919	0.266919	-1.27572	1.27572	-0.13361	0.0769013	0.932384	-0.700544	-0.0513206	0.0513206	-0.721727	-0.185304	0.751004	-0.68579	0.786076	-0.440286	3.35966	-1.38818	-0.587612	1.39214	-1.39214	-1.66742	1.66742	0.945109	0.702153	-0.887061	-0.318736	-0.228999	1.11995	-1.1417
AAG54339.1 / caiD / Z0042 /carnitine_racemase	-0.0301885	0.33605	-0.087447	-0.201468	0.400911	-0.44236	-0.125003	0.416135	-0.359327	-0.196005	-0.384215	0.384215	-0.392613	0.392613	-1.61561	1.61561	-0.696271	0.829745	-0.297351	0.370483	-0.370483	0.806752	-0.806752	0.602347	0.570165	-0.383442	-0.794726	0.301844	-0.301844	-0.288299	-0.409932	0.655824	0.507129	-0.0709475	-0.787615	-0.568385	0.877437	-0.880102	0.408223	-0.408223	-0.258413	0.258413	-0.093948	-0.874726	0.83928	-0.318736	-0.179384	1.2801	-0.250009
AAG54340.1 / caiC / Z0043 /probable_crotonobetaine/carnitine-CoA_ligase	0.0630707	0.227972	0.424558	-0.775419	0.127622	-0.44236	-0.158402	1.17184	0.326727	-1.18557	-0.24931	0.24931	-0.0986705	0.0986705	0.328564	-0.328564	-0.696271	0.829745	-0.297351	0.78618	-0.78618	-0.234483	0.234483	-0.0369696	0.156067	0.206686	-0.292421	-0.404485	0.404485	-0.54391	0.0819468	0.331238	0.549733	-0.761589	0.260735	0.219193	0.471745	-0.742964	0.723075	-0.723075	-0.0416421	0.0416421	-0.341343	-0.27401	0.19337	0.312985	-0.742402	-0.537301	0.505989
AAG54341.1 / caiB / Z0044 /l-carnitine_dehydratase	-0.576421	2.55164	-0.882606	-0.931142	-0.528272	-0.44236	-0.692778	1.23082	-0.866411	0.248365	0.205995	-0.205995	0.129952	-0.129952	0.530556	-0.530556	-0.696271	0.829745	-0.297351	0.41032	-0.41032	0.774214	-0.774214	-0.423533	0.314399	-0.415341	0.360575	0.105641	-0.105641	-0.721727	1.31429	-0.837508	0.362532	-0.662274	0.287568	0.311475	0.345915	-0.607384	1.39214	-1.39214	1.06771	-1.06771	-0.4403	0.176527	0.59266	-0.551476	0.011986	0.147583	0.48245
AAG54342.1 / caiA / Z0045 /probable_carnitine_operon_oxidoreductase	-0.288132	0.520682	0.416153	-0.703119	-0.205078	-0.44236	-0.692778	0.620488	-0.513657	0.425009	0.458942	-0.458942	1.40179	-1.40179	0.530556	-0.530556	-0.696271	0.829745	-0.297351	-0.798087	0.798087	-0.197296	0.197296	-0.406966	-0.106311	-0.178379	0.593788	1.18476	-1.18476	-0.721727	1.09258	-0.602659	-0.68579	-0.598347	-0.360133	-0.568385	1.21154	-0.520114	-0.368553	0.368553	0.253954	-0.253954	-0.517268	-0.874726	0.757073	0.224322	-0.650723	1.11995	0.121528
AAG54343.1 / caiT / Z0046 /probable_carnitine_transporter	-1.12265	2.18238	-0.723574	-0.201468	0.400911	-0.44236	-0.692778	0.416135	-0.866411	0.438809	0.711889	-0.711889	0.00205113	-0.00205113	0.569577	-0.569577	-0.696271	0.829745	-0.297351	0.689184	-0.689184	0.837377	-0.837377	0.423933	-0.0144439	-0.479139	0.034077	0.301844	-0.301844	-0.131528	0.801151	-0.747566	-0.68579	-0.723257	0.524831	0.379472	0.423179	-0.324331	0.0802508	-0.0802508	1.41717	-1.41717	-0.209399	-0.3491	0.757073	-0.551476	-0.53023	-0.0711991	0.753142
AAG54344.1 / fixA / Z0047 /probable_flavoprotein_subunit,_carnitine_metabolism	0.638946	0.100643	-0.445268	-0.228831	-0.528272	-0.44236	-0.692778	1.80379	-0.866411	-0.332037	0.357763	-0.357763	-0.573501	0.573501	0.637864	-0.637864	-0.696271	0.829745	-0.297351	-0.203179	0.203179	0.257211	-0.257211	-0.568494	0.789394	-0.778191	0.278951	0	0	-0.406507	-0.381343	0.716393	1.67294	-0.430538	1.6024	-0.334498	-0.534893	-0.291031	-0.0946675	0.0946675	0.446092	-0.446092	0.529486	-0.874726	-0.295173	0.658769	-0.650723	-0.241363	0.963679
AAG54345.1 / fixB / Z0048 /probable_flavoprotein_subunit,_carnitine_metabolism	-0.279556	-0.470715	0.431135	0.250613	-0.528272	-0.44236	-0.692778	1.56505	-0.325522	-0.428771	0.458942	-0.458942	0.543748	-0.543748	-0.113294	0.113294	1.43687	-1.20567	-0.297351	-0.705133	0.705133	0.620817	-0.620817	-1.00338	0.789394	-0.622684	0.523824	0.890452	-0.890452	-0.356735	0.665921	-0.431225	-0.68579	0.00718578	0.162346	-0.513935	0.394849	-0.0801291	0.648735	-0.648735	1.1506	-1.1506	-0.125435	-0.874726	0.6375	-0.00136442	-0.650723	1.46028	-0.299547
AAG54346.1 / fixC / Z0049 /flavoprotein;_electron_transport	-0.485382	0.970724	0.200798	-0.703119	-0.528272	-0.44236	-0.692778	1.28653	-0.866411	0.191937	0.420027	-0.420027	0.0596064	-0.0596064	-0.113294	0.113294	1.43687	-1.20567	-0.297351	-0.168857	0.168857	0.825346	-0.825346	-0.384877	0.346065	0.0822805	-0.0965222	-0.0513206	0.0513206	-0.721727	1.08043	-0.589784	0.0829797	-0.445987	0.437834	-0.592887	0.17954	0.383855	-0.752293	0.752293	0.144161	-0.144161	-0.4403	-0.480506	1.0859	-0.667846	-0.0823125	-0.803645	1.16506
AAG54347.1 / fixX / Z0050 /putative_ferredoxin	-0.654454	1.20646	0.662274	-1.29598	-0.528272	-0.44236	-0.692778	1.98284	-0.866411	-0.513413	-2.07053	2.07053	-0.392613	0.392613	-0.113294	0.113294	1.43687	-1.20567	-0.297351	-1.54172	1.54172	-1.42447	1.42447	-0.307564	0.789394	0.248154	-0.749518	0.301844	-0.301844	-0.721727	-1.98233	2.65459	-0.68579	-1.12575	-1.2151	-1.30346	2.54794	-1.24009	-0.200868	0.200868	1.50285	-1.50285	-1.133	2.27903	0.0994194	-1.01695	-1.07245	-1.60268	-1.1417
AAG54348.1 / yaaU / Z0051 /putative_transport_protein	-1.07713	1.32076	0.588438	-0.900739	0.0911837	-0.44236	0.442772	0.520582	0.485812	-0.936622	-0.230914	0.230914	-0.392613	0.392613	-0.413757	0.413757	-0.696271	0.829745	-0.297351	0.0807547	-0.0807547	-0.606353	0.606353	-0.247058	0.293747	0.377969	-0.39179	0.301844	-0.301844	-0.383442	0.717594	-0.465436	0.572197	-0.708621	-0.0880985	1.60342	-0.094489	-0.670654	1.39214	-1.39214	-0.399314	0.399314	-0.62922	0.272095	0.45814	-0.255262	-0.53023	-0.289982	1.02383
AAG54349.1 / yabF / Z0052 /putative_NAD(P)H_oxidoreductase	-0.781258	0.370668	1.10529	-0.851334	-0.528272	1.38738	-0.692778	-0.106099	0.485812	-0.090203	-0.721478	0.721478	0.330938	-0.330938	0.387478	-0.387478	-0.696271	-1.20567	3.3624	-0.64936	0.64936	0.286135	-0.286135	-0.506368	1.19653	0.354788	-1.08534	-0.286764	0.286764	-0.143824	-0.305106	0.433739	0.224595	-1.12575	0.742322	-0.742481	0.253198	0.95773	0.277034	-0.277034	-0.4597	0.4597	-0.578841	-0.874726	0.888604	0.100195	-1.07245	0.147583	-0.0589327
AAG54350.1 / kefC / Z0053 /K+_efflux_antiporter,_glutathione-regulated	-0.768757	0.0473985	1.6731	-1.19578	-0.528272	-0.145645	0.289319	0.255231	-0.208573	0.138559	-0.598837	0.598837	-0.392613	0.392613	-0.113294	0.113294	-0.696271	0.829745	-0.297351	-0.426269	0.426269	0.0258258	-0.0258258	-0.34695	0.735621	0.163653	-0.594278	-0.500803	0.500803	-0.556611	0.174102	0.24338	-0.501776	-0.393559	0.103731	0.170598	0.589543	-0.684789	0.736194	-0.736194	-0.399314	0.399314	-0.0246776	0.0714016	0.691308	-1.01695	-0.598007	-0.454068	-0.431133
AAG54351.1 / -- / Z0055 /dihydrofolate_reductase_type_I;_trimethoprim_resistance	-1.12265	0.33605	1.34384	-0.748724	-0.528272	0.655486	-0.692778	1.23082	0.756257	-1.27519	0.627574	-0.627574	0.497912	-0.497912	-1.61561	1.61561	-0.696271	0.829745	-0.297351	0.689184	-0.689184	-0.0609438	0.0609438	-0.307564	0.789394	-1.24471	0.425875	-0.0513206	0.0513206	-0.721727	0.952815	-0.454602	-0.68579	0.26467	1.0389	-0.334498	0.345915	-1.24009	0.462885	-0.462885	0.446092	-0.446092	-0.0246776	-0.243974	0.494012	-0.45838	-1.07245	0.439293	-0.299547
AAG54352.1 / -- / Z0056 /putative_antitoxin_of_gyrase_inhibiting_toxin-antitoxin_system	0.516044	-1.32564	-1.04164	1.98756	-0.528272	-0.44236	-0.692778	-1.06104	0.292637	1.84447	-1.2611	1.2611	-0.573501	0.573501	-1.61561	1.61561	-0.696271	-1.20567	3.3624	2.92009	-2.92009	-0.606353	0.606353	2.47569	0.789394	-1.24471	-1.92491	-1.46398	1.46398	-0.721727	3.04935	-2.67545	-0.68579	2.15166	0.555901	0.219193	-2.29651	1.74267	1.39214	-1.39214	2.55961	-2.55961	0	0	0	0	-1.07245	1.46028	-1.1417
AAG54353.1 / -- / Z0057 /putative_toxin_of_gyrase_inhibiting_toxin-antitoxin_system	0.359978	0.177793	0.662274	-1.29598	-0.528272	0.655486	1.1241	0.228131	-0.0550772	-0.767338	0.964836	-0.964836	0.692714	-0.692714	1.38902	-1.38902	-0.696271	0.829745	-0.297351	2.92009	-2.92009	0.416289	-0.416289	1.77988	-0.920588	0.248154	-0.749518	0.301844	-0.301844	-0.721727	-1.06748	1.68549	-0.68579	1.16844	1.2643	-0.237602	-1.32762	0.847839	1.39214	-1.39214	-1.66742	1.66742	2.82531	0.0263479	-1.87354	-0.218991	-1.07245	3.29805	-1.1417
AAG54354.1 / apaH / Z0058 /diadenosine_tetraphosphatase	-0.433926	0.62504	0.431135	-0.677343	-0.0327074	-0.44236	-0.692778	0.562361	0.756257	-0.428771	0.458942	-0.458942	-0.320258	0.320258	0.88825	-0.88825	-0.696271	0.829745	-0.297351	-0.266919	0.266919	0.0395263	-0.0395263	-0.13361	-0.160596	0.310357	0.034077	0.0495836	-0.0495836	-0.721727	1.37212	-0.898773	-0.68579	-0.712379	-0.54499	-0.43925	1.36956	-0.675784	0.534366	-0.534366	-0.898872	0.898872	-0.549675	-0.542751	0.41094	0.452979	-0.0603095	0.0308994	-0.131117
AAG54355.1 / apaG / Z0059 /orf,_hypothetical_protein	0.698122	-0.67943	0.0715847	-0.110259	-0.528272	-0.44236	3.20054	-1.06104	-0.866411	0.393465	-2.07053	2.07053	-0.15143	0.15143	-1.61561	1.61561	-0.696271	0.829745	-0.297351	-0.426269	0.426269	0.702629	-0.702629	-0.423533	1.26439	-0.000656498	-0.945417	0.301844	-0.301844	-0.143824	0.533508	-0.454602	-0.68579	-1.12575	1.88415	1.36118	-0.479843	0.064866	0	0	1.1506	-1.1506	0.0984699	1.22778	-1.43511	0.844961	0.192725	1.46028	-1.1417
AAG54356.1 / ksgA / Z0060 /S-adenosylmethionine-6-N',N'-adenosyl_(rRNA)_dimethyltransferase	-0.189506	0.520682	0.846864	-1.29598	-0.528272	-0.44236	1.01055	-0.523886	-0.866411	1.07362	1.02435	-1.02435	0.462493	-0.462493	1.38902	-1.38902	-0.696271	0.829745	-0.297351	0.131457	-0.131457	-0.795148	0.795148	-0.075626	0.979392	-0.249467	-0.749518	0.554105	-0.554105	-0.721727	1.11409	-0.625437	-0.68579	0.0507601	-0.261483	0.33632	0.498363	-0.838565	0.772636	-0.772636	-0.157769	0.157769	-0.301759	-0.243974	0.296716	0.100195	-0.488521	1.69589	0.024357
AAG54357.1 / pdxA / Z0061 /pyridoxine_biosynthesis	-0.0457952	-0.0279405	0.662274	-0.68618	-0.528272	-0.44236	-0.0871513	0.228131	0.215367	0.248365	0.762479	-0.762479	0.37616	-0.37616	-0.864452	0.864452	1.43687	-1.20567	-0.297351	-0.0544517	0.0544517	-0.15639	0.15639	-0.77144	0.599396	0.496965	-0.357721	0.141315	-0.141315	-0.374985	-0.724413	1.05558	0.521	-0.41437	1.09132	-0.311964	-0.493925	0.70217	1.39214	-1.39214	-0.728083	0.728083	-1.133	0.845506	-0.0799407	0.506431	0.192725	-1.60268	1.38475
AAG54358.1 / surA / Z0062 /survival_protein	-0.485382	-0.0793739	-0.316055	0.927247	-0.528272	-0.00322178	-0.692778	0.0275931	-0.866411	1.26407	1.37705	-1.37705	-0.211725	0.211725	0	0	-0.696271	0.829745	-0.297351	-0.754344	0.754344	0.286135	-0.286135	-0.468137	1.22785	-0.670532	-0.342652	-0.139612	0.139612	-0.498022	1.26391	-0.956085	-0.68579	-0.505696	-0.54499	-0.72732	1.36956	-0.675784	0.180068	-0.180068	2.1369	-2.1369	-0.341343	0.0263479	0.663123	-0.617973	-0.791298	0.666179	-0.299547
AAG54359.1 / imp / Z0063 /organic_solvent_tolerance	-0.219698	0.765603	-0.350336	-0.134457	-0.197896	-0.44236	-0.692778	-0.106099	-0.145225	0.9255	0.652102	-0.652102	0.813306	-0.813306	0.637864	-0.637864	1.43687	-1.20567	-0.297351	0.283564	-0.283564	-0.115485	0.115485	-0.616815	0.0505126	-0.55357	0.904738	0.00754015	-0.00754015	-0.313795	0.533508	-0.323964	-0.68579	-0.55928	0.39192	0.670349	0.305137	-0.466783	-0.87937	0.87937	0.798345	-0.798345	-0.293363	-0.301315	0.517926	-0.170629	-0.406567	0.439293	0.719899
AAG54360.1 / yabH / Z0064 /putative_DNA_binding_protein	-1.41528	0.692127	0.883783	-0.279647	-0.528272	-0.44236	-0.214652	-0.194054	-0.0123754	0.889861	-0.9142	0.9142	0.00205113	-0.00205113	-0.113294	0.113294	1.43687	-1.20567	-0.297351	-0.983996	0.983996	-0.606353	0.606353	-0.48796	0.894948	-0.415341	-0.183588	-0.454938	0.454938	-0.721727	-0.0470707	0.604574	-0.68579	0.959879	-1.2151	0.149982	0.125713	-0.291031	-0.575693	0.575693	-1.13904	1.13904	-0.341343	0.0263479	0.381271	-0.218991	0.445759	-0.377495	1.13211
AAG54361.1 / -- / Z0065 /hypothetical_protein	0.0019428	-1.45597	-1.99583	3.7259	1.33009	2.30225	-0.692778	-0.523886	-0.866411	-0.513413	-0.654026	0.654026	0.692714	-0.692714	-0.614066	0.614066	1.43687	-1.20567	-0.297351	0.370483	-0.370483	-1.01541	1.01541	-1.00338	-0.0488327	0.0725232	0.840719	-0.0513206	0.0513206	-0.259404	-0.305106	0.522573	0.0349316	0.148802	-0.182015	0.472968	-0.883547	1.36982	-0.30476	0.30476	0.446092	-0.446092	0.45032	0.927422	-0.746135	-0.218991	1.4579	0.439293	-1.1417
AAG54362.1 / yabO / Z0066 /orf,_hypothetical_protein	0.573542	-1.50056	1.59494	-0.921541	0.400911	-0.44236	-0.125003	0.102795	-0.359327	0.121402	0.627574	-0.627574	-0.320258	0.320258	-0.113294	0.113294	-0.696271	0.829745	-0.297351	-1.04597	1.04597	-0.44273	0.44273	-1.00338	-0.506047	1.46959	0.212167	-1.07157	1.07157	-0.721727	-1.35337	1.98834	0.179076	-0.361017	-0.595248	2.42704	-0.116509	-1.24009	0.378407	-0.378407	-0.610665	0.610665	0.325321	-0.210777	0.41094	-0.722968	-0.228999	0.439293	-0.299547
AAG54363.1 / -- / Z0067 /hypothetical_protein	-0.248682	0.492444	-0.317575	0.126886	-0.528272	-0.44236	-0.570016	0.458478	-0.866411	0.962102	1.57191	-1.57191	0.050157	-0.050157	0.88825	-0.88825	-0.696271	0.829745	-0.297351	-0.602394	0.602394	0.311531	-0.311531	-0.359106	0.472731	-0.830026	0.469408	0.606297	-0.606297	-0.721727	0.533508	-0.0104315	-0.39011	-0.8643	-0.685312	-0.574668	1.38858	-0.43704	0.748809	-0.748809	0.845946	-0.845946	-0.517268	-0.699517	1.0859	-0.396316	-0.616985	1.5828	-0.232175
AAG54364.1 / polB / Z0068 /DNA_polymerase_II	-0.377791	0.738884	0.0339954	-0.39052	-0.528272	-0.44236	0.3166	0.530529	0.292637	-0.332037	0.519649	-0.519649	-0.272021	0.272021	0.959789	-0.959789	1.43687	-1.20567	-0.297351	-0.235826	0.235826	-0.719196	0.719196	-0.14887	0.539397	0.0648201	-0.481446	0.225069	-0.225069	-0.539231	1.06316	-0.711754	0.395292	-0.838973	0.179564	-0.504066	0.670713	-0.196125	0.277034	-0.277034	-0.258413	0.258413	-0.425562	0.0646915	0.309309	-0.0661893	-0.0254082	-0.335247	-0.0962694
AAG54365.1 / araD / Z0069 /L-ribulose-5-phosphate_4-epimerase	0.267757	0.0842778	0.259531	-0.649223	-0.528272	-0.44236	0.442772	0.729476	-0.866411	0.121402	1.39846	-1.39846	-0.573501	0.573501	1.38902	-1.38902	-0.696271	0.829745	-0.297351	-0.730484	0.730484	0.702629	-0.702629	-1.00338	1.53939	-0.458992	-0.378342	1.10449	-1.10449	-0.188278	1.11409	-1.03544	0.395292	0.786076	1.10934	-1.30346	0.125713	-1.24009	-0.128459	0.128459	1.1506	-1.1506	0.882136	0.845506	-0.797381	-0.50916	-1.07245	0.235096	1.89005
AAG54366.1 / araA / Z0070 /L-arabinose_isomerase	-1.33861	0.297406	1.32165	-0.468732	-0.528272	-0.44236	0.0642554	-0.106099	-0.866411	1.17943	0.627574	-0.627574	0.155532	-0.155532	1.38902	-1.38902	-0.696271	0.829745	-0.297351	-0.168857	0.168857	-0.213658	0.213658	-1.00338	1.30093	-0.861925	0.184768	0.554105	-0.554105	-0.721727	0.952815	-0.454602	0.0349316	-1.12575	0.592797	-0.637298	1.13497	-0.805104	0.664896	-0.664896	0.905552	-0.905552	-0.25801	-0.542751	0.61862	-0.134995	-0.625916	0.559409	2.42506
AAG54367.1 / araB / Z0072 /L-ribulokinase	0.0833144	0.738884	-0.304308	-0.464435	-0.528272	-0.44236	-0.356319	1.37937	-0.265423	-0.466389	0.548218	-0.548218	0.937788	-0.937788	0.959789	-0.959789	-0.696271	0.829745	-0.297351	0.295494	-0.295494	-0.0609438	0.0609438	-0.679744	0.988229	-0.376766	-0.148154	0.166012	-0.166012	-0.721727	-0.196897	0.763285	0.37323	-0.969679	0.555901	-0.21585	0.175146	0.464342	1.04367	-1.04367	-0.110096	0.110096	-0.461291	-0.492452	0.876647	-0.339895	-0.612384	0.624927	0.466045
AAG54368.1 / araC / Z0073 /transcriptional_regulator_for_ara_operon	-0.992598	1.54935	-0.22376	-0.279647	-0.528272	-0.44236	0.958931	0.729476	0.239953	-0.859675	-0.9142	0.9142	-0.0308376	0.0308376	0.187169	-0.187169	-0.696271	0.829745	-0.297351	0.243002	-0.243002	-1.01541	1.01541	0.321982	-2.06058	1.2434	0.873643	-0.286764	0.286764	0.145128	-0.0954523	-0.0104315	-0.68579	-0.138999	0.784417	0.0718399	-0.108696	0.106961	-0.200868	0.200868	-0.17553	0.17553	-0.481048	-0.503696	1.14393	-0.688381	0.126137	1.62149	-1.1417
AAG54369.1 / yabI / Z0074 /orf,_hypothetical_protein	0.0218336	-0.507985	1.54831	-1.29598	-0.528272	-0.44236	-0.692778	-0.409944	-0.128835	1.44874	-0.0469525	0.0469525	-0.995573	0.995573	0.387478	-0.387478	-0.696271	-1.20567	3.3624	1.80464	-1.80464	-1.58809	1.58809	0.156312	0.0769013	-0.31167	0.034077	-0.139612	0.139612	-0.721727	0.219028	0.322696	-0.309761	-0.294519	-0.676098	1.94045	0.231027	-1.24009	-0.280518	0.280518	-0.366798	0.366798	0.45032	-0.424189	0.663123	-1.01695	0.0954039	0.282219	0.607385
AAG54370.1 / yabJ / Z0075 /putative_ATP-binding_component_of_a_transport_system	-1.66889	0.0842778	2.23297	-0.972601	-0.528272	-0.44236	0.604994	0.013269	0.292637	0.0307141	0.458942	-0.458942	-0.573501	0.573501	-0.113294	0.113294	-0.696271	0.829745	-0.297351	-1.22302	1.22302	-1.58809	1.58809	-0.270942	-0.560592	0.719586	0.240286	1.47906	-1.47906	-0.721727	0.762221	-0.252706	0.275172	0.148802	-0.182015	1.36118	-0.547127	-0.370119	-0.466369	0.466369	0.0233891	-0.0233891	0.378351	-0.874726	0.99622	-1.01695	-0.625916	0.919757	-0.695854
AAG54371.1 / yabK / Z0076 /putative_transport_system_permease_protein	-0.504784	0.00915899	1.25781	-0.946095	-0.528272	-0.119464	0.108787	1.31929	0.0880994	-1.0362	0.357763	-0.357763	1.00927	-1.00927	0.187169	-0.187169	1.43687	-1.20567	-0.297351	-0.107569	0.107569	-0.0609438	0.0609438	-1.00338	1.19653	0.0348879	-0.413692	-1.46398	1.46398	-0.259404	-0.137383	0.344905	-0.343269	-0.217157	0.503297	-0.142625	0.437484	-0.723275	0.595635	-0.595635	0.283514	-0.283514	-0.539258	0.476885	0.663123	-0.817464	-0.810687	0.720945	-0.618984
AAG54372.1 / tbpA / Z0077 /thiamin-binding_periplasmic_protein	-0.734541	1.91029	-0.690094	-0.359884	-0.528272	-0.44236	-0.692778	0.102795	1.16192	0.121402	0.711889	-0.711889	-0.0521185	0.0521185	-0.113294	0.113294	-0.696271	0.829745	-0.297351	1.00788	-1.00788	0.500507	-0.500507	-0.63716	0.639395	-0.066133	-0.0690277	2.06767	-2.06767	-0.721727	-0.975997	1.58858	0.2492	-0.505696	-0.209936	-0.43925	0.845833	-0.675784	0.534366	-0.534366	0.868795	-0.868795	-0.0246776	0.702153	-0.0978767	-0.45838	-1.07245	1.64045	-0.695854
AAG54373.1 / -- / Z0078 /hypothetical_protein	-0.147238	-0.850875	-0.22376	1.24485	0.533652	4.26269	-0.692778	-1.06104	-0.866411	-0.332037	-0.991289	0.991289	0.108307	-0.108307	-0.614066	0.614066	1.43687	-1.20567	-0.297351	-0.904321	0.904321	-0.795148	0.795148	-1.00338	-0.793923	2.90214	-0.618919	0.301844	-0.301844	0.434079	-0.724413	0.433739	0.331699	0.223776	1.70184	-0.0495099	-0.586705	-0.625993	-0.83807	0.83807	-0.822017	0.822017	2.19198	-0.874726	-1.08436	0.100195	0.554202	-0.289982	-0.600316
AAG54374.1 / yabN / Z0079 /putative_transport_protein	-0.288132	0.520682	0.0715847	-0.307879	-0.528272	0.0804236	-0.476483	0.610108	0.0994626	-0.090203	0.17789	-0.17789	0.887516	-0.887516	0.959789	-0.959789	-0.696271	-1.20567	3.3624	0.454352	-0.454352	-0.318907	0.318907	0.38825	-0.350594	0.496965	-0.357721	0.154692	-0.154692	-0.091287	1.06717	-1.06029	0.275172	-0.488472	0.678887	-0.56328	0.462133	-0.515114	1.39214	-1.39214	0.748023	-0.748023	0.45032	-0.198921	0.381271	-0.817464	-0.612384	1.18183	-0.912021
AAG54375.1 / leuD / Z0080 /isopropylmalate_isomerase_subunit	-0.0550173	-0.243026	0.541451	-0.325844	-0.528272	-0.44236	0.442772	0.102795	-0.866411	0.756216	0.762479	-0.762479	1.00927	-1.00927	-0.113294	0.113294	-0.696271	-1.20567	3.3624	-0.203179	0.203179	-1.01541	1.01541	-1.00338	1.00862	-0.096353	-0.116614	0.890452	-0.890452	-0.721727	0.0303398	0.522573	-0.68579	-0.700897	-1.2151	1.06511	0.933121	-0.660109	0.378407	-0.378407	-0.424179	0.424179	-0.517268	0.526945	0.757073	-1.01695	-1.07245	0.69454	0.753142
AAG54376.1 / leuC / Z0081 /3-isopropylmalate_isomerase_(dehydratase)_subunit	0.00953748	0.477042	0.0339954	-0.519871	-0.528272	-0.44236	-0.692778	0.610108	-0.0937122	0.393465	0.786286	-0.786286	1.02303	-1.02303	0.721326	-0.721326	-0.696271	0.829745	-0.297351	-0.754344	0.754344	1.3111	-1.3111	-0.855333	0.971307	0.0258127	-0.299368	0.554105	-0.554105	-0.721727	0.533508	-0.0104315	-0.68579	0.107688	-1.2151	0.415664	0.985212	-1.24009	0.946096	-0.946096	-0.0822866	0.0822866	-0.62922	-0.01461	0.81686	-0.50916	0.713678	-0.161286	0.64168
AAG54377.1 / leuB / Z0082 /3-isopropylmalate_dehydrogenase	0.147655	1.30215	-0.553447	-0.799631	-0.528272	-0.44236	-0.692778	0.95736	-0.866411	0.525375	1.66531	-1.66531	-0.298237	0.298237	0.187169	-0.187169	-0.696271	0.829745	-0.297351	0.860792	-0.860792	0.244485	-0.244485	-0.568494	1.14564	0.15485	-0.82298	-0.139612	0.139612	-0.721727	0.533508	-0.0104315	-0.68579	-0.0332761	-1.2151	-0.0853369	1.30222	-1.24009	0.534366	-0.534366	-0.0416421	0.0416421	0.616986	-0.874726	0.203259	-0.134995	-0.692895	-0.0711991	0.374174
AAG54378.1 / leuA / Z0083 /2-isopropylmalate_synthase	-0.840434	1.96082	-0.238527	-0.821691	-0.528272	-0.44236	-0.356319	1.008	-0.866411	0.285983	0.897384	-0.897384	0.0173992	-0.0173992	0.387478	-0.387478	1.43687	-1.20567	-0.297351	-0.122055	0.122055	0.129949	-0.129949	-0.804574	-0.106311	-0.178379	0.929614	0.890452	-0.890452	-0.54391	0.339982	0.0579024	-0.68579	-0.276047	-0.526376	0.176897	0.798553	-0.660109	0.359634	-0.359634	1.1506	-1.1506	-0.209399	0.176527	0.428246	-0.551476	-0.566378	0.439293	0.626819
AAG54379.1 / leuL / Z0084 /leu_operon_leader_peptide	5.43214	-1.87954	-1.99583	-1.29598	1.33009	-0.44236	1.57832	0.729476	-0.866411	-1.78304	1.97663	-1.97663	0	0	0	0	-0.696271	0.829745	-0.297351	-1.54172	1.54172	0	0	-1.00338	-0.160596	-1.24471	1.99307	0.301844	-0.301844	-0.721727	3.04935	-2.67545	13.1521	-1.12575	-1.2151	0.828254	-2.29651	-1.24009	0	0	-1.66742	1.66742	0	0	0	0	-1.07245	0.439293	-1.1417
AAG54380.1 / leuO / Z0086 /probable_transcriptional_activator_for_leuABCD_operon	-0.532723	-0.727434	0.236978	0.980605	-0.0327074	-0.44236	-0.692778	-0.440329	-0.866411	1.60264	-0.384215	0.384215	-0.15143	0.15143	-0.113294	0.113294	-0.696271	0.829745	-0.297351	0.78618	-0.78618	-0.538177	0.538177	-0.307564	0.2194	-0.498278	0.425875	-0.920649	0.920649	-0.143824	-1.56303	1.76625	0.886694	1.65509	-0.0880985	-0.334498	-1.1221	0.0253219	-1.14219	1.14219	-0.0822866	0.0822866	0.822867	-0.503696	-0.480863	0.297339	0.333299	0.212408	-0.580264
AAG54381.1 / ilvI / Z0087 /acetolactate_synthase_III,_valine_sensitive,_large_subunit	-0.248682	-0.439408	0.609112	-0.015401	-0.252958	-0.0357505	-0.0198595	0.265268	-0.265423	0.0978902	-0.721478	0.721478	-0.211725	0.211725	0.959789	-0.959789	1.43687	-1.20567	-0.297351	-0.0544517	0.0544517	-0.52172	0.52172	0.0671051	-0.306749	0.621371	-0.229633	-0.348723	0.348723	-0.490565	0.0303398	0.344905	-0.68579	0.239841	-0.550973	0.219193	-0.133811	0.624133	-0.466369	0.466369	-0.258413	0.258413	0.45032	0.251616	-0.0415064	-0.617973	-0.625916	-0.881981	0.64168
AAG54382.1 / ilvH / Z0088 /acetolactate_synthase_III,_valine_sensitive,_small_subunit	0.698122	-1.07947	0.760722	-0.505499	-0.528272	0.341816	-0.692778	0.371372	-0.286887	0.393465	-0.721478	0.721478	-0.826744	0.826744	0	0	1.43687	-1.20567	-0.297351	0.131457	-0.131457	0.416289	-0.416289	-0.468137	1.00862	0.477826	-1.02076	-1.46398	1.46398	0.87862	-0.821176	0.19457	-0.68579	1.8482	-0.526376	-0.119174	-1.4891	1.65981	-0.698682	0.698682	-0.258413	0.258413	0.714207	1.22778	-0.558234	-1.01695	0.0954039	-0.189005	0.024357
AAG54383.1 / fruL / Z0089 /fruR_leader_peptide	-1.66889	-1.87954	1.10529	2.26118	-0.528272	-0.44236	-0.692778	1.56505	-0.866411	-0.090203	-0.721478	0.721478	0	0	1.38902	-1.38902	-0.696271	0.829745	-0.297351	-1.54172	1.54172	0	0	5.95476	-2.06058	-1.24471	-1.92491	0	0	0	0	0	-0.68579	6.52154	-1.2151	-1.30346	-2.29651	-1.24009	1.39214	-1.39214	-1.66742	1.66742	-1.133	5.43279	-1.87354	-1.01695	1.96396	-0.377495	-1.1417
AAG54384.1 / fruR / Z0090 /transcriptional_repressor_of_fru_operon_and_others	-0.415765	0.450087	-0.354059	0.377979	-0.528272	-0.44236	-0.692778	0.102795	0.401298	0.597513	1.16719	-1.16719	-0.15143	0.15143	1.38902	-1.38902	-0.696271	0.829745	-0.297351	0.540457	-0.540457	-0.671802	0.671802	-0.00935796	-0.839161	-0.178379	1.01357	0.7433	-0.7433	-0.721727	-0.821176	1.42458	-0.242269	-0.145324	0.0563885	-0.483569	0.0636048	0.633693	-0.00174215	0.00174215	0.798345	-0.798345	-0.517268	-0.173891	0.0994194	0.534642	-0.625916	1.2801	-1.1417
AAG54385.1 / yabB / Z0091 /orf,_hypothetical_protein	0.698122	0.520682	-1.30669	0.284982	-0.528272	-0.44236	0.958931	-0.409944	1.34632	-0.397992	0.964836	-0.964836	1.32582	-1.32582	0.387478	-0.387478	-0.696271	0.829745	-0.297351	0.0807547	-0.0807547	-0.795148	0.795148	1.316	-1.42725	0.414028	0.034077	-0.75765	0.75765	-0.721727	0.533508	-0.0104315	0.697996	0.709604	-0.719218	-0.0244309	-0.164954	-0.404918	-0.83807	0.83807	1.1506	-1.1506	-0.209399	0.176527	-0.558234	0.844961	-0.123568	0.69454	-1.1417
AAG54386.1 / yabC / Z0092 /putative_apolipoprotein	-0.248682	0.760705	-0.548639	0.126886	-0.528272	-0.0764115	-0.0871513	0.0610161	-0.595967	0.756216	0.627574	-0.627574	-0.432811	0.432811	0	0	1.43687	-1.20567	-0.297351	-0.324865	0.324865	-0.324245	0.324245	-0.725053	0.2194	0.248154	0.190796	0.655009	-0.655009	-0.391496	0.892914	-0.644961	0.988144	-0.632373	1.18432	-0.615809	-0.264968	0.443724	0.197384	-0.197384	-0.399314	0.399314	-0.786653	-0.480506	0.83928	0.0303728	0.713678	-0.521634	0.195836
AAG54387.1 / ftsL / Z0093 /cell_division_protein;_ingrowth_of_wall_at_septum	-0.781258	-0.979458	0.330011	1.37189	0.297669	0.777469	1.32598	-0.106099	0.035071	-1.21876	-0.721478	0.721478	0.692714	-0.692714	1.38902	-1.38902	-0.696271	0.829745	-0.297351	1.43282	-1.43282	0.129949	-0.129949	1.316	-1.11059	-0.000656498	0.034077	-0.286764	0.286764	-0.721727	0.813046	-0.306545	0.331699	-0.226065	0.243372	0.577464	-0.301738	-0.0118961	-0.83807	0.83807	0.446092	-0.446092	0.714207	-0.874726	-0.558234	0.844961	0.192725	2.48126	-1.1417
AAG54388.1 / ftsI / Z0094 /septum_formation;_penicillin-binding_protein_3;_peptidoglycan_synthetase	-1.15245	-0.70125	1.72551	-0.131817	-0.342435	-0.167899	-0.011448	0.604139	-0.460744	-0.00556104	0.927363	-0.927363	0.996606	-0.996606	-0.113294	0.113294	-0.696271	0.829745	-0.297351	0.102103	-0.102103	0.00723233	-0.00723233	-0.244308	0.530306	-0.430421	-0.00154098	0.0495836	-0.0495836	-0.523588	-0.257185	0.67486	0.0202229	0.434925	0.0499014	-0.21585	0.0762799	-0.600928	0.172493	-0.172493	-0.258413	0.258413	-0.613476	-0.480506	0.83928	-0.144182	-0.331859	-0.257965	0.337201
AAG54389.1 / murE / Z0095 /meso-diaminopimelate-adding_enzyme	-0.2702	-1.00673	1.10529	-0.00246582	-0.528272	-0.44236	0.3166	-0.106099	-0.866411	1.03836	0.31015	-0.31015	-0.103193	0.103193	-0.113294	0.113294	1.43687	-1.20567	-0.297351	-0.705133	0.705133	0.268182	-0.268182	-0.340698	0.789394	-0.356101	-0.245778	0.0230298	-0.0230298	-0.336458	-0.0255678	0.285682	-0.68579	-0.376012	0.000293582	-0.676484	0.838132	-0.216595	0.695198	-0.695198	-1.24472	1.24472	0.17091	-0.503696	0.679702	-0.688381	-0.349492	1.02271	-0.0589327
AAG54390.1 / murF / Z0096 /D-alanine:D-alanine-adding_enzyme	-0.31631	-0.279393	-0.125312	0.736685	-0.528272	-0.44236	-0.158402	0.582021	-0.866411	0.606848	0.568919	-0.568919	0.330938	-0.330938	0.637864	-0.637864	-0.696271	-1.20567	3.3624	0.193427	-0.193427	0.416289	-0.416289	-1.00338	1.00862	-0.670532	0.33546	-0.679169	0.679169	-0.721727	-0.0134139	0.568921	-0.359426	-0.115727	-0.279476	-0.499038	0.354225	0.335706	0.695198	-0.695198	-0.130321	0.130321	-0.39412	-0.454225	1.02013	-0.644572	0.283094	1.2415	0.48245
AAG54391.1 / mraY / Z0097 /phospho-N-acetylmuramoyl-pentapeptide_transferase	-0.400846	-0.0793739	0.662274	-0.279647	-0.528272	-0.44236	-0.0871513	0.228131	-0.866411	0.9255	1.47073	-1.47073	0.411333	-0.411333	-0.113294	0.113294	-0.696271	0.829745	-0.297351	0.131457	-0.131457	1.84799	-1.84799	-0.810097	-0.00226459	0.206686	0.523824	0.7433	-0.7433	-0.188278	-0.62765	0.809576	-0.68579	-0.501478	-1.2151	-0.21585	1.26267	-0.387874	-0.00174215	0.00174215	0.446092	-0.446092	-0.341343	-0.424189	0.944974	-0.617973	-0.0603095	-0.377495	2.39534
AAG54392.1 / murD / Z0098 /UDP-N-acetylmuramoylalanine-D-glutamate_ligase	-0.415765	-0.467645	1.1661	-0.459	-0.528272	-0.44236	-0.279851	0.501592	-0.497623	0.525375	0.0494084	-0.0494084	-0.826744	0.826744	-0.327911	0.327911	1.43687	-1.20567	-0.297351	-0.351906	0.351906	0.575367	-0.575367	-0.829425	0.931892	-0.498278	0.132026	-0.404485	0.404485	-0.721727	-0.54471	1.13172	0.240852	-0.0332761	-0.550973	-0.351801	0.644761	-0.680823	0.648735	-0.648735	0.283514	-0.283514	-0.481048	0.238365	0.679702	-0.688381	-1.07245	1.02271	0.662911
AAG54393.1 / ftsW / Z0099 /cell_division;_membrane_protein_involved_in_shape_determination	-0.451568	-0.439408	1.54831	-0.889447	-0.528272	-0.44236	0.033974	0.0275931	-0.541878	0.857786	1.39846	-1.39846	0.270642	-0.270642	-0.113294	0.113294	1.43687	-1.20567	-0.297351	0.486374	-0.486374	0.211761	-0.211761	-0.251147	0.0961578	-0.236018	0.298805	2.06767	-2.06767	-0.313795	0.533508	-0.323964	-0.427621	0.0156405	-0.104919	0.128289	0.523391	-0.928458	0.534366	-0.534366	0.60867	-0.60867	-0.39412	-0.0337237	0.494012	-0.272189	-0.196559	-0.424617	-0.558671
AAG54394.1 / murG / Z0100 /UDP-N-acetylglucosamine:N-acetylmuramyl-(pentapeptide)_pyrophosphoryl-undecaprenol_N-acetylglucosamine_transferase	-0.654454	-0.336541	0.883783	-0.0255643	-0.528272	-0.44236	0.604994	-0.344834	0.292637	0.393465	-0.271794	0.271794	-0.15143	0.15143	1.38902	-1.38902	-0.696271	0.829745	-0.297351	0.283564	-0.283564	1.08441	-1.08441	0.349594	-0.635591	-0.622684	0.850322	-1.02252	1.02252	0.0488107	-0.305106	0.285682	1.62052	0.658622	-0.801864	0.117683	-0.520213	-0.196125	0.648735	-0.648735	0.446092	-0.446092	-0.25801	-0.542751	0.8263	-0.428981	-0.0603095	-0.785889	0.879464
AAG54395.1 / murC / Z0101 /L-alanine_adding_enzyme,_UDP-N-acetyl-muramate:alanine_ligase	-0.353882	0.253991	0.301297	-0.242005	-0.528272	-0.44236	-0.417493	-0.409944	-0.374694	1.44874	-0.24931	0.24931	0.44764	-0.44764	-1.61561	1.61561	1.43687	-1.20567	-0.297351	-0.426269	0.426269	0.000634643	-0.000634643	-0.154824	-0.253278	0.211743	0.225198	0.197972	-0.197972	-0.259404	-0.305106	0.522573	-0.68579	0.148802	-0.329598	-0.0345819	0.817777	-1.24009	0.927511	-0.927511	0.211257	-0.211257	-0.143427	-0.424189	0.944974	-0.817464	-1.07245	0.919757	0.64168
AAG54396.1 / ddlB / Z0102 /D-alanine-D-alanine_ligase_B,_affects_cell_division	1.17152	-0.919452	0.278326	-0.584547	0.147498	-0.44236	0.133077	0.0458238	-0.128835	0.0636914	-2.07053	2.07053	0.186228	-0.186228	1.38902	-1.38902	-0.696271	0.829745	-0.297351	0.0517819	-0.0517819	0.10505	-0.10505	0.343359	-0.405755	-0.281572	0.350043	2.06767	-2.06767	-0.091287	-0.610056	0.716393	1.00175	0.366408	-0.308001	0.516296	-0.287837	-0.730839	-0.200868	0.200868	0.211257	-0.211257	-1.133	-0.389532	1.16178	-0.157609	0.445759	0.112578	-0.232175
AAG54397.1 / ftsQ / Z0103 /cell_division_protein;_ingrowth_of_wall_at_septum	0.199804	-1.50056	1.26851	-0.172665	0.179677	-0.44236	-0.260188	-0.106099	1.06534	-0.332037	-0.825252	0.825252	-0.392613	0.392613	0	0	1.43687	-1.20567	-0.297351	0.06453	-0.06453	0.893522	-0.893522	0.224529	0.957039	-0.366555	-0.8878	-0.286764	0.286764	-0.091287	0.304795	-0.252706	-0.127812	-0.879059	-0.415292	2.13479	-0.264968	0.106961	-3.06828	3.06828	0.0233891	-0.0233891	0.145834	-0.389532	0.554718	-0.587282	-0.566378	1.25608	-0.636408
AAG54398.1 / ftsA / Z0104 /ATP-binding_cell_division_protein,_septation_process,_complexes_with_FtsZ,_associated_with_junctions_of_inner_and_outer_membranes	0.30362	-0.479411	0.243869	-0.110259	-0.174297	-0.44236	0.172403	-0.344834	-0.0937122	0.635299	0.420027	-0.420027	0.129952	-0.129952	0.0536299	-0.0536299	-0.696271	0.829745	-0.297351	0.336935	-0.336935	-0.0609438	0.0609438	-0.481518	-0.493093	0.248154	0.719723	0.437677	-0.437677	-0.226381	0.892914	-0.771867	-0.68579	-0.488472	-0.182015	0.472968	0.125713	0.499851	-0.73187	0.73187	-1.66742	1.66742	-0.737174	-0.424189	0.944974	-0.218991	-0.123568	-0.326445	-0.510085
AAG54399.1 / ftsZ / Z0105 /cell_division;_forms_circumferential_ring;_tubulin-like_GTP-binding_protein_and_GTPase	0.446312	-1.72634	0.379497	0.823181	-0.528272	-0.44236	-0.692778	0.729476	-0.866411	0.756216	-0.2999	0.2999	0.692714	-0.692714	0	0	-0.696271	0.829745	-0.297351	0.0517819	-0.0517819	0.306158	-0.306158	-0.672038	0.517968	-0.889267	0.733716	-0.286764	0.286764	-0.721727	1.90579	-1.46408	-0.68579	-1.12575	-0.787615	-0.568385	1.71269	-0.520114	-0.903665	0.903665	0.60867	-0.60867	0.714207	-0.454225	0.23095	-0.644572	-1.07245	-0.581692	0.753142
AAG54400.1 / lpxC / Z0106 /UDP-3-O-acyl_N-acetylglucosamine_deacetylase;_lipid_A_biosynthesis	-0.781258	0.370668	-0.0576286	0.482602	-0.528272	0.167554	-0.692778	-0.106099	-0.41567	1.03836	0.627574	-0.627574	0.186228	-0.186228	-0.614066	0.614066	-0.696271	0.829745	-0.297351	-0.983996	0.983996	0.320842	-0.320842	-1.00338	0.339399	-0.851852	1.16823	0.0495836	-0.0495836	-0.721727	1.72522	-1.27281	-0.68579	-0.598347	0.494832	0.901761	0.209238	-0.520114	0.277034	-0.277034	0.446092	-0.446092	-0.671202	-0.874726	1.0859	-0.085997	0.192725	0.439293	1.38475
AAG54401.1 / yacA / Z0107 /orf,_hypothetical_protein	-0.125186	-0.314178	0.97046	-0.677343	-0.528272	-0.44236	0.0642554	1.56505	-0.1903	-0.936622	0.504932	-0.504932	-1.83972	1.83972	-1.61561	1.61561	-0.696271	0.829745	-0.297351	1.29761	-1.29761	1.13214	-1.13214	-0.37082	0.530306	-0.566136	0.212167	-0.959459	0.959459	1.25965	-0.54471	-0.391149	0.0662673	0.204217	0.9409	0.550204	-0.822113	0.121603	-0.466369	0.466369	-0.0822866	0.0822866	-0.280445	0.580855	-0.659412	0.701737	0.011986	0.585148	-0.0589327
AAG54402.1 / secA / Z0108 /preprotein_translocase;_secretion_protein	0.0630707	-0.38672	0.122009	0.178942	-0.528272	-0.44236	-0.555136	-0.561867	-0.743482	1.91042	1.26242	-1.26242	0.595313	-0.595313	1.38902	-1.38902	-0.696271	0.829745	-0.297351	-0.58562	0.58562	0.603032	-0.603032	-0.879126	-0.228453	-0.578253	1.43335	1.10449	-1.10449	-0.721727	0.813046	-0.306545	-0.263904	-0.659448	-0.610366	-0.913511	1.48452	-0.730839	0.517547	-0.517547	1.20696	-1.20696	0.0135406	-0.874726	0.711718	-0.246507	-0.899923	-0.34965	1.44217
AAG54403.1 / mutT / Z0109 /7,8-dihydro-8-oxoguanine-triphosphatase,_prefers_dGTP,_causes_AT-GC_transversions	-0.0908811	-0.279393	1.44986	-1.29598	-0.528272	1.38738	-0.692778	-0.106099	-0.866411	0.756216	-0.721478	0.721478	-0.573501	0.573501	0	0	-0.696271	0.829745	-0.297351	1.13537	-1.13537	0.837377	-0.837377	-0.37082	-1.5424	0.791015	1.28071	-0.286764	0.286764	0.819348	-1.42326	0.87791	2.77367	-1.12575	-1.2151	-1.30346	0.125713	1.8918	-1.08587	1.08587	-0.4597	0.4597	0.0984699	0.526945	0.318637	-1.01695	-1.07245	0.439293	-1.1417
AAG54404.1 / -- / Z0110 /orf,_hypothetical_protein	-1.66889	-1.87954	4.20641	-1.29598	0.958421	1.75333	-0.692778	0.228131	-0.866411	-0.767338	0	0	0.692714	-0.692714	-1.61561	1.61561	1.43687	-1.20567	-0.297351	1.43282	-1.43282	0	0	3.63538	-0.160596	-1.24471	-1.92491	0.301844	-0.301844	1.01198	0.533508	-1.34294	-0.68579	-1.12575	-1.2151	-1.30346	0.933121	2.23979	-1.39562	1.39562	-1.66742	1.66742	-1.133	-0.874726	2.07238	-1.01695	-1.07245	1.46028	-1.1417
AAG54405.1 / yacG / Z0111 /orf,_hypothetical_protein	-1.66889	-1.87954	-1.99583	5.81835	-0.528272	-0.44236	2.33536	-1.77725	1.83804	-0.090203	-2.07053	2.07053	0.692714	-0.692714	0.637864	-0.637864	1.43687	-1.20567	-0.297351	-1.54172	1.54172	1.13214	-1.13214	0.736157	-0.635591	0.621371	-0.45567	0	0	-0.721727	1.79143	-1.34294	-0.68579	-1.12575	2.91723	-1.30346	-0.681695	2.23979	-0.00174215	0.00174215	-1.66742	1.66742	2.19198	0.386778	-1.08436	-1.01695	-0.123568	1.46028	0.753142
AAG54406.1 / yacF / Z0112 /orf,_hypothetical_protein	-0.654454	0.692127	0.219257	-0.279647	-0.528272	-0.44236	-0.238558	-0.273214	-0.460744	1.26407	-0.552847	0.552847	0.330938	-0.330938	0.187169	-0.187169	-0.696271	0.829745	-0.297351	-0.527674	0.527674	0.620817	-0.620817	0.0671051	1.00862	-0.096353	-1.02076	-0.286764	0.286764	-0.721727	-0.975997	1.58858	0.201252	0.246844	0.0563885	0.0630239	-0.184828	-0.169357	0.462885	-0.462885	0.0938396	-0.0938396	-0.209399	0.702153	-0.229407	-0.085997	-0.488521	1.69589	0.024357
AAG54407.1 / yacE / Z0113 /putative_DNA_repair_protein	-0.248682	0.520682	-0.962122	0.838318	-0.528272	0.402137	0.00602203	1.30795	0.381795	-1.39239	0.357763	-0.357763	-1.45011	1.45011	0	0	-0.696271	0.829745	-0.297351	-0.0544517	0.0544517	-0.234483	0.234483	1.316	1.10606	-1.24471	-1.27192	0.554105	-0.554105	-0.226381	-0.54471	0.751004	0.179076	-0.743382	-0.595248	0.828254	-0.358732	1.36982	-0.466369	0.466369	-0.610665	0.610665	0.714207	-0.173891	-0.119798	-0.396316	0.825311	-0.836938	-0.194278
AAG54408.1 / guaC / Z0114 /GMP_reductase	-0.752625	-0.485863	0.605111	0.539975	-0.528272	-0.44236	-0.158402	0.582021	-0.866411	0.606848	0.627574	-0.627574	-0.573501	0.573501	-1.18638	1.18638	-0.696271	0.829745	-0.297351	0.689184	-0.689184	0.0154135	-0.0154135	-0.81532	1.02047	-1.04297	0.457642	0.7433	-0.7433	-0.721727	0.930746	-0.431225	-0.68579	-0.513963	0.272541	-0.450773	0.41638	0.430253	0.55581	-0.55581	0.710281	-0.710281	-0.517268	-0.874726	1.19551	-0.396316	0.142118	-0.377495	0.677348
AAG54409.1 / -- / Z0115 /orf,_hypothetical_protein	-1.66889	-1.87954	4.20641	-1.29598	6.90519	-0.44236	-0.692778	-1.77725	-0.866411	-1.78304	0	0	-1.83972	1.83972	-1.61561	1.61561	1.43687	-1.20567	-0.297351	-1.54172	1.54172	1.84799	-1.84799	1.316	-2.06058	-1.24471	1.99307	2.06767	-2.06767	0	0	0	-0.68579	0.148802	0.851067	2.24939	-1.4891	0.499851	1.39214	-1.39214	1.50285	-1.50285	0	0	0	0	-1.07245	4.52323	-1.1417
AAG54410.1 / hofC / Z0116 /putative_integral_membrane_protein_involved_in_biogenesis_of_fimbriae,_protein_transport,_DNA_uptake	0.0630707	-0.12328	0.87838	-0.948939	0.710639	-0.44236	0.3166	-0.106099	0.485812	-0.654482	-0.0469525	0.0469525	-0.281298	0.281298	0.637864	-0.637864	-0.696271	0.829745	-0.297351	0.606558	-0.606558	-0.29956	0.29956	0.487652	0.178686	0.354788	-0.875453	-0.821862	0.821862	-0.00432983	0.793768	-0.837508	1.09482	0.336236	-0.121246	-0.206253	-0.159254	-0.472469	-1.18118	1.18118	-0.610665	0.610665	-0.093948	0.702153	0.34604	-1.01695	0.0662076	-0.0711991	-0.383762
AAG54411.1 / hofB / Z0117 /putative_integral_membrane_protein_involved_in_biogenesis_of_fimbriae,_protein_transport,_DNA_uptake	-0.485382	1.37791	-0.371432	-0.449036	-0.271945	-0.0637926	0.246988	0.470159	-0.306871	-0.20695	-0.384215	0.384215	0.245815	-0.245815	0.187169	-0.187169	-0.696271	0.829745	-0.297351	0.497963	-0.497963	-0.273047	0.273047	1.01673	-0.221886	-0.281572	-0.408275	-0.162846	0.162846	0.345171	0.146456	-0.420435	0.164898	0.504004	-0.808639	0.968038	-0.311081	-0.384381	-0.466369	0.466369	-0.728083	0.728083	0.0984699	0.994168	-0.412089	-0.396316	0.614449	-0.241363	-0.299547
AAG54412.1 / ppdD / Z0118 /prelipin_peptidase_dependent_protein	0.359978	1.72079	-1.10979	-0.787813	-0.528272	-0.44236	-0.692778	2.40062	-0.866411	-0.936622	0.458942	-0.458942	0.974095	-0.974095	1.38902	-1.38902	-0.696271	0.829745	-0.297351	2.28269	-2.28269	0.702629	-0.702629	-0.506368	0.382255	-0.178379	0.174005	-1.46398	1.46398	-0.721727	-0.864182	1.47014	1.97534	0.0507601	0.692132	0.33632	-0.805911	-0.43704	-2.32488	2.32488	-0.610665	0.610665	-0.0246776	1.64828	-1.87354	1.21734	-0.313344	0.847687	-1.1417
AAG54413.1 / nadC / Z0119 /quinolinate_phosphoribosyltransferase	-0.576421	1.1669	0.628196	-1.29598	-0.528272	-0.44236	-0.260188	1.56505	-0.480062	-0.573871	-0.0469525	0.0469525	0.186228	-0.186228	1.38902	-1.38902	-0.696271	-1.20567	3.3624	0.131457	-0.131457	0.966942	-0.966942	0.261738	1.82575	-0.905423	-1.39064	0.554105	-0.554105	-0.226381	0.892914	-0.771867	0.275172	-0.0636225	-0.526376	-0.415245	-0.143423	1.07983	-0.00174215	0.00174215	-0.258413	0.258413	-0.0246776	1.01753	-0.689765	0.100195	1.26325	-1.60268	1.19041
AAG54414.1 / ampD / Z0120 /regulates_ampC	0.698122	-1.4795	0.760722	-0.110259	-0.528272	-0.44236	-0.692778	0.9223	1.0059	-0.611076	-1.05874	1.05874	-1.20661	1.20661	0.187169	-0.187169	1.43687	-1.20567	-0.297351	-0.983996	0.983996	-0.697254	0.697254	0.0671051	0.131708	0.477826	-0.568689	-0.454938	0.454938	-0.091287	-0.610056	0.716393	-0.68579	-0.0332761	-1.2151	0.980519	0.125713	0.251288	-0.466369	0.466369	-0.0822866	0.0822866	-0.341343	0.476885	-0.182432	0.179991	0.192725	0.439293	0.121528
AAG54415.1 / ampE / Z0121 /regulates_ampC	0.53488	-0.886346	0.356745	-0.0693717	-0.528272	-0.44236	-0.214652	-0.985651	-0.0123754	1.69173	-0.0469525	0.0469525	-1.11617	1.11617	-0.113294	0.113294	-0.696271	0.829745	-0.297351	-0.0544517	0.0544517	-1.58809	1.58809	-0.00935796	0.110829	0.177066	-0.245778	-0.875372	0.875372	-0.721727	-1.56303	2.21042	0.0502661	0.17592	-0.687566	0.737543	-0.235044	0.092631	-1.39562	1.39562	0.181903	-0.181903	-1.133	0.526945	1.19551	-1.01695	0.614449	-0.92202	-0.299547
AAG54416.1 / aroP / Z0122 /aromatic_amino_acid_transport_protein	0.280414	-0.185266	0.0715847	-0.180007	-0.528272	-0.44236	-0.692778	1.73216	-0.866411	-0.259487	1.75178	-1.75178	-1.83972	1.83972	1.38902	-1.38902	-0.696271	0.829745	-0.297351	-0.351906	0.351906	-0.657485	0.657485	-0.837708	0.246542	-0.178379	0.593788	0.554105	-0.554105	-0.346871	0.873487	-0.65868	-0.365469	-0.276047	-0.75595	-0.908696	1.20226	-0.466783	0.197384	-0.197384	0.518972	-0.518972	0.17091	-0.874726	0.679702	-0.359808	-0.768806	0.112578	0.677348
AAG54417.1 / pdhR / Z0123 /transcriptional_regulator_for_pyruvate_dehydrogenase_complex	-1.02334	1.72079	0.259531	-0.972601	-0.262791	-0.0502723	-0.0438923	0.371372	-0.866411	0.393465	-0.451668	0.451668	1.1992	-1.1992	-1.61561	1.61561	-0.696271	-1.20567	3.3624	-0.147406	0.147406	0.370105	-0.370105	-1.00338	1.73938	-1.24471	0.034077	0.498047	-0.498047	0.434079	0.114201	-0.454602	0.224595	-1.12575	2.3735	0.940449	-0.384229	-0.690635	-1.39562	1.39562	-0.4597	0.4597	-0.0246776	-0.243974	0.494012	-0.45838	0.0662076	0.541392	-0.00479441
AAG54418.1 / aceE / Z0124 /pyruvate_dehydrogenase_(decarboxylase_component)	0.00774429	-1.27949	-0.1007	1.37189	-0.528272	-0.44236	-0.692778	-0.754095	-0.866411	2.25904	1.4441	-1.4441	0.984918	-0.984918	-0.614066	0.614066	-0.696271	0.829745	-0.297351	-0.888774	0.888774	0.315465	-0.315465	-1.00338	0.176109	-1.15023	1.57151	1.45347	-1.45347	-0.721727	1.90177	-1.45983	-0.68579	-1.12575	-0.329598	-1.15119	1.85587	-0.643538	0.462885	-0.462885	2.43528	-2.43528	-0.671202	-0.699517	1.52434	-0.861795	-0.719376	0.10688	0.620943
AAG54419.1 / aceF / Z0125 /pyruvate_dehydrogenase_(dihydrolipoyltransacetylase_component)	0.521855	-1.26672	-0.148353	0.898866	-0.528272	-0.44236	-0.692778	-0.0225414	-0.866411	1.51799	1.50049	-1.50049	1.38338	-1.38338	1.38902	-1.38902	-0.696271	0.829745	-0.297351	-1.54172	1.54172	0.78028	-0.78028	-1.00338	1.51586	-1.09835	0.149312	1.36134	-1.36134	-0.721727	1.70757	-1.25411	-0.68579	-1.12575	-0.463765	-1.30346	1.96073	-0.607384	0.129756	-0.129756	1.44723	-1.44723	-0.983231	-0.704253	1.21921	-0.111158	-0.810687	-0.757724	0.165088
AAG54420.1 / lpdA / Z0126 /lipoamide_dehydrogenase_(NADH);_component_of_2-oxodehydrogenase_and_pyruvate_complexes;_L-protein_of_glycine_cleavage_complex	0.3194	-0.727434	-0.383246	0.838318	-0.528272	-0.44236	-0.692778	-0.440329	-0.866411	1.9412	1.68754	-1.68754	2.00958	-2.00958	0.187169	-0.187169	-0.696271	0.829745	-0.297351	-0.983996	0.983996	0.966942	-0.966942	-1.00338	-0.27236	-0.951992	1.87783	1.796	-1.796	-0.721727	1.63016	-1.17211	-0.68579	-0.900826	-0.85048	-1.30346	1.978	-0.625993	0.248441	-0.248441	1.65381	-1.65381	-0.341343	-0.574368	1.13288	-0.750967	-0.53023	-0.289982	0.48245
AAG54421.1 / yacH / Z0127 /putative_membrane_protein	0.874764	0.377385	-1.07012	-0.021772	-0.218544	0.243794	0.442772	-0.210546	0.147756	-0.090203	0.429184	-0.429184	1.09257	-1.09257	-0.113294	0.113294	-0.696271	0.829745	-0.297351	0.256321	-0.256321	-1.45593	1.45593	0.206733	0.665482	0.0534328	-0.90283	-0.227903	0.227903	0.434079	-0.584644	0.285682	2.77367	-1.12575	-0.801864	0.117683	-0.0357685	0.499851	-0.466369	0.466369	-0.0822866	0.0822866	0.467912	0.667112	-0.99667	0.34845	0.779024	0.0408603	-0.402249
AAG54422.1 / acnB / Z0128 /aconitate_hydrase_B	-0.351171	-0.172166	0.561796	-0.122483	-0.528272	-0.44236	-0.692778	-0.748848	-0.866411	2.25373	1.58497	-1.58497	0.0941395	-0.0941395	-0.413757	0.413757	-0.696271	0.829745	-0.297351	-1.00631	1.00631	0.240466	-0.240466	-1.00338	0.714395	-1.04828	0.936243	1.36134	-1.36134	-0.721727	1.08043	-0.589784	-0.0961088	-0.951944	-0.933348	-0.818978	1.66713	-0.646928	0.368063	-0.368063	1.83081	-1.83081	-0.106776	-0.407503	0.757073	-0.603196	-0.650723	-1.26235	1.17422
AAG54423.1 / yacL / Z0129 /orf,_hypothetical_protein	1.28987	-0.67943	-0.445268	-0.110259	-0.528272	-0.44236	-0.692778	0.729476	0.485812	-0.090203	-0.451668	0.451668	-0.573501	0.573501	1.38902	-1.38902	-0.696271	0.829745	-0.297351	0.370483	-0.370483	0.129949	-0.129949	0.261738	-0.506047	1.46959	-0.856372	0.655009	-0.655009	-0.721727	-1.98233	2.65459	2.45918	-1.12575	-1.2151	0.634462	0.345915	-0.291031	-1.39562	1.39562	0.446092	-0.446092	-1.133	-0.874726	2.07238	-1.01695	-1.07245	0.847687	1.89005
AAG54424.1 / speD / Z0130 /S-adenosylmethionine_decarboxylase	-1.66889	1.72079	-0.666777	0.736685	-0.528272	-0.44236	-0.692778	2.73485	-0.866411	-1.27519	-0.513932	0.513932	0.559428	-0.559428	-0.113294	0.113294	-0.696271	0.829745	-0.297351	-1.54172	1.54172	0.286135	-0.286135	-1.00338	0.0121292	0.112439	0.746436	0.00754015	-0.00754015	-0.721727	0.114201	0.433739	-0.68579	-0.488472	0.334526	-0.415245	0.327565	0.499851	-0.350212	0.350212	0.211257	-0.211257	0.882136	-0.301315	-0.0799407	-0.50916	-0.53023	-0.727547	-0.0589327
AAG54425.1 / speE / Z0131 /spermidine_synthase_=_putrescine_aminopropyltransferase	0.242928	0.33605	-0.087447	-0.475096	-0.528272	-0.44236	0.133077	0.501592	-0.866411	0.525375	0.504932	-0.504932	0.692714	-0.692714	1.38902	-1.38902	-0.696271	0.829745	-0.297351	-0.426269	0.426269	-0.0609438	0.0609438	-1.00338	1.19653	-0.889267	0.313932	-0.522207	0.522207	-0.721727	1.56944	-1.10779	1.78526	-0.0332761	0.555901	-1.30346	0.241057	-0.742964	0.153133	-0.153133	-0.493248	0.493248	-1.133	1.01753	0.0994194	0.100195	0.554202	1.02271	-0.0589327
AAG54426.1 / yacC / Z0132 /hypothetical_protein	0.22472	1.00073	-1.58235	0.601174	0.823267	0.555682	-0.692778	0.95736	-0.866411	-0.859675	0.17789	-0.17789	0.186228	-0.186228	0.387478	-0.387478	-0.696271	0.829745	-0.297351	0.243002	-0.243002	0.702629	-0.702629	-0.13361	0.0769013	-0.31167	0.278951	2.06767	-2.06767	0.434079	-0.305106	-0.0104315	0.137892	0.695037	1.73657	-0.795907	-0.912383	0.251288	-2.09256	2.09256	0.253954	-0.253954	-1.133	3.85591	-1.87354	0.379482	-0.488521	1.22467	-0.558671
AAG54427.1 / yacK / Z0133 /orf,_hypothetical_protein	-0.654454	0.00634842	0.366929	0.228519	-0.528272	-0.44236	-0.260188	0.371372	-0.480062	0.635299	-0.414876	0.414876	-0.0425078	0.0425078	0.387478	-0.387478	-0.696271	0.829745	-0.297351	-0.18378	0.18378	-0.234483	0.234483	-0.725053	0.561396	0.696014	-0.51444	0.141315	-0.141315	-0.721727	0.174102	0.370286	-0.0205086	-0.0963032	-0.261483	0.541293	0.312038	-0.838565	-0.930996	0.930996	-0.0235779	0.0235779	0.17091	-0.689211	0.331532	-0.0312347	-0.313344	0.541392	-0.383762
AAG54428.1 / gcd / Z0134 /glucose_dehydrogenase	-0.13353	0.650424	-0.235733	-0.238445	-0.528272	-0.44236	-0.0662676	0.470159	-0.866411	0.668656	0.420027	-0.420027	-0.480851	0.480851	0.530556	-0.530556	-0.696271	0.829745	-0.297351	-0.512074	0.512074	0.980291	-0.980291	-0.627262	0.481289	-0.740365	0.616479	1.00817	-1.00817	-0.721727	0.349422	0.18457	0.0450826	-0.802621	0.356352	-1.00322	0.910377	-0.210829	0.172493	-0.172493	0.446092	-0.446092	0.273082	-0.686442	0.482233	-0.35	0.0954039	0.125144	-0.169986
AAG54429.1 / hpt / Z0136 /hypoxanthine_phosphoribosyltransferase	-0.654454	0.177793	1.54831	-1.29598	0.00269005	-0.44236	-0.692778	-1.41914	-0.866411	2.56997	-0.0469525	0.0469525	-0.256947	0.256947	-0.113294	0.113294	-0.696271	0.829745	-0.297351	-1.54172	1.54172	-0.0609438	0.0609438	-1.00338	0.789394	-0.622684	0.523824	-1.46398	1.46398	-0.721727	1.16247	-0.676687	-0.68579	-0.675906	-0.485863	-0.676484	1.69303	-1.24009	0.277034	-0.277034	-0.962918	0.962918	-1.133	0.176527	1.41473	-1.01695	-0.53023	0.585148	0.48245
AAG54430.1 / yadF / Z0137 /putative_carbonic_anhdrase	1.28987	-0.0793739	-0.962122	-0.110259	-0.528272	-0.44236	-0.692778	0.729476	-0.866411	0.756216	1.35399	-1.35399	0.270642	-0.270642	-0.413757	0.413757	-0.696271	0.829745	-0.297351	1.43282	-1.43282	0.0583644	-0.0583644	-0.539502	0.979392	0.745776	-1.14132	1.47906	-1.47906	-0.226381	-0.185304	0.370286	0.549733	-0.852629	0.99865	-0.16147	-0.0473029	0.251288	0.834586	-0.834586	-0.822017	0.822017	-1.133	0.176527	0.757073	-0.085997	1.20486	-0.377495	1.89005
AAG54431.1 / yadG / Z0138 /putative_ATP-binding_component_of_a_transport_system	0.573542	-1.12158	0.942074	-0.547103	-0.528272	-0.44236	-0.214652	0.597543	-0.439393	0.355281	0.627574	-0.627574	-1.06051	1.06051	1.38902	-1.38902	1.43687	-1.20567	-0.297351	-0.491884	0.491884	0.0154135	-0.0154135	0.109924	-0.00859785	0.845301	-0.749518	0.890452	-0.890452	-0.336458	-0.305106	0.581796	-0.273949	0.330881	1.14623	-0.542132	-0.451007	0.251288	-0.200868	0.200868	-1.19775	1.19775	-0.517268	-0.874726	1.19551	-0.396316	-0.0603095	0.0308994	-0.636408
AAG54432.1 / yadH / Z0139 /orf,_hypothetical_protein	-1.19548	1.00073	1.31203	-1.29598	-0.528272	-0.44236	-0.692778	-0.663148	-0.866411	2.16691	0.820295	-0.820295	-0.573501	0.573501	-1.61561	1.61561	-0.696271	0.829745	-0.297351	-0.0544517	0.0544517	-1.96987	1.96987	-0.398322	-0.325812	-0.271103	0.885811	-0.286764	0.286764	-0.721727	0.861661	-0.358043	-0.161629	-0.662274	-0.0880985	0.957448	0.199114	-0.291031	-0.00174215	0.00174215	0.0938396	-0.0938396	0.714207	-0.874726	0.757073	-1.01695	0.951828	0.0308994	-0.636408
AAG54433.1 / yadI / Z0140 /putative_PTS_enzyme_II_B_component	-1.66889	-0.439408	1.10529	0.838318	-0.528272	-0.44236	-0.692778	0.450951	0.936553	-0.090203	-2.07053	2.07053	-0.15143	0.15143	0.788096	-0.788096	-0.696271	0.829745	-0.297351	0.689184	-0.689184	-1.49264	1.49264	0.736157	-2.06058	-0.31167	1.74819	0.554105	-0.554105	1.01198	-1.35337	0.655824	-0.68579	2.21994	0.334526	-0.637298	-1.0854	0.064866	1.39214	-1.39214	1.50285	-1.50285	-0.209399	-0.874726	0.757073	-0.085997	0.192725	-0.581692	-0.510085
AAG54434.1 / yadE / Z0141 /orf,_hypothetical_protein	-0.451568	0.177793	0.662274	-0.482914	-0.262791	0.341816	0.929436	0.013269	0.00287523	-0.513413	-0.598837	0.598837	-0.0780257	0.0780257	0	0	-0.696271	0.829745	-0.297351	0.8066	-0.8066	-0.538177	0.538177	0.156312	0.0769013	0.310357	-0.45567	-0.286764	0.286764	-0.374985	0.0303398	0.256071	0.137892	-0.0332761	-0.329598	0.219193	-0.104975	0.251288	-0.547173	0.547173	-1.24472	1.24472	-0.578841	0.0714016	0.494012	-0.179093	-0.123568	-0.326445	-1.1417
AAG54435.1 / panD / Z0142 /aspartate_1-decarboxylase	-0.879884	1.32076	0.0715847	-0.505499	0.400911	-0.44236	0.442772	0.729476	-0.866411	-0.513413	0.627574	-0.627574	0.692714	-0.692714	1.38902	-1.38902	1.43687	-1.20567	-0.297351	-1.54172	1.54172	1.84799	-1.84799	-1.00338	0.789394	-1.24471	1.01357	1.18476	-1.18476	-0.721727	-0.305106	0.87791	-0.68579	-1.12575	3.7437	-1.30346	-0.358732	0.847839	0.277034	-0.277034	0.446092	-0.446092	0.714207	1.22778	-0.558234	-1.01695	-1.07245	-0.581692	0.121528
AAG54436.1 / yadD / Z0143 /orf,_hypothetical_protein	-0.415765	0.661872	0.193197	-0.459	0.254198	1.29108	-0.214652	0.0698116	0.84166	-1.24846	0.627574	-0.627574	0.974095	-0.974095	-0.113294	0.113294	-0.696271	0.829745	-0.297351	0.8066	-0.8066	-1.12146	1.12146	0.487652	-1.2463	1.95429	-0.665562	-0.648984	0.648984	0.145128	-1.03889	0.988952	0.275172	0.361227	0.506706	-0.415245	-0.277991	-0.0801291	-0.635324	0.635324	-0.691954	0.691954	-0.706725	-0.389532	0.858251	-0.157609	-0.625916	-0.161286	-0.695854
AAG54437.1 / panC / Z0144 /pantothenate_synthetase	-0.816764	1.57678	-0.75538	0.126886	-0.528272	-0.44236	-0.692778	1.80379	0.678987	-1.29937	1.47073	-1.47073	0.692714	-0.692714	1.38902	-1.38902	-0.696271	0.829745	-0.297351	0.0807547	-0.0807547	0.642347	-0.642347	-1.00338	0.789394	-0.000656498	0.034077	-0.581068	0.581068	-0.721727	-0.472828	1.05558	-0.68579	-0.64779	-0.827692	-0.304218	1.33682	-0.587612	-0.575693	0.575693	0.680927	-0.680927	0.714207	0.176527	-0.229407	-0.551476	-1.07245	-0.0711991	-0.510085
AAG54438.1 / panB / Z0145 /3-methyl-2-oxobutanoate_hydroxymethyltransferase	-0.162609	0.738884	-0.680202	0.21312	-0.528272	-0.44236	0.215662	-0.273214	-0.0550772	0.756216	0.820295	-0.820295	0.186228	-0.186228	-0.113294	0.113294	-0.696271	0.829745	-0.297351	-1.04597	1.04597	1.02987	-1.02987	-1.00338	0.675395	0.248154	-0.0442825	0.554105	-0.554105	-0.721727	0.727034	-0.215433	-0.68579	0.0978203	-0.223338	-0.0244309	0.41638	-0.404918	0.927511	-0.927511	0.868795	-0.868795	-0.125435	-0.301315	0.27878	-0.00136442	0.614449	0.439293	-0.299547
AAG54439.1 / yadC / Z0146 /putative_fimbrial_protein	0.628504	0.0265184	-0.718897	0.168735	1.59558	1.12599	-0.692778	-1.06104	0.292637	-0.332037	-0.552847	0.552847	-0.240287	0.240287	-0.757144	0.757144	-0.696271	0.829745	-0.297351	0.517576	-0.517576	0.320842	-0.320842	-0.200516	-0.0875201	0.190736	0.109423	2.06767	-2.06767	2.92819	-1.18786	-0.992282	0.840444	1.5733	-1.2151	-0.0495099	-1.15664	0.909249	-0.280518	0.280518	-0.424179	0.424179	0.145834	0.0956613	-0.659412	0.701737	0.228873	-0.202469	-0.275486
AAG54440.1 / yadK / Z0147 /putative_fimbrial_protein	0.550184	0.370668	-0.445268	-0.406689	0.958421	1.75333	1.1241	-1.77725	0.756257	-0.767338	-1.05874	1.05874	-0.714192	0.714192	0.387478	-0.387478	-0.696271	0.829745	-0.297351	-0.426269	0.426269	1.84799	-1.84799	0.602347	0.570165	-0.096353	-1.02076	-0.286764	0.286764	-0.721727	-0.305106	0.87791	1.04394	0.403712	1.2643	-1.30346	-1.32762	1.8918	0.277034	-0.277034	-1.66742	1.66742	-1.133	0.526945	-0.558234	1.4656	-0.123568	-0.836938	0.279432
AAG54441.1 / yadL / Z0148 /putative_fimbrial_protein	0.10637	-0.799441	-1.06549	1.90547	3.18846	-0.44236	-0.692778	-0.106099	0.485812	-1.78304	-0.625118	0.625118	-0.15143	0.15143	-0.113294	0.113294	-0.696271	0.829745	-0.297351	1.13537	-1.13537	1.84799	-1.84799	-1.00338	-0.506047	-1.24471	2.34924	-1.46398	1.46398	2.05221	-0.472828	-1.07644	-0.68579	1.16844	0.0246014	-0.237602	-0.843176	0.847839	-0.00174215	0.00174215	-0.399314	0.399314	-0.578841	1.01753	-0.689765	0.658769	-0.768806	0.112578	-0.53535
AAG54442.1 / yadM / Z0149 /putative_fimbrial_protein	0.402246	0.220654	-0.703695	0.186172	0.958421	1.75333	-0.692778	0.228131	-0.866411	-0.767338	-0.721478	0.721478	-0.918833	0.918833	1.38902	-1.38902	-0.696271	0.829745	-0.297351	-1.54172	1.54172	1.21168	-1.21168	0.156312	-1.11059	-0.000656498	1.01357	0	0	2.74569	-1.98233	-0.0104315	1.78526	1.60543	-1.2151	-1.30346	-0.566351	0.251288	-0.83807	0.83807	-0.258413	0.258413	-0.209399	1.22778	-1.21589	0.844961	-0.488521	0.282219	0.607385
AAG54443.1 / htrE / Z0150 /putative_fimbrial_usher_protein	-0.603733	1.00073	0.0715847	-0.465975	-0.303015	-0.44236	-0.142208	0.0458238	-0.620552	0.833163	0.667252	-0.667252	0.223745	-0.223745	-1.01468	1.01468	-0.696271	0.829745	-0.297351	-0.0544517	0.0544517	0.919318	-0.919318	-0.446727	-0.236596	-0.54804	1.05275	0.596148	-0.596148	-0.366094	-0.305106	0.604574	-0.136669	1.05919	0.555901	-0.457541	-0.527903	-0.245838	-0.00174215	0.00174215	0.313997	-0.313997	-0.246343	-0.117824	-0.295173	0.770484	-0.374421	0.368881	0.252207
AAG54444.1 / ecpD / Z0151 /putative_fimbrial_chaperone_protein	1.03627	-0.850875	-1.10979	1.07546	-0.528272	-0.44236	-0.692778	1.56505	-0.866411	-0.090203	0.548218	-0.548218	0.270642	-0.270642	0	0	-0.696271	0.829745	-0.297351	-0.983996	0.983996	-0.0609438	0.0609438	0.852126	0.2194	-0.249467	-0.749518	0	0	-0.721727	0.304795	0.231843	-0.68579	1.55081	-0.595248	0.295326	-0.358732	-0.718107	0.805241	-0.805241	-0.366798	0.366798	0.908651	0.121198	-0.212101	-0.722968	-0.273391	0.654238	0.85287
AAG54445.1 / yadN / Z0152 /putative_fimbrial_protein	0.613586	-1.36521	-1.3313	2.26118	0	0	0	0	0	0	1.07726	-1.07726	-0.573501	0.573501	-1.61561	1.61561	-0.696271	0.829745	-0.297351	-1.54172	1.54172	-0.29956	0.29956	-1.00338	-1.0547	-1.24471	2.91494	-1.46398	1.46398	-0.721727	-0.305106	0.87791	-0.68579	0.786076	-0.182015	-1.30346	0.529417	-0.370119	-0.128459	0.128459	-0.610665	0.610665	-0.209399	-0.874726	1.41473	-1.01695	-1.07245	0.282219	0.024357
AAG54446.1 / folK / Z0153 /7,8-dihydro-6-hydroxymethylpterin-pyrophosphokinase	0.359978	1.20646	-0.666777	-0.787813	-0.528272	-0.44236	0.442772	1.35616	-0.866411	-0.513413	-1.49237	1.49237	-1.83972	1.83972	0	0	-0.696271	-1.20567	3.3624	1.24691	-1.24691	0.0858971	-0.0858971	-0.13361	0.0769013	0.621371	-0.45567	0.890452	-0.890452	1.35872	-0.472828	-0.543436	0.818325	0.204217	0.9409	-0.376627	-0.822113	0.575501	-0.466369	0.466369	-1.66742	1.66742	-0.706725	-0.389532	0.251186	0.701737	-1.07245	0.439293	-1.1417
AAG54447.1 / pcnB / Z0154 /poly(A)_polymerase_I	0.0583897	0.261198	-0.487175	0.242253	-0.528272	-0.227096	-0.336527	0.287113	-0.707326	0.806006	1.02435	-1.02435	0.692714	-0.692714	0.387478	-0.387478	1.43687	-1.20567	-0.297351	-0.550209	0.550209	-0.0609438	0.0609438	-0.446727	0.447397	-0.647565	0.425875	-0.139612	0.139612	-0.721727	1.53984	-1.07644	0.0202229	-0.813612	-0.203098	0.436715	0.86721	-1.02704	-0.73187	0.73187	1.22476	-1.22476	0.418653	-0.874726	0.494012	-0.346665	-0.179384	1.2801	1.08753
AAG54448.1 / yadB / Z0155 /putative_tRNA_synthetase	0.698122	0.28066	-0.341898	-0.584547	-0.528272	-0.44236	-0.692778	0.501592	0.97753	-0.16715	-0.336035	0.336035	0.245815	-0.245815	1.38902	-1.38902	1.43687	-1.20567	-0.297351	0.283564	-0.283564	0.320842	-0.320842	-0.340698	0.653681	-0.533823	0.034077	-0.00977185	0.00977185	-0.721727	-0.221244	0.789075	0.395292	-0.886768	-0.0528798	0.695022	-0.479843	1.36982	0.595635	-0.595635	0.0938396	-0.0938396	0.0984699	-0.173891	-0.339016	0.534642	0.825311	-0.0711991	-0.194278
AAG54449.1 / dksA / Z0156 /dnaK_suppressor_protein	-0.0301885	0.889947	-1.04164	0.345788	-0.528272	0.289537	-0.692778	0.228131	-0.866411	0.9255	-0.451668	0.451668	0.186228	-0.186228	0.637864	-0.637864	-0.696271	0.829745	-0.297351	0.131457	-0.131457	0.546443	-0.546443	-1.00338	0.382255	0.887954	-0.245778	0.301844	-0.301844	-0.721727	0.25397	0.285682	-0.68579	-1.12575	1.88415	-1.30346	1.33682	-1.24009	-0.83807	0.83807	2.55961	-2.55961	-0.0246776	-0.874726	1.2832	-1.01695	-1.07245	-0.377495	1.89005
AAG54450.1 / sfsA / Z0157 /probable_regulator_for_maltose_metabolism	-0.742666	-0.940324	0.700797	0.86925	-0.528272	1.02143	-0.0871513	-0.440329	0.756257	-0.090203	0.627574	-0.627574	-0.15143	0.15143	0.637864	-0.637864	-0.696271	-1.20567	3.3624	-0.324865	0.324865	0.642347	-0.642347	-0.423533	0.789394	-0.622684	0.034077	1.36134	-1.36134	-0.721727	-0.305106	0.87791	2.45918	0.26467	-1.2151	1.11894	-1.1955	0.658027	1.39214	-1.39214	-1.13904	1.13904	-0.0246776	1.64828	-1.08436	0.100195	1.96396	0.235096	-1.1417
AAG54451.1 / yadP / Z0158 /orf,_hypothetical_protein	-0.547672	1.5313	-0.36366	-0.547103	-0.528272	-0.44236	-0.692778	0.450951	-0.41567	0.756216	-1.05874	1.05874	1.53686	-1.53686	-1.61561	1.61561	-0.696271	0.829745	-0.297351	0.937062	-0.937062	-1.73126	1.73126	1.08406	-0.350594	-0.498278	-0.161822	0.301844	-0.301844	-0.721727	1.16247	-0.676687	0.886694	0.959879	-0.0880985	-0.334498	-1.1955	1.13256	-0.466369	0.466369	0.0233891	-0.0233891	0.45032	-0.874726	0.0994194	0.179991	0.30774	0.624927	-0.452666
AAG54452.1 / hrpB / Z0159 /helicase,_ATP-dependent	-0.810521	0.0195365	1.13937	-0.514186	-0.415644	-0.10968	-0.142208	-0.18206	0.485812	0.294533	0.627574	-0.627574	0.165124	-0.165124	0.262285	-0.262285	-0.696271	0.829745	-0.297351	0.8066	-0.8066	0.296981	-0.296981	0.135227	-0.506047	1.19816	-0.53581	-0.821862	0.821862	-0.721727	0.690748	-0.176996	0.252824	0.356287	-0.446292	0.596905	-0.306156	-0.188032	0.0540131	-0.0540131	-1.24472	1.24472	-0.173875	-0.0256371	0.554718	-0.587282	0.163302	-0.0355833	-0.965434
AAG54453.1 / mrcB / Z0160 /peptidoglycan_synthetase;_penicillin-binding_protein_1B	-0.311338	-0.502943	1.37892	-0.772867	-0.404381	-0.44236	-0.389965	-0.440329	-0.866411	1.68728	0.589029	-0.589029	0.0715518	-0.0715518	1.38902	-1.38902	-0.696271	0.829745	-0.297351	-0.550209	0.550209	-0.783242	0.783242	-0.37082	0.0121292	0.338631	0.034077	-1.46398	1.46398	-0.721727	0.465512	0.0615961	-0.268987	-0.665066	-0.169568	0.109122	0.563464	-0.10808	-0.14113	0.14113	0.19247	-0.19247	-0.173875	-0.874726	0.934134	-0.372446	-0.616985	0.847687	-0.232175
AAG54454.1 / fhuA / Z0161 /outer_membrane_protein_receptor_for_ferrichrome,_colicin_M,_and_phages_T1,_T5,_and_phi80	0.258534	-0.748008	0.573671	-0.178014	-0.528272	-0.44236	-0.142208	-0.713789	-0.866411	1.91042	0.434852	-0.434852	-0.0163665	0.0163665	0.637864	-0.637864	-0.696271	0.829745	-0.297351	-0.460071	0.460071	0.375383	-0.375383	-0.778922	0.605525	-0.642749	0.539622	0.7433	-0.7433	-0.721727	0.0895361	0.459867	-0.68579	-0.80033	-0.687566	-0.396347	1.10491	0.092631	-0.14113	0.14113	0.446092	-0.446092	-0.517268	-0.874726	0.757073	0.224322	-0.499539	0.246655	0.431376
AAG54455.1 / fhuC / Z0162 /ATP-binding_component_of_hydroxymate-dependent_iron_transport	-0.400846	-0.0793739	0.440766	-0.0255643	-0.528272	-0.44236	-0.692778	-0.106099	0.035071	1.03836	-1.05874	1.05874	-0.826744	0.826744	-1.61561	1.61561	1.43687	-1.20567	-0.297351	-1.54172	1.54172	0.774214	-0.774214	-0.713456	0.0769013	0.310357	0.278951	-0.0513206	0.0513206	-0.721727	0.174102	0.370286	-0.191581	-0.470264	0.201701	-0.0853369	0.194919	0.251288	1.39214	-1.39214	-0.962918	0.962918	-1.133	-0.503696	0.911815	0.297339	-1.07245	0.31167	0.279432
AAG54456.1 / fhuD / Z0163 /hydroxamate-dependent_iron_uptake,_cytoplasmic_membrane_component	0.10637	-0.529416	1.10529	-0.851334	-0.528272	-0.44236	0.263475	0.333677	-0.866411	0.622571	0.964836	-0.964836	0.692714	-0.692714	-1.61561	1.61561	1.43687	-1.20567	-0.297351	0.131457	-0.131457	1.02987	-1.02987	0.542876	-0.160596	-0.415341	0.034077	0.655009	-0.655009	-0.721727	0.339982	0.19457	0.644773	0.246844	0.0563885	-0.210272	-0.309045	0.0983264	0.595635	-0.595635	-0.366798	0.366798	0.378351	-0.301315	-0.259301	0.252533	-1.07245	1.2801	-1.1417
AAG54457.1 / fhuB / Z0164 /hydroxamate-dependent_iron_uptake,_cytoplasmic_membrane_component	-1.09754	-1.21741	2.35287	-0.396467	-0.315887	-0.44236	0.604994	-0.344834	0.756257	-0.0418361	0.17789	-0.17789	-0.15143	0.15143	-0.113294	0.113294	-0.696271	0.829745	-0.297351	0.158016	-0.158016	-0.606353	0.606353	-0.33001	-0.0380169	0.922352	-0.408275	0.7433	-0.7433	-0.721727	0.419152	0.110706	-0.267307	-0.200671	-0.515267	0.415664	0.477326	-0.566564	-0.83807	0.83807	-0.314773	0.314773	-0.613476	-0.480506	1.45583	-1.01695	-1.07245	0.322609	-0.492039
AAG54458.1 / hemL / Z0165 /glutamate-1-semialdehyde_aminotransferase_(aminomutase)	-0.0301885	0.474524	0.151101	-0.61191	-0.528272	-0.44236	-0.692778	0.729476	-0.41567	0.474076	0.531213	-0.531213	-0.298237	0.298237	-0.413757	0.413757	1.43687	-1.20567	-0.297351	0.131457	-0.131457	0.211761	-0.211761	-0.70085	0.665482	-1.08244	0.758051	0.498047	-0.498047	-0.721727	1.03668	-0.543436	-0.205309	-0.488472	-0.526376	-0.711316	1.20226	-0.660109	-0.128459	0.128459	0.144161	-0.144161	0.252404	-0.874726	0.757073	-0.551476	-0.598007	-0.0711991	1.22685
AAG54459.1 / yadQ / Z0166 /putative_channel_transporter	-0.444572	-0.762196	1.31916	-0.314693	-0.205078	-0.44236	0.0971699	0.838464	0.191851	-0.679016	-0.721478	0.721478	-0.458391	0.458391	-0.614066	0.614066	1.43687	-1.20567	-0.297351	0.689184	-0.689184	-0.510104	0.510104	-0.257863	-0.432022	1.15454	-0.245778	0.301844	-0.301844	-0.721727	-0.864182	1.47014	0.0887168	-0.212637	-0.104919	0.446455	-0.127355	0.162251	0.963252	-0.963252	-0.414969	0.414969	-0.341343	-0.27401	0.569172	-0.218991	-0.566378	-0.377495	-0.636408
AAG54460.1 / yadR / Z0167 /orf,_hypothetical_protein	1.88163	-0.67943	-0.962122	-0.110259	-0.528272	-0.44236	-0.692778	0.729476	-0.866411	0.756216	1.3021	-1.3021	0.186228	-0.186228	1.38902	-1.38902	-0.696271	0.829745	-0.297351	-0.426269	0.426269	0.893522	-0.893522	-0.506368	0.382255	-1.24471	1.01357	0	0	-0.721727	3.04935	-2.67545	-0.68579	-0.276047	-1.2151	-1.30346	2.00966	-1.24009	1.39214	-1.39214	0.446092	-0.446092	-1.133	-0.874726	2.07238	-1.01695	-1.07245	0.847687	0.374174
AAG54461.1 / yadS / Z0168 /orf,_hypothetical_protein	-0.992598	0.863571	0.0715847	0.0591301	0.215075	-0.44236	-0.692778	-0.273214	-0.0550772	0.756216	-2.07053	2.07053	-0.15143	0.15143	-1.61561	1.61561	1.43687	-1.20567	-0.297351	-1.54172	1.54172	0.702629	-0.702629	-0.687099	1.56666	-0.226848	-0.856372	1.18476	-1.18476	-0.313795	0.0895361	0.146335	0.697996	0.0978203	-0.719218	0.401911	0.222602	-0.822504	0.277034	-0.277034	-1.66742	1.66742	0.529486	0.386778	-0.295173	-0.45838	-1.07245	-0.0711991	2.64798
AAG54462.1 / yadT / Z0169 /orf,_hypothetical_protein	-0.981691	0.675535	0.405038	-0.148508	-0.528272	0.472512	-0.692778	-0.106099	0.485812	0.333007	-0.0469525	0.0469525	0.462493	-0.462493	-1.61561	1.61561	-0.696271	-1.20567	3.3624	1.20401	-1.20401	0.416289	-0.416289	1.67283	-0.745206	0.477826	-1.02076	0	0	-0.356735	-0.658206	0.971419	-0.68579	-0.537493	1.64575	-0.893513	0.125713	0.366009	0.197384	-0.197384	-0.610665	0.610665	0.186432	0.627064	-0.558234	0.046997	-0.228999	0.0989651	0.121528
AAG54463.1 / pfs / Z0170 /orf,_hypothetical_protein	-0.337444	0.370668	-0.639088	0.704924	-0.528272	-0.44236	-0.692778	-0.106099	-0.866411	1.60264	0.627574	-0.627574	0.692714	-0.692714	0.788096	-0.788096	-0.696271	0.829745	-0.297351	0.131457	-0.131457	-0.0609438	0.0609438	-0.687099	0.789394	-1.24471	0.746436	0.554105	-0.554105	-0.721727	1.37212	-0.898773	0.0662673	-0.793255	-1.2151	-0.840042	1.28417	0.121603	0.885272	-0.885272	0.974471	-0.974471	2.56142	-0.874726	-0.558234	-1.01695	-0.439861	-0.0711991	0.121528
AAG54464.1 / dgt / Z0171 /deoxyguanosine_triphosphate_triphosphohydrolase	-0.162609	0.957087	-0.116362	-0.649223	-0.363084	-0.44236	-0.0871513	-0.328919	0.756257	0.361221	-1.05874	1.05874	-0.15143	0.15143	0.387478	-0.387478	-0.696271	0.829745	-0.297351	-0.426269	0.426269	-0.143941	0.143941	-0.00935796	0.382255	0.177066	-0.525634	-0.348723	0.348723	0.110454	-0.372195	0.309371	0.412453	0.816423	-0.427987	0.219193	-0.835487	0.582705	0.422482	-0.422482	-0.822017	0.822017	-0.0774551	-0.574368	-0.182432	0.844961	0.537772	0.624927	-0.682343
AAG54465.1 / htrA / Z0173 /periplasmic_serine_protease_Do;_heat_shock_protein_HtrA	0.22472	-1.07947	0.485067	0.284982	-0.528272	-0.44236	-0.692778	0.536651	-0.866411	0.951544	1.02435	-1.02435	-0.458391	0.458391	1.38902	-1.38902	-0.696271	0.829745	-0.297351	-0.966005	0.966005	0.0583644	-0.0583644	-1.00338	0.520529	-0.822202	0.958128	2.06767	-2.06767	-0.721727	1.03668	-0.543436	-0.273949	-0.397433	-0.329598	-0.795907	1.27915	-0.991526	-0.00174215	0.00174215	1.65381	-1.65381	-0.84134	-0.874726	1.44934	-0.428981	-0.517006	0.787923	0.337201
AAG54466.1 / yaeG / Z0174 /orf,_hypothetical_protein	0.0451539	-1.13464	1.4261	-0.560015	-0.528272	-0.153453	1.21973	-1.11758	1.05517	0.221636	-0.451668	0.451668	-0.22817	0.22817	1.38902	-1.38902	-0.696271	-1.20567	3.3624	0.571768	-0.571768	-0.401824	0.401824	-0.28357	0.29802	0.0422419	-0.101026	0.105641	-0.105641	-0.356735	-0.128555	0.410362	-0.0788666	-0.454931	-0.780115	1.12744	0.0832179	0.041972	0.153133	-0.153133	-1.66742	1.66742	-0.125435	0.272095	-0.0799407	-0.00136442	0.445759	0.0308994	-0.636408
AAG54467.1 / yaeH / Z0175 /putative_structural_protein	-1.66889	3.52096	-1.99583	0.482602	-0.528272	-0.44236	-0.692778	-1.2759	0.756257	1.77192	-0.721478	0.721478	0.270642	-0.270642	1.38902	-1.38902	-0.696271	0.829745	-0.297351	-0.904321	0.904321	-0.0609438	0.0609438	-1.00338	-0.920588	-1.24471	2.77666	2.06767	-2.06767	-0.721727	0.762221	-0.252706	2.1971	-0.488472	0.851067	-1.30346	-0.277991	0.499851	-0.599119	0.599119	0.446092	-0.446092	-1.133	-0.874726	0.757073	0.844961	0.011986	2.77297	-1.1417
AAG54468.1 / dapD / Z0176 /2,3,4,5-tetrahydropyridine-2-carboxylate_N-succinyltransferase	-0.189506	-0.379402	1.10529	-0.703119	-0.528272	-0.44236	-0.692778	0.416135	-0.866411	1.07362	-0.0469525	0.0469525	1.1992	-1.1992	-0.614066	0.614066	-0.696271	0.829745	-0.297351	-1.54172	1.54172	1.52983	-1.52983	-1.00338	0.789394	-0.383442	0.33546	0.890452	-0.890452	-0.721727	0.304795	0.231843	-0.68579	-0.615927	0.437834	-0.592887	0.933121	-0.544113	0.963252	-0.963252	1.50285	-1.50285	0.714207	-0.874726	0.318637	-0.396316	-0.53023	-0.289982	1.02383
AAG54469.1 / glnD / Z0177 /protein_PII;_uridylyltransferase_acts_on_regulator_of_glnA	-0.670305	1.27075	-0.251448	-0.295528	-0.33767	-0.44236	-0.110445	0.858025	-0.138291	-0.28553	0.0975888	-0.0975888	0.146504	-0.146504	-0.280218	0.280218	1.43687	-1.20567	-0.297351	0.161879	-0.161879	0.064232	-0.064232	0.206733	-0.0779884	0.215701	-0.26403	-0.31858	0.31858	-0.279078	0.265865	-0.0671342	0.873804	0.0652253	0.105893	0.0943858	-0.271373	-0.213239	-0.381891	0.381891	0.112379	-0.112379	0.668027	0.0714016	-0.0978767	-0.598024	-0.189769	0.819195	-0.436642
AAG54470.1 / map / Z0178 /methionine_aminopeptidase	-0.654454	-0.850875	0.662274	0.736685	-0.528272	-0.44236	0.00602203	1.30795	-0.866411	-0.220421	-0.0469525	0.0469525	-0.647985	0.647985	0.959789	-0.959789	-0.696271	0.829745	-0.297351	1.13537	-1.13537	0.546443	-0.546443	-0.687099	1.04848	-0.905423	0.212167	1.28286	-1.28286	-0.455002	0.920561	-0.625437	1.47638	-1.12575	-0.440286	-0.637298	1.33682	-1.24009	0.153133	-0.153133	1.1506	-1.1506	0.882136	-0.874726	0.27878	-0.50916	0.192725	-0.0711991	0.753142
AAG54471.1 / rpsB / Z0180 /30S_ribosomal_subunit_protein_S2	-0.248682	-1.87954	-1.00347	3.25719	-0.528272	-0.44236	-0.692778	0.151001	-0.866411	1.3422	1.97663	-1.97663	2.03341	-2.03341	1.38902	-1.38902	-0.696271	0.829745	-0.297351	-1.54172	1.54172	0.416289	-0.416289	-1.00338	-0.384123	-1.24471	2.22353	1.47906	-1.47906	-0.721727	1.97113	-1.5333	-0.68579	-1.12575	-0.624765	-1.30346	1.85587	-0.245838	0.218344	-0.218344	1.8551	-1.8551	-1.133	-0.874726	2.07238	-1.01695	-1.07245	0.624927	0.9254
AAG54472.1 / tsf / Z0181 /protein_chain_elongation_factor_EF-Ts	0.880199	-1.87954	-0.723574	1.80514	-0.528272	-0.44236	-0.692778	0.450951	-0.866411	1.03836	1.97663	-1.97663	2.50159	-2.50159	1.38902	-1.38902	-0.696271	0.829745	-0.297351	-1.54172	1.54172	0.416289	-0.416289	-1.00338	1.50189	-1.24471	0.278951	0.301844	-0.301844	-0.721727	1.72522	-1.27281	-0.68579	-1.12575	-1.2151	-1.30346	2.54794	-1.24009	0.396509	-0.396509	2.1369	-2.1369	1.08365	-0.874726	0.494012	-1.01695	-1.07245	-0.377495	1.89005
AAG54473.1 / pyrH / Z0182 /uridylate_kinase	0.359978	-0.850875	-0.666777	1.24485	-0.528272	-0.44236	-0.692778	0.013269	-0.866411	1.48172	1.24078	-1.24078	0.692714	-0.692714	1.38902	-1.38902	-0.696271	0.829745	-0.297351	-0.426269	0.426269	1.08441	-1.08441	-1.00338	-0.0779884	-0.271103	1.14133	0.890452	-0.890452	-0.188278	-0.0470707	0.19457	-0.68579	-0.55928	-0.75595	-0.119174	1.29197	-0.853436	0.963252	-0.963252	1.35188	-1.35188	0.45032	0.0263479	0.381271	-1.01695	-0.228999	1.80061	0.542604
AAG54474.1 / frr / Z0183 /ribosome_releasing_factor	0.94728	-1.50056	0.615641	-0.172665	-0.0910091	-0.44236	-0.692778	-0.892522	-0.866411	2.10053	1.97663	-1.97663	0.292857	-0.292857	1.38902	-1.38902	1.43687	-1.20567	-0.297351	-0.0544517	0.0544517	1.43893	-1.43893	-1.00338	0.789394	-1.24471	1.01357	0	0	-0.143824	0.952815	-0.898773	-0.68579	-1.12575	-1.2151	-0.592887	1.90201	-0.544113	1.04367	-1.04367	1.1506	-1.1506	-1.133	-0.0862863	1.57914	-1.01695	-0.488521	1.22467	0.024357
AAG54475.1 / yaeM / Z0184 /putative_ATP-binding_component_of_a_transport_system	-0.219698	0.0308405	0.155969	0.0107333	-0.174297	-0.44236	-0.692778	0.848843	-0.866411	0.393465	-0.336035	0.336035	-0.458391	0.458391	1.01344	-1.01344	1.43687	-1.20567	-0.297351	0.689184	-0.689184	0.484465	-0.484465	-0.00935796	0.382255	0.177066	-0.525634	0.301844	-0.301844	-0.721727	-0.409932	0.988952	0.118736	0.119162	-0.350191	0.431656	-0.381264	0.459387	0.277034	-0.277034	-0.130321	0.130321	0.0984699	0.176527	-0.119798	-0.085997	-0.228999	0.212408	-0.580264
AAG54476.1 / yaeS / Z0185 /orf,_hypothetical_protein	-1.14288	0.787374	0.53101	-0.242005	-0.528272	0.655486	0.669882	-0.774558	-0.460744	0.756216	0.627574	-0.627574	-0.995573	0.995573	-0.113294	0.113294	1.43687	-1.20567	-0.297351	1.20401	-1.20401	0.340936	-0.340936	0.38825	-0.635591	0.994587	-0.45567	-1.02252	1.02252	0.345171	-1.59528	1.42458	0.755653	0.148802	-0.182015	0.472968	-0.479843	0.064866	-0.466369	0.466369	-0.898872	0.898872	2.03364	0.927422	-1.87354	-0.218991	-1.07245	-0.660229	-0.558671
AAG54477.1 / cdsA / Z0186 /CDP-diglyceride_synthetase	0.78916	-1.32564	0.151101	0.345788	-0.528272	0.777469	1.32598	-1.2202	0.035071	0.474076	-1.05874	1.05874	1.05449	-1.05449	1.38902	-1.38902	-0.696271	0.829745	-0.297351	0.689184	-0.689184	-0.0609438	0.0609438	0.156312	0.0769013	-0.933697	0.523824	0.0495836	-0.0495836	-0.288299	-0.409932	0.655824	0.118736	0.297006	0.226413	0.927403	-0.719248	-0.0261774	-1.39562	1.39562	-0.610665	0.610665	0.0984699	0.526945	0.318637	-1.01695	0.445759	-0.377495	-0.131117
AAG54478.1 / yaeL / Z0187 /orf,_hypothetical_protein	0.386673	0.204863	-0.0372265	-0.547103	-0.528272	0.512289	0.0971699	-0.687368	1.60287	-0.237406	0.24213	-0.24213	-0.688612	0.688612	-1.61561	1.61561	1.43687	-1.20567	-0.297351	0.517576	-0.517576	0.177673	-0.177673	-0.672038	-0.703448	1.06568	0.45386	-0.286764	0.286764	0.0488107	0.114201	-0.158488	-0.353149	0.0507601	0.453728	0.746265	-0.619586	0.366009	-0.381891	0.381891	0.0618167	-0.0618167	-0.368641	-0.222224	0.303519	0.138717	-0.7274	-0.488875	-0.452666
AAG54479.1 / yaeT / Z0188 /orf,_hypothetical_protein	-0.762373	0.724957	-0.54424	0.671813	-0.528272	-0.44236	-0.692778	-0.194054	-0.866411	1.69173	1.31779	-1.31779	0.113873	-0.113873	-1.61561	1.61561	-0.696271	0.829745	-0.297351	-0.595278	0.595278	0.340936	-0.340936	-0.632277	-0.464593	-0.647565	1.52291	-0.581068	0.581068	-0.274318	0.127727	0.0755369	-0.382328	-0.454931	0.742322	-0.555489	0.253198	0.225124	-0.218568	0.218568	1.78094	-1.78094	-0.559732	-0.874726	1.25598	-0.439119	-0.810687	0.509706	0.426445
AAG54480.1 / hlpA / Z0190 /histone-like_protein,_located_in_outer_membrane_or_nucleoid	0.183555	-0.627251	-0.917178	1.48789	-0.528272	-0.44236	-0.692778	0.450951	-0.866411	1.03836	0.820295	-0.820295	0.00205113	-0.00205113	0	0	-0.696271	0.829745	-0.297351	-1.54172	1.54172	0.416289	-0.416289	-1.00338	1.19653	-1.24471	0.593788	0	0	-0.721727	2.04301	-1.60945	-0.68579	0.512959	-0.329598	-1.30346	1.16381	-1.24009	0.408223	-0.408223	0.446092	-0.446092	0	0	0	0	-1.07245	1.73873	0.9254
AAG54481.1 / lpxD / Z0191 /UDP-3-O-(3-hydroxymyristoyl)-glucosamine_N-acyltransferase;_third_step_of_endotoxin_(lipidA)_synthesis	-0.162609	-0.570329	1.19926	-0.649223	-0.528272	-0.44236	0.00602203	0.536651	-0.866411	0.560889	0.964836	-0.964836	0.0897544	-0.0897544	1.38902	-1.38902	-0.696271	0.829745	-0.297351	-0.0544517	0.0544517	-0.697254	0.697254	-0.63716	0.789394	-1.04828	0.5496	-0.286764	0.286764	-0.523588	0.174102	0.217999	0.179076	0.0213474	-0.595248	-0.237602	0.367935	-0.196125	-0.599119	0.599119	1.50285	-1.50285	0.252404	1.75341	-1.21589	-0.085997	-0.179384	-0.161286	1.08753
AAG54482.1 / fabZ / Z0192 /(3R)-hydroxymyristol_acyl_carrier_protein_dehydratase	1.55885	-1.22494	-0.868148	0.644291	-0.528272	-0.44236	-0.692778	0.95736	-0.128835	0.0636914	-0.721478	0.721478	0.186228	-0.186228	-0.113294	0.113294	1.43687	-1.20567	-0.297351	-0.426269	0.426269	0.211761	-0.211761	0.156312	-0.635591	-0.622684	1.01357	-0.286764	0.286764	-0.721727	-1.26352	1.89316	-0.68579	-0.169835	-1.2151	-0.637298	1.33682	-0.587612	0.695198	-0.695198	1.25898	-1.25898	-0.517268	-0.874726	0.757073	0.224322	-1.07245	2.48126	-1.1417
AAG54483.1 / lpxA / Z0193 /UDP-N-acetylglucosamine_acetyltransferase;_lipid_A_biosynthesis	-0.576421	0.0591006	0.866743	-0.475096	-0.528272	-0.44236	-0.692778	1.56505	-0.866411	-0.090203	0.731347	-0.731347	0.00205113	-0.00205113	-0.413757	0.413757	-0.696271	0.829745	-0.297351	-1.54172	1.54172	0.416289	-0.416289	-0.307564	0.409398	-0.9959	0.621773	0.301844	-0.301844	-0.721727	-0.240597	0.809576	-0.68579	-0.488472	0.851067	-0.415245	0.933121	-1.24009	-0.280518	0.280518	0.868795	-0.868795	-0.517268	-0.173891	-0.119798	0.844961	-0.382353	0.624927	0.9254
AAG54484.1 / lpxB / Z0194 /tetraacyldisaccharide-1-P;_lipid_A_biosynthesis,_penultimate_step	-0.460201	0.878162	0.115572	-0.539136	0.0435333	-0.44236	0.00602203	0.343826	-0.55436	0.170234	-0.721478	0.721478	-1.07999	1.07999	0.101323	-0.101323	1.43687	-1.20567	-0.297351	-0.58562	0.58562	-0.273047	0.273047	-0.13361	-0.160596	0.310357	0.034077	-0.139612	0.139612	-0.288299	0.847988	-0.676687	-0.00746385	0.0738288	-0.242785	0.368473	0.173208	-0.625993	0.0646331	-0.0646331	0.144161	-0.144161	1.08365	-0.55935	-0.492469	0.100195	-1.07245	0.0680262	0.236367
AAG54485.1 / rnhB / Z0195 /RNAse_HII,_degrades_RNA_of_DNA-RNA_hybrids	-1.41528	-0.593708	1.76982	-0.0255643	-0.528272	-0.44236	0.0642554	1.14726	-0.1903	-0.513413	-0.721478	0.721478	0.0596064	-0.0596064	-0.113294	0.113294	1.43687	-1.20567	-0.297351	0.689184	-0.689184	1.08441	-1.08441	-0.00935796	-0.432022	1.42112	-0.665562	0.498047	-0.498047	-0.721727	0.304795	0.231843	-0.68579	-0.0332761	-0.0344319	-0.288357	0.702433	-0.742964	0.885272	-0.885272	-0.822017	0.822017	-0.706725	-0.874726	0.858251	0.272064	-1.07245	1.11995	0.542604
AAG54486.1 / dnaE / Z0196 /DNA_polymerase_III,_alpha_subunit	-0.833472	-0.114671	1.40932	-0.668245	-0.528272	0.120638	-0.459845	0.151001	-0.0342738	0.43067	1.34426	-1.34426	0.692714	-0.692714	0.637864	-0.637864	-0.696271	0.829745	-0.297351	-0.283263	0.283263	-0.0194453	0.0194453	-0.337173	-0.120171	0.581667	-0.0492842	0.796275	-0.796275	-0.51158	1.90579	-1.6256	-0.68579	-0.430538	0.014356	-0.0702363	0.305878	0.399193	-0.530455	0.530455	0.530633	-0.530633	-0.209399	-0.524308	0.684	-0.292876	-0.412357	0.394903	0.176451
AAG54487.1 / accA / Z0197 /acetylCoA_carboxylase,_carboxytransferase_component,_alpha_subunit	0.0583897	-0.906478	0.686221	0.0499739	-0.528272	-0.44236	-0.692778	0.0275931	-0.866411	1.46721	0.24213	-0.24213	-0.15143	0.15143	-1.61561	1.61561	-0.696271	0.829745	-0.297351	0.486374	-0.486374	1.16077	-1.16077	-1.00338	-0.0875201	-0.957621	1.69168	-0.581068	0.581068	-0.721727	1.37212	-0.898773	-0.68579	-0.662274	0.287568	-0.980471	1.37352	-0.923737	0.736194	-0.736194	-0.610665	0.610665	-0.093948	-0.874726	0.83928	-0.318736	-1.07245	0.69454	0.279432
AAG54488.1 / ldcC / Z0198 /lysine_decarboxylase_2,_constitutive	-0.390702	-0.439408	1.22934	-0.584547	-0.0636802	-0.44236	0.442772	-0.523886	0.908382	-0.0373018	0.195877	-0.195877	-0.426267	0.426267	-0.864452	0.864452	-0.696271	0.829745	-0.297351	0.0517819	-0.0517819	-0.467099	0.467099	-0.168401	0.105401	0.546727	-0.3969	-0.0820306	0.0820306	-0.721727	0.642893	-0.126302	-0.177045	-0.788366	0.607989	0.734208	-0.0167707	-0.0118961	0.695198	-0.695198	-0.258413	0.258413	-0.0246776	0.22909	0.198067	-0.45838	-0.650723	-0.241363	-0.510085
AAG54489.1 / yaeR / Z0199 /orf,_hypothetical_protein	-1.07713	-1.27949	1.62214	0.482602	-0.528272	-0.44236	0.604994	1.08758	-0.866411	-0.332037	-0.0469525	0.0469525	0.00205113	-0.00205113	0.387478	-0.387478	-0.696271	0.829745	-0.297351	1.13537	-1.13537	-0.0609438	0.0609438	-0.00935796	-1.2463	1.95429	-0.245778	-0.0513206	0.0513206	-0.721727	-0.54471	1.13172	-0.68579	-0.106107	-1.2151	0.117683	-0.0357685	1.54382	0.462885	-0.462885	1.1506	-1.1506	-0.4403	-0.0862863	1.0859	-1.01695	0.011986	2.77297	-1.1417
AAG54490.1 / mesJ / Z0200 /cell_cycle_protein	-0.390702	0.136646	0.609112	-0.44226	-0.321787	-0.137403	-0.188089	0.729476	0.260442	-0.513413	-0.384215	0.384215	0.543748	-0.543748	-0.614066	0.614066	-0.696271	-1.20567	3.3624	0.164265	-0.164265	0.575367	-0.575367	0.261738	-0.506047	1.46959	-0.856372	-0.75765	0.75765	-0.313795	-0.502427	0.773399	0.208899	-0.334647	-0.360133	0.350456	-0.0413368	0.379855	-0.466369	0.466369	-1.28315	1.28315	-0.341343	-0.27401	0.569172	-0.218991	-0.349492	0.147583	0.301989
AAG54491.1 / yaeO / Z0201 /orf,_hypothetical_protein	-1.66889	3.881	-1.99583	0.126886	-0.528272	-0.44236	-0.692778	-0.106099	-0.866411	1.60264	-2.07053	2.07053	-1.83972	1.83972	-0.113294	0.113294	1.43687	-1.20567	-0.297351	-0.0544517	0.0544517	-1.96987	1.96987	-1.00338	1.73938	-1.24471	0.034077	-0.286764	0.286764	-0.721727	1.37212	-0.898773	0.886694	0.26467	-0.0880985	-0.334498	-0.534893	0.658027	1.39214	-1.39214	-1.66742	1.66742	1.63781	-0.874726	0.0994194	-1.01695	0.011986	1.89784	1.02383
AAG54492.1 / -- / Z0202 /hypothetical_protein	-1.33074	0.863571	1.25296	-0.957202	-0.528272	-0.44236	0.958931	-0.409944	-0.128835	0.525375	-0.721478	0.721478	-0.573501	0.573501	-0.614066	0.614066	-0.696271	-1.20567	3.3624	-0.203179	0.203179	-1.33356	1.33356	-1.00338	-0.160596	1.2434	0.034077	2.06767	-2.06767	-0.721727	-0.975997	1.58858	-0.68579	-1.12575	-0.0344319	-0.288357	1.16381	-0.245838	0.595635	-0.595635	-1.66742	1.66742	-1.133	-0.874726	0.757073	0.844961	0.192725	0.439293	0.121528
AAG54493.1 / yaeJ / Z0203 /orf,_hypothetical_protein	0.698122	0.520682	-0.272984	-0.900739	-0.528272	0.243794	1.01055	-0.523886	1.16192	-0.513413	-0.0469525	0.0469525	-0.573501	0.573501	0	0	-0.696271	0.829745	-0.297351	-0.0544517	0.0544517	-1.01541	1.01541	-1.00338	0.789394	-0.000656498	0.034077	-1.46398	1.46398	-0.721727	-1.06748	1.68549	-0.68579	-0.430538	-0.0880985	-0.334498	0.786319	-0.291031	-0.466369	0.466369	-1.66742	1.66742	0.252404	3.85591	-1.87354	-1.01695	0.0954039	0.753443	0.024357
AAG54494.1 / cutF / Z0204 /copper_homeostasis_protein_(lipoprotein)	-0.616883	-1.07947	0.760722	0.811969	-0.528272	-0.44236	0.133077	-0.865712	1.34632	0.525375	-0.721478	0.721478	-0.573501	0.573501	0.187169	-0.187169	-0.696271	0.829745	-0.297351	-0.0544517	0.0544517	0.257211	-0.257211	0.224529	-0.0488327	-0.366555	0.149312	2.06767	-2.06767	1.01198	0.533508	-1.34294	-0.68579	0.26467	1.0389	-0.334498	-0.094489	-0.291031	0.462885	-0.462885	0.680927	-0.680927	-0.341343	0.0263479	0.663123	-0.617973	-0.123568	-0.836938	0.753142
AAG54495.1 / yaeF / Z0205 /orf,_hypothetical_protein	-0.485382	0.520682	0.588438	-0.703119	-0.528272	-0.44236	0.3166	1.56505	0.035071	-1.21876	-0.451668	0.451668	-1.11617	1.11617	0.387478	-0.387478	1.43687	-1.20567	-0.297351	0.370483	-0.370483	0.416289	-0.416289	-0.568494	0.0769013	0.621371	-0.0883598	-0.286764	0.286764	0.268964	0.174102	-0.391149	-0.68579	0.148802	-0.182015	-0.415245	-0.479843	1.80481	-0.368553	0.368553	0.0731189	-0.0731189	0.572114	0.580855	-0.659412	-0.157609	0.554202	0.147583	-0.0589327
AAG54496.1 / proS / Z0206 /proline_tRNA_synthetase	-0.532723	0.28066	-0.135157	0.411459	-0.528272	-0.44236	-0.42559	0.287113	-0.866411	1.05495	1.76362	-1.76362	0.543748	-0.543748	1.38902	-1.38902	1.43687	-1.20567	-0.297351	-0.683682	0.683682	0.142134	-0.142134	-1.00338	0.163791	-0.516484	1.08524	0.890452	-0.890452	-0.721727	1.37212	-0.898773	-0.68579	-0.819855	-0.223338	-1.09029	1.67594	-0.822504	0.0463227	-0.0463227	2.1369	-2.1369	-0.539258	-0.874726	1.36775	-0.617973	-0.819412	0.64349	0.879464
AAG54497.1 / -- / Z0207 /hypothetical_protein	-0.377791	1.06619	-0.586228	-0.00246582	-0.0636802	-0.44236	-0.692778	1.04282	-0.866411	0.121402	1.16719	-1.16719	0.411333	-0.411333	1.38902	-1.38902	-0.696271	0.829745	-0.297351	-0.0544517	0.0544517	-0.510104	0.510104	-1.00338	0.599396	-1.24471	1.20947	-1.46398	1.46398	0.145128	-0.0954523	-0.0104315	0.818325	-0.460764	0.401901	-0.840042	0.020399	0.575501	-0.128459	0.128459	0.446092	-0.446092	-0.517268	0.877362	0.318637	-0.706636	-1.07245	0.753443	-0.558671
AAG54498.1 / rcsF / Z0208 /regulator_in_colanic_acid_synthesis;_interacts_with_RcsB	0.10637	-0.0793739	0.330011	-0.406689	0.400911	-0.44236	0.442772	-0.523886	0.147756	0.121402	-0.451668	0.451668	1.53686	-1.53686	-0.113294	0.113294	1.43687	-1.20567	-0.297351	-0.0544517	0.0544517	0.893522	-0.893522	-1.00338	1.19653	-1.24471	0.593788	-1.46398	1.46398	-0.721727	0.533508	-0.0104315	0.886694	3.0455	1.0389	-1.30346	-1.85611	-0.291031	0.695198	-0.695198	2.55961	-2.55961	-0.341343	0.0263479	0.381271	-0.218991	-1.07245	1.02271	-0.0589327
AAG54499.1 / yaeC / Z0209 /putative_lipoprotein	0.78916	0.0591006	-0.564542	-0.201468	-0.528272	-0.44236	-0.692778	-1.77725	-0.866411	3.29547	1.72368	-1.72368	0.330938	-0.330938	1.38902	-1.38902	-0.696271	0.829745	-0.297351	-0.351906	0.351906	0.620817	-0.620817	-0.340698	1.46796	-1.24471	-0.245778	0.301844	-0.301844	-0.721727	0.339982	0.19457	-0.68579	-1.12575	-1.2151	-0.568385	1.71269	-0.160126	0.963252	-0.963252	0.680927	-0.680927	1.63781	-0.874726	0.0994194	-1.01695	1.20486	-0.377495	0.374174
AAG54500.1 / yaeE / Z0210 /putative_transport_system_permease_protein	1.23608	-0.897632	-0.304308	-0.00246582	-0.528272	-0.44236	-0.692778	0.0458238	-0.128835	0.987058	0.627574	-0.627574	3.22514	-3.22514	0	0	-0.696271	0.829745	-0.297351	-0.798087	0.798087	-1.01541	1.01541	-0.70085	-0.573636	-0.271103	1.39685	0	0	-0.721727	-0.381343	0.958668	-0.68579	0.344887	-1.2151	0.33632	0.684688	-0.838565	-2.32488	2.32488	0.211257	-0.211257	-0.125435	-0.874726	1.35494	-1.01695	-1.07245	-1.60268	3.18936
AAG54501.1 / abc / Z0211 /ATP-binding_component_of_a_transporter	-1.05141	0.938112	0.431135	-0.368024	-0.528272	-0.44236	-0.692778	-0.106099	-0.866411	1.60264	0.627574	-0.627574	0.245815	-0.245815	-0.413757	0.413757	1.43687	-1.20567	-0.297351	0.102103	-0.102103	-0.494792	0.494792	-0.0545407	0.0121292	-0.905423	0.746436	-0.0513206	0.0513206	-0.118697	-0.0134139	0.105439	-0.283527	-0.947902	-0.638493	0.431656	0.745351	-0.0261774	-0.466369	0.466369	0.446092	-0.446092	0.572114	-0.389532	0.554718	-1.01695	0.577777	0.261731	-0.482624
AAG54502.1 / yaeD / Z0212 /putative_phosphatase	0.816472	-1.15947	0.795179	-0.584547	-0.528272	-0.44236	0.442772	1.35616	-0.866411	-0.513413	0.627574	-0.627574	0.129952	-0.129952	1.38902	-1.38902	1.43687	-1.20567	-0.297351	-0.0544517	0.0544517	-0.234483	0.234483	-0.423533	0.314399	-0.622684	0.523824	-0.875372	0.875372	-0.0282431	-0.472828	0.522573	0.549733	-0.0332761	-1.2151	0.219193	0.125713	0.251288	0.378407	-0.378407	-1.66742	1.66742	-0.517268	-0.173891	0.318637	0.224322	0.011986	0.147583	-1.1417
AAG54503.1 / yafB / Z0229 /putative_aldose_reductase	0.267757	-0.570329	-0.492255	0.859877	-0.528272	-0.44236	-0.692778	-0.663148	-0.866411	2.16691	0.627574	-0.627574	-0.392613	0.392613	1.38902	-1.38902	-0.696271	0.829745	-0.297351	0.937062	-0.937062	0.546443	-0.546443	-1.00338	-0.745206	-0.096353	1.69168	0.655009	-0.655009	-0.721727	0.642893	-0.126302	0.507129	-0.598347	0.0673496	0.166688	0.0421881	0.199861	0.511793	-0.511793	0.446092	-0.446092	0.378351	-0.874726	-0.438661	1.01423	0.350871	-0.454068	-0.194278
AAG54504.1 / yafC / Z0230 /putative_transcriptional_regulator_LYSR-type	-0.0908811	0.253991	-0.38784	0.284982	0.400911	0.0150757	-0.314261	-0.314992	0.823868	-0.301808	-0.552847	0.552847	-0.15143	0.15143	-0.113294	0.113294	-0.696271	0.829745	-0.297351	1.24691	-1.24691	0.0858971	-0.0858971	1.60593	-0.635591	0.621371	-1.19029	-0.581068	0.581068	-0.336458	0.25397	-0.0104315	-0.161629	0.728142	-0.463765	1.28043	-0.975297	0.341675	-0.752293	0.752293	-0.399314	0.399314	0.572114	0.580855	-0.355879	-0.587282	-0.0603095	0.439293	0.879464
AAG54505.1 / yafD / Z0232 /orf,_hypothetical_protein	-0.576421	-0.494797	0.628196	0.345788	-0.205078	0.512289	0.0971699	-0.469392	0.191851	0.204204	0.357763	-0.357763	-0.918833	0.918833	1.38902	-1.38902	-0.696271	0.829745	-0.297351	-0.168857	0.168857	0.416289	-0.416289	0.602347	0.570165	-0.670532	-0.568689	0.554105	-0.554105	1.35872	-0.472828	-0.543436	-0.109213	1.42335	-0.388632	0.117683	-0.681695	-0.196125	-1.39562	1.39562	0.253954	-0.253954	0.186432	0.326706	-0.558234	0.312985	-1.07245	-0.0711991	-0.667988
AAG54506.1 / -- / Z0233 /unknown	0.850832	0.443256	-0.795395	-0.378002	0.533652	1.12599	0.604994	-0.702938	0.292637	-0.694788	-0.721478	0.721478	-0.506858	0.506858	0.387478	-0.387478	-0.696271	0.829745	-0.297351	0.860792	-0.860792	0.806752	-0.806752	0.261738	0.0121292	0.112439	-0.322103	0.141315	-0.141315	0.345171	0.339982	-0.625437	-0.68579	1.53418	-0.676098	0.0867888	-0.190229	-0.786192	-0.83807	0.83807	-1.06356	1.06356	1.24198	-0.874726	-0.746135	0.578973	-0.7274	0.346477	-0.452666
AAG54507.1 / dniR / Z0235 /transcriptional_regulator_for_nitrite_reductase_(cytochrome_c552)	1.01372	-0.919452	-0.617553	0.601174	-0.528272	-0.44236	-0.356319	0.0795844	0.335565	0.474076	0.568919	-0.568919	0.108307	-0.108307	1.38902	-1.38902	1.43687	-1.20567	-0.297351	-0.324865	0.324865	0.52642	-0.52642	-0.792525	1.22121	0.112439	-0.678282	1.47906	-1.47906	0.373247	-0.658206	0.410362	0.521	-0.41437	0.226413	0.431656	-0.155941	-0.0261774	-0.903665	0.903665	0.144161	-0.144161	0.714207	-0.524308	-0.119798	-0.085997	-0.20983	0.764152	-0.452666
AAG54508.1 / gloB / Z0236 /probable_hydroxyacylglutathione_hydrolase	0.698122	1.48077	-1.58235	-0.347403	0.297669	1.9973	-0.692778	-1.2202	1.83804	-0.654482	-1.20328	1.20328	-0.573501	0.573501	-0.614066	0.614066	1.43687	-1.20567	-0.297351	2.51447	-2.51447	-0.173234	0.173234	0.38825	-0.540592	0.248154	0.034077	0.301844	-0.301844	0.578555	-1.35337	0.988952	0.595493	1.70658	-0.75595	1.45987	-1.57881	-0.0801291	-0.997371	0.997371	-0.691954	0.691954	-0.209399	0.702153	-0.558234	0.379482	1.68793	-1.60268	-0.452666
AAG54509.1 / yafS / Z0237 /orf,_hypothetical_protein	-0.485382	0.120645	0.760722	-0.505499	-0.137037	-0.44236	-0.214652	-0.194054	2.12271	-0.71388	-0.598837	0.598837	-0.826744	0.826744	0.387478	-0.387478	-0.696271	0.829745	-0.297351	0.689184	-0.689184	-0.0609438	0.0609438	2.47569	-0.160596	-1.24471	-0.945417	-0.139612	0.139612	-0.721727	-1.42326	2.06236	0.840444	0.223776	-0.121246	1.20444	-1.44161	1.2163	-0.00174215	0.00174215	0.144161	-0.144161	-0.25801	0.121198	-0.419781	0.746965	-1.07245	0.0680262	-0.452666
AAG54510.1 / rnhA / Z0239 /RNase_HI,_degrades_RNA_of_DNA-RNA_hybrids,_participates_in_DNA_replication	-0.147238	-0.336541	-0.22376	0.736685	-0.528272	-0.44236	-0.692778	1.23082	-0.866411	0.248365	0.24213	-0.24213	-0.392613	0.392613	-0.614066	0.614066	-0.696271	0.829745	-0.297351	0.131457	-0.131457	0.416289	-0.416289	0.487652	-0.0248834	-0.178379	-0.245778	-0.75765	0.75765	-0.721727	0.174102	0.370286	-0.68579	0.148802	-0.182015	1.36118	-0.681695	0.499851	1.39214	-1.39214	0.446092	-0.446092	-0.0246776	0.386778	-1.08436	1.21734	-1.07245	1.46028	-1.1417
AAG54511.1 / dnaQ / Z0241 /DNA_polymerase_III,_epsilon_subunit	0.435121	0.253991	0.301297	-1.03249	-0.528272	0.289537	-0.0871513	0.89659	0.215367	-0.767338	0.964836	-0.964836	-1.20661	1.20661	-0.614066	0.614066	-0.696271	0.829745	-0.297351	0.0807547	-0.0807547	-0.0609438	0.0609438	-0.184773	-0.0488327	-0.805633	0.840719	0.0495836	-0.0495836	-0.226381	0.533508	-0.391149	-0.68579	-0.128273	2.5579	0.0867888	-1.24337	1.0294	-1.86025	1.86025	0.0938396	-0.0938396	-1.133	2.90978	-0.295173	-1.01695	-1.07245	1.46028	-1.1417
AAG54512.1 / -- / Z0243 /hypothetical_protein	0.573542	-0.742594	-0.690094	0.95065	0.215075	0.655486	1.1241	-0.273214	-0.866411	-0.259487	-0.721478	0.721478	0.37616	-0.37616	-1.01468	1.01468	-0.696271	0.829745	-0.297351	0.837911	-0.837911	-0.846974	0.846974	2.86226	-1.42725	-1.24471	0.034077	-1.46398	1.46398	1.01198	-1.14372	0.433739	0.100452	-0.430538	-0.651598	0.149982	-0.094489	1.13256	0.462885	-0.462885	1.1506	-1.1506	-1.133	0.526945	0.318637	0.224322	0.011986	-1.31097	0.662911
AAG54513.1 / -- / Z0244 /hypothetical_protein	0.10637	-0.0793739	-1.99583	2.26118	4.42737	-0.44236	-0.692778	-1.77725	-0.866411	-0.090203	-1.05874	1.05874	-0.714192	0.714192	-0.113294	0.113294	-0.696271	0.829745	-0.297351	2.92009	-2.92009	1.84799	-1.84799	0	0	0	0	0	0	2.36042	-1.42326	-0.306545	1.47638	4.60972	-1.2151	-1.30346	-1.69095	-1.24009	-0.698682	0.698682	-0.0822866	0.0822866	1.63781	-0.874726	0.0994194	-1.01695	4.62083	-1.60268	0.753142
AAG54514.1 / -- / Z0245 /hypothetical_protein	2.59173	-0.439408	-1.99583	0.126886	3.52635	0.555682	0.958931	-1.77725	-0.128835	-1.32136	-0.552847	0.552847	0.330938	-0.330938	-0.413757	0.413757	1.43687	-1.20567	-0.297351	2.92009	-2.92009	-0.538177	0.538177	-1.00338	-2.06058	2.48745	1.01357	0	0	2.05221	-1.98233	0.522573	5.96703	0.0507601	-1.2151	-1.30346	-0.805911	0.366009	1.39214	-1.39214	-0.728083	0.728083	4.40863	-0.874726	-1.87354	-1.01695	-0.0603095	-0.785889	-0.131117
AAG54515.1 / -- / Z0246 /hypothetical_protein	1.60851	-0.771746	-0.564542	-0.201468	4.78135	-0.44236	-0.692778	-1.77725	0.292637	-1.05754	-0.642122	0.642122	-0.826744	0.826744	0	0	1.43687	-1.20567	-0.297351	1.80464	-1.80464	0.702629	-0.702629	1.316	-0.635591	-0.622684	0.034077	2.06767	-2.06767	1.87884	-0.409932	-1.00982	0.395292	2.6979	1.10934	-0.637298	-2.29651	0.717344	0.885272	-0.885272	1.1506	-1.1506	1.88971	-0.301315	-1.51482	0.506431	0.614449	-0.92202	-0.299547
AAG54516.1 / -- / Z0247 /hypothetical_protein	3.06513	-1.87954	-1.99583	1.07546	6.90519	-0.44236	-0.692778	-1.77725	-0.866411	-1.78304	-1.396	1.396	0.692714	-0.692714	0	0	-0.696271	0.829745	-0.297351	2.92009	-2.92009	0.893522	-0.893522	0	0	0	0	0.301844	-0.301844	2.74569	-1.98233	-0.0104315	2.1971	3.97245	-1.2151	0.472968	-2.29651	-1.24009	1.39214	-1.39214	-0.4597	0.4597	4.40863	-0.874726	-1.87354	-1.01695	1.20486	0.235096	-1.1417
AAG54517.1 / -- / Z0248 /hypothetical_protein	2.76925	-1.87954	-1.22055	0.482602	-0.528272	-0.44236	2.33536	-1.77725	-0.866411	1.60264	-0.966761	0.966761	-0.714192	0.714192	-0.864452	0.864452	-0.696271	0.829745	-0.297351	2.92009	-2.92009	-0.29956	0.29956	2.08913	-0.793923	-0.415341	-0.618919	-1.02252	1.02252	1.31793	-1.68635	0.773399	0.549733	3.24413	-0.329598	0.219193	-1.95048	-0.494401	0.772636	-0.772636	0.144161	-0.144161	0.252404	2.27903	-1.87354	0.379482	1.87962	-0.92202	0.121528
AAG54518.1 / -- / Z0249 /hypothetical_protein	0.477935	0.632321	-0.264971	-0.799631	-0.0327074	-0.0764115	-0.0871513	0.228131	0.756257	-0.598054	-0.202612	0.202612	0.692714	-0.692714	-0.327911	0.327911	1.43687	-1.20567	-0.297351	-0.479386	0.479386	-0.783242	0.783242	0.446235	0.314399	0.621371	-1.19029	0.890452	-0.890452	1.35872	0.281924	-1.34294	0.240852	-0.306394	-0.108223	0.0288619	0.212221	-0.121556	-0.73187	0.73187	-0.258413	0.258413	-0.493585	0.338258	0.251186	-0.157609	0.396785	-0.417017	0.325275
AAG54519.1 / -- / Z0250 /putative_macrophage_toxin	-0.406482	1.00073	0.209412	-0.821691	-0.357388	-0.44236	-0.170686	1.16167	-0.120357	-0.557193	0.681536	-0.681536	0.72648	-0.72648	1.38902	-1.38902	1.43687	-1.20567	-0.297351	-0.770545	0.770545	-0.650977	0.650977	-0.0824477	0.705571	0.292062	-0.8878	-0.340274	0.340274	0.145128	0.6593	-0.809939	-0.68579	-0.529853	0.233901	-0.818978	0.817777	-0.0198714	0.248441	-0.248441	0.495244	-0.495244	-0.263729	-0.256342	0.215476	0.187814	-0.337831	0.966254	-0.0414687
AAG54520.1 / -- / Z0251 /hypothetical_protein	-0.206911	-0.185266	0.0107785	0.377979	-0.0910091	-0.44236	-0.158402	1.17184	0.0880994	-0.886833	-2.07053	2.07053	1.25548	-1.25548	-1.61561	1.61561	-0.696271	0.829745	-0.297351	-0.107569	0.107569	-1.58809	1.58809	-0.423533	-0.635591	1.2434	0.034077	1.18476	-1.18476	0.819348	1.37212	-2.08323	-0.177045	-0.450985	-0.85048	-0.0495099	0.125713	1.2163	1.39214	-1.39214	-0.258413	0.258413	-0.39412	2.06878	-0.558234	-0.644572	-0.625916	-0.521634	-0.250009
AAG54521.1 / -- / Z0252 /hypothetical_protein	-0.0908811	-0.279393	0.0715847	0.284982	-0.115301	1.38738	-0.188089	-0.384624	1.38729	-0.936622	0.627574	-0.627574	0.974095	-0.974095	-0.113294	0.113294	1.43687	-1.20567	-0.297351	0.370483	-0.370483	1.21168	-1.21168	-1.00338	0.2194	1.74102	-0.749518	1.18476	-1.18476	1.35872	0.533508	-1.60945	2.27947	-0.688758	0.555901	-0.694397	0.194919	-0.643538	0.378407	-0.378407	-0.822017	0.822017	0.45032	0.0263479	0.0994194	-0.617973	-0.53023	0.585148	-0.0589327
AAG54522.1 / -- / Z0253 /hypothetical_protein	0.0019428	1.29723	-0.17164	-1.08673	-0.528272	0.777469	-0.692778	0.729476	2.28878	-1.78304	0.627574	-0.627574	0.497912	-0.497912	0.637864	-0.637864	-0.696271	0.829745	-0.297351	-0.904321	0.904321	-1.67619	1.67619	0.0952758	0.339399	1.11244	-1.30628	0.890452	-0.890452	0.0488107	0.25397	-0.306545	-0.68579	-0.513963	-1.2151	-0.450773	1.57905	-0.822504	-0.83807	0.83807	-0.0822866	0.0822866	-1.133	0.476885	0.944974	-0.617973	0.0954039	0.282219	1.77344
AAG54523.1 / -- / Z0254 /putative_protease	-0.473665	0.900916	0.214871	-0.66203	-0.39786	-0.0571511	-0.533403	0.597543	0.699321	-0.44659	1.47073	-1.47073	1.23241	-1.23241	0.187169	-0.187169	1.43687	-1.20567	-0.297351	-1.25073	1.25073	-0.473686	0.473686	-0.750355	1.77393	-0.430421	-0.856372	0.655009	-0.655009	-0.577251	0.114201	0.322696	-0.260446	-0.875015	0.309122	-0.34244	0.959593	-0.641093	0.277034	-0.277034	0.680927	-0.680927	-0.737174	-0.27401	1.13288	-0.617973	-0.196559	-0.189005	0.461628
AAG54524.1 / -- / Z0255 /hypothetical_protein	-1.02334	0.0842778	1.38721	-0.649223	-0.528272	-0.44236	-0.0871513	1.23082	-0.325522	-0.428771	1.47073	-1.47073	0.692714	-0.692714	-0.614066	0.614066	-0.696271	0.829745	-0.297351	-1.0168	1.0168	-0.824516	0.824516	-0.230251	0.472731	0.414028	-0.618919	-0.0513206	0.0513206	-0.721727	1.79143	-1.34294	0.157982	-0.752708	0.901462	-0.523563	0.302949	0.0330378	0.378407	-0.378407	-0.4597	0.4597	0.0984699	-0.173891	0.318637	-0.396316	0.192725	0.439293	-0.510085
AAG54525.1 / -- / Z0256 /hypothetical_protein	0.10637	1.32076	-0.445268	-0.900739	0.346254	-0.44236	0.108787	-0.15525	0.803982	-0.438728	-0.271794	0.271794	0.309012	-0.309012	1.38902	-1.38902	-0.696271	0.829745	-0.297351	-0.904321	0.904321	0.943757	-0.943757	-0.13361	0.314399	0.932384	-0.945417	-0.707198	0.707198	-0.406507	0.762221	-0.494981	-0.359426	-0.837169	0.422241	-0.700143	0.811248	-0.058243	-0.635324	0.635324	-0.0822866	0.0822866	-0.706725	0.580855	0.402952	-0.372446	-0.337831	0.175813	0.56977
AAG54526.1 / -- / Z0257 /hypothetical_protein	-1.02334	2.7027	-0.304308	-1.29598	-0.528272	3.21713	-0.692778	-0.106099	-0.866411	-0.090203	0.627574	-0.627574	0.861543	-0.861543	1.38902	-1.38902	-0.696271	0.829745	-0.297351	0.243002	-0.243002	-0.606353	0.606353	-0.00935796	-0.432022	-0.178379	0.593788	0.301844	-0.301844	1.58989	0.952815	-2.23128	0.331699	-0.675906	-1.2151	-0.0495099	1.40807	-1.24009	0.105479	-0.105479	0.446092	-0.446092	-1.133	-0.874726	1.57914	-0.318736	0.614449	1.11995	-0.299547
AAG54527.1 / -- / Z0258 /hypothetical_protein	0.190906	0.520682	-0.22376	-0.449036	-0.528272	-0.0764115	-0.389965	0.89659	1.29715	-1.10591	-0.496636	0.496636	-0.657916	0.657916	-0.614066	0.614066	1.43687	-1.20567	-0.297351	-0.966005	0.966005	-0.52172	0.52172	0.736157	0.0769013	-0.000656498	-0.700544	0.301844	-0.301844	0.502068	0.0895361	-0.48073	0.331699	-0.825852	0.000293582	-0.467493	0.363186	0.602201	1.39214	-1.39214	-0.898872	0.898872	-0.246343	0.639078	0.336175	-0.793525	0.498111	0.509706	-0.0962694
AAG54528.1 / -- / Z0259 /hypothetical_protein	0.887482	-0.151381	0.485067	-1.29598	-0.218544	0.472512	0.821289	0.311688	0.147756	-0.936622	-0.336035	0.336035	-1.07999	1.07999	0.637864	-0.637864	-0.696271	0.829745	-0.297351	-0.491884	0.491884	0.620817	-0.620817	0.239147	-0.0248834	0.887954	-0.875453	0.783432	-0.783432	-0.721727	1.21965	-0.737256	-0.68579	-0.62701	0.401901	-0.840042	0.862911	-0.105346	-0.83807	0.83807	0.748023	-0.748023	-0.549675	0.453172	0.61862	-0.722968	-0.439861	0.0989651	0.542604
AAG54529.1 / -- / Z0260 /hypothetical_protein	-0.288132	1.12074	-0.789837	0.0873615	-0.197896	-0.198394	-0.692778	0.673771	1.11685	-0.767338	0.392956	-0.392956	-0.333947	0.333947	-0.614066	0.614066	1.43687	-1.20567	-0.297351	-0.470888	0.470888	-0.107503	0.107503	-0.168401	-0.236596	0.546727	-0.0442825	-0.0192148	0.0192148	-0.464881	0.626687	-0.306545	-0.230598	-0.723257	0.252967	-0.742481	0.571912	0.408275	-0.662001	0.662001	-0.17553	0.17553	-0.592357	0.817535	-0.141186	0.0729471	-0.0736271	-0.151803	0.453956
AAG54530.1 / -- / Z0261 /hypothetical_protein	-0.248682	1.72079	-1.3756	0.126886	0.958421	0.289537	-0.692778	-0.774558	2.91981	-1.44447	0.820295	-0.820295	-0.826744	0.826744	-0.113294	0.113294	1.43687	-1.20567	-0.297351	-0.0544517	0.0544517	0.320842	-0.320842	-0.13361	0.0769013	-0.31167	0.278951	-0.75765	0.75765	0.819348	-0.864182	0.285682	1.47638	-1.12575	0.334526	-1.30346	-0.479843	2.67478	0	0	-0.822017	0.822017	-1.133	0.386778	0.494012	0.100195	-0.123568	-0.836938	1.22685
AAG54531.1 / -- / Z0262 /hypothetical_protein	0.638946	1.36076	-1.22055	-0.584547	-0.218544	0.0150757	-0.692778	1.35616	-0.528355	-0.513413	0.27256	-0.27256	0.108307	-0.108307	-0.113294	0.113294	-0.696271	-1.20567	3.3624	-0.512074	0.512074	0.300205	-0.300205	-0.168401	-0.464593	0.248154	0.425875	0.498047	-0.498047	-0.721727	1.43921	-0.96984	-0.68579	-0.320768	-0.562624	-1.02297	0.508169	1.23246	-0.381891	0.381891	-0.0133676	0.0133676	-0.280445	0.338258	-0.507645	0.701737	-0.382353	-0.303241	0.466045
AAG54532.1 / -- / Z0263 /hypothetical_protein	1.17152	-1.87954	0.485067	0.126886	-0.528272	-0.44236	-0.692778	1.56505	-0.866411	-0.090203	-0.0469525	0.0469525	-0.826744	0.826744	-1.61561	1.61561	1.43687	-1.20567	-0.297351	-1.54172	1.54172	-1.96987	1.96987	-1.00338	-2.06058	2.48745	1.01357	1.36134	-1.36134	-0.721727	0.892914	-0.391149	1.78526	-1.12575	0.555901	0.219193	-0.220319	0.251288	1.39214	-1.39214	-0.258413	0.258413	-1.133	-0.874726	2.07238	-1.01695	-1.07245	0.147583	1.02383
AAG54533.1 / -- / Z0264 /hypothetical_protein	1.88163	-0.336541	-1.10979	-0.279647	-0.528272	-0.44236	-0.692778	-0.344834	0.292637	1.11897	-1.05874	1.05874	-1.20661	1.20661	0	0	-0.696271	0.829745	-0.297351	-1.54172	1.54172	1.13214	-1.13214	0.38825	0.789394	-0.498278	-0.749518	2.06767	-2.06767	0.66524	0.0303398	-0.543436	-0.68579	-1.12575	1.39479	0.379472	-0.00177237	0.408275	-0.83807	0.83807	0.0233891	-0.0233891	0.252404	-0.0862863	0.0994194	-0.318736	0.825311	0.949786	0.753142
AAG54534.1 / -- / Z0265 /hypothetical_protein	-1.66889	-1.87954	-1.99583	5.81835	3.18846	-0.44236	-0.692778	-1.77725	-0.866411	0.756216	-1.2611	1.2611	1.53686	-1.53686	0	0	-0.696271	-1.20567	3.3624	-1.54172	1.54172	1.84799	-1.84799	1.316	-0.160596	-1.24471	0.034077	0	0	0.66524	-0.975997	0.522573	-0.68579	0.403712	-1.2151	2.95997	-1.32762	0.847839	-1.39562	1.39562	-0.962918	0.962918	4.40863	-0.874726	-1.87354	-1.01695	-1.07245	-1.60268	-1.1417
AAG54535.1 / -- / Z0266 /hypothetical_protein	0.867194	-0.336541	-0.22376	-0.279647	-0.528272	-0.44236	-0.692778	1.56505	-0.866411	-0.090203	1.16719	-1.16719	0.692714	-0.692714	-0.113294	0.113294	-0.696271	0.829745	-0.297351	-1.54172	1.54172	0.416289	-0.416289	-0.37082	0.0121292	-0.566136	0.746436	0.301844	-0.301844	-0.721727	0.174102	0.370286	-0.68579	-1.12575	-0.261483	-0.483569	1.42999	-0.43704	0.595635	-0.595635	1.1506	-1.1506	-0.125435	-0.874726	0.27878	0.506431	-0.228999	-1.60268	2.22691
AAG54536.1 / -- / Z0267 /hypothetical_protein	0.199804	-0.363611	0.942074	-0.921541	-0.332654	0.135454	0.0244115	0.0698116	0.414643	-0.1793	1.07726	-1.07726	0.841681	-0.841681	0.187169	-0.187169	1.43687	-1.20567	-0.297351	-1.09554	1.09554	-0.87224	0.87224	0.343359	-0.129951	0.440782	-0.503065	0.0811161	-0.0811161	1.06152	0.317865	-1.15258	-0.68579	-0.825852	0.972606	-0.467493	0.648153	-0.216595	-1.18118	1.18118	-0.117512	0.117512	-0.695507	0.121198	0.72246	-0.428981	0.30774	0.485702	0.0641089
AAG54537.1 / -- / Z0268 /hypothetical_protein	-0.6447	-0.564035	1.52275	-0.543503	-0.140439	0.894148	-0.692778	-0.425797	2.37893	-0.988143	1.16719	-1.16719	1.1992	-1.1992	0.88825	-0.88825	-0.696271	-1.20567	3.3624	-0.942375	0.942375	-1.80144	1.80144	0.221647	-0.294398	1.06818	-0.724686	1.14271	-1.14271	1.78662	0.372923	-1.76821	0.0289752	-0.872943	0.219265	-0.774934	0.786319	0.0540812	-0.804279	0.804279	-0.20422	0.20422	-0.732405	-0.114784	0.931391	-0.47857	-0.650723	1.59641	-0.720623
AAG54538.1 / -- / Z0269 /hypothetical_protein	0.199804	-1.50056	-0.0372265	1.32509	0.710639	3.21713	2.33536	-1.77725	0.485812	-1.78304	-1.05874	1.05874	-1.11617	1.11617	-1.61561	1.61561	-0.696271	-1.20567	3.3624	0.486374	-0.486374	0.966942	-0.966942	-0.13361	-1.34808	-1.24471	2.48281	-0.286764	0.286764	1.58989	-1.14372	-0.0104315	0.100452	1.30748	-0.651598	3.54134	-2.29651	0.183498	0.55581	-0.55581	-0.4597	0.4597	2.56142	-0.874726	-0.558234	-1.01695	1.26325	-1.13145	-0.558671
AAG54539.1 / -- / Z0271 /hypothetical_protein	1.51433	-0.389748	-0.712606	-0.314693	2.17481	0.555682	0.133077	-1.32148	0.608742	-0.859675	-0.721478	0.721478	-0.339017	0.339017	0.637864	-0.637864	-0.696271	0.829745	-0.297351	0.689184	-0.689184	0.00723233	-0.00723233	1.316	-1.78915	1.59884	-0.525634	0.301844	-0.301844	0.590269	-0.758411	0.349707	0.467365	0.403712	-0.388632	0.472968	-1.00466	1.19583	-0.466369	0.466369	-0.258413	0.258413	0.0984699	0.526945	-1.43511	1.4656	0.509018	-1.34743	-0.194278
AAG54540.1 / -- / Z0272 /hypothetical_protein	0.10637	-0.979458	0.640123	0.126886	0.104364	0.959145	-0.499493	-0.39055	1.89558	-1.02667	0.195877	-0.195877	0.933898	-0.933898	-1.24003	1.24003	-0.696271	-1.20567	3.3624	-0.58562	0.58562	-1.3646	1.3646	0.309479	-0.447386	1.29034	-0.81605	0.890452	-0.890452	0.896402	0.198063	-0.898773	0.37323	-0.813612	0.555901	0.00167169	0.274012	-0.17482	0.277034	-0.277034	1.50285	-1.50285	-0.596718	-0.467789	1.30865	-0.836769	-0.0254082	1.5659	-1.1417
AAG54541.1 / -- / Z0273 /hypothetical_protein	0	0	0	0	3.18846	-0.44236	-0.692778	-1.77725	-0.866411	0.756216	-1.2611	1.2611	0	0	-1.61561	1.61561	-0.696271	0.829745	-0.297351	0	0	1.84799	-1.84799	-1.00338	-2.06058	-1.24471	3.95205	-1.46398	1.46398	0.268964	-1.26352	1.13172	-0.68579	0.786076	1.88415	1.36118	-2.29651	1.36982	1.39214	-1.39214	-1.66742	1.66742	1.63781	2.27903	-1.87354	-1.01695	3.98824	-1.60268	-1.1417
AAG54542.1 / -- / Z0274 /hypothetical_protein	-1.66889	-1.87954	-1.99583	5.81835	-0.528272	-0.44236	3.84942	-1.77725	3.19026	-1.78304	-1.05874	1.05874	-0.573501	0.573501	-0.113294	0.113294	-0.696271	0.829745	-0.297351	2.92009	-2.92009	-1.96987	1.96987	3.63538	-2.06058	-1.24471	0.034077	2.06767	-2.06767	1.58989	-1.98233	0.87791	-0.68579	0.403712	-1.2151	0.828254	-1.32762	2.93577	-0.280518	0.280518	0.0233891	-0.0233891	0	0	0	0	0.445759	-0.377495	-1.1417
AAG54543.1 / -- / Z0275 /hypothetical_protein	2.27613	-0.279393	-1.5364	-0.242005	3.40709	0.849223	0.910352	-1.48234	-0.389156	-1.48431	-0.552847	0.552847	-1.11617	1.11617	-0.488873	0.488873	-0.696271	0.829745	-0.297351	-0.324865	0.324865	0.320842	-0.320842	1.60593	-0.873089	-0.000656498	-0.45567	-0.875372	0.875372	1.52741	-0.894402	-0.226515	0.395292	1.02505	-0.827692	1.0281	-1.53957	1.36982	-0.812138	0.812138	-0.672828	0.672828	-0.0246776	-0.874726	-1.08436	2.33449	0.679329	-1.13145	-0.558671
AAG54544.1 / yafV / Z0276 /putative_EC_3.5._amidase-type_enzyme	0.22472	-0.199385	0.278326	-0.347403	-0.190387	0.0566607	-0.279851	0.501592	0.608742	-0.628833	-0.0469525	0.0469525	-0.256947	0.256947	1.38902	-1.38902	1.43687	-1.20567	-0.297351	0.486374	-0.486374	-1.67619	1.67619	-0.594076	1.29233	-0.805633	-0.196392	-1.02252	1.02252	-0.721727	-0.724413	1.32208	0.697996	-0.513963	-0.223338	2.10728	-0.358732	-0.822504	-1.95317	1.95317	-1.19775	1.19775	-0.125435	-0.874726	0.27878	0.506431	-1.07245	0.0680262	-1.1417
AAG54545.1 / ykfE / Z0277 /orf,_hypothetical_protein	0.993998	-0.529416	-0.0576286	-0.406689	-0.528272	5.04687	-0.692778	-1.77725	-0.866411	0.756216	-0.721478	0.721478	-1.20661	1.20661	-0.113294	0.113294	-0.696271	0.829745	-0.297351	0.689184	-0.689184	-1.96987	1.96987	0.602347	0.570165	-0.096353	-1.02076	-1.46398	1.46398	1.25965	-0.54471	-0.391149	-0.68579	-0.488472	-1.2151	1.36118	0.125713	0.499851	-0.128459	0.128459	-0.258413	0.258413	-1.133	-0.874726	0.0994194	1.77592	-1.07245	0.753443	-0.558671
AAG54546.1 / yafH / Z0278 /putative_acyl-CoA_dehydrogenase	-0.616883	-0.012701	0.837293	-0.329837	-0.363084	-0.44236	-0.692778	0.339541	-0.145225	0.586932	1.04267	-1.04267	0.159571	-0.159571	0.262285	-0.262285	-0.696271	0.829745	-0.297351	-0.310878	0.310878	-0.569992	0.569992	-0.616815	0.710228	0.206686	-0.374046	0.301844	-0.301844	-0.721727	-0.118747	0.6805	-0.68579	-0.423444	0.808901	-0.433371	0.718911	-0.813982	-0.466369	0.466369	1.04995	-1.04995	-0.779283	-0.740524	1.14887	-0.185035	-0.366305	0.534269	-0.260377
AAG54547.1 / gmhA / Z0280 /phosphoheptose_isomerase	-1.02334	0.411581	1.10529	-0.649223	-0.528272	-0.44236	0.215662	0.729476	-0.866411	0.248365	1.16719	-1.16719	0.270642	-0.270642	1.38902	-1.38902	-0.696271	0.829745	-0.297351	-1.54172	1.54172	0.52642	-0.52642	-0.63716	0.939392	-0.851852	0.240286	0.0495836	-0.0495836	-0.721727	-0.221244	0.789075	-0.68579	0.639013	-1.2151	-1.30346	0.684688	0.366009	-0.128459	0.128459	-0.4597	0.4597	0.714207	-0.874726	0.757073	-1.01695	-1.07245	-0.377495	2.64798
AAG54548.1 / yafJ / Z0281 /putative_amidotransferase	-0.722083	0.520682	0.89855	-0.821691	-0.528272	-0.44236	-0.692778	0.89659	0.215367	-0.090203	-0.384215	0.384215	-0.458391	0.458391	0.530556	-0.530556	1.43687	-1.20567	-0.297351	-0.324865	0.324865	0.416289	-0.416289	-0.0957945	0.665482	0.377969	-0.90283	-0.0513206	0.0513206	-0.0282431	-0.472828	0.522573	-0.68579	-0.0332761	-0.0344319	0.219193	0.241057	-0.245838	0.462885	-0.462885	-0.366798	0.366798	0.0544887	0.0263479	0.381271	-0.617973	0.0954039	0.282219	0.024357
AAG54549.1 / yafK / Z0282 /orf,_hypothetical_protein	0.913304	0.0842778	0.259531	-1.29598	-0.528272	-0.44236	-0.692778	-0.774558	-0.866411	2.27977	-1.05874	1.05874	1.70569	-1.70569	-0.113294	0.113294	-0.696271	0.829745	-0.297351	0.295494	-0.295494	-1.27572	1.27572	-0.63716	1.23939	-0.066133	-0.687656	0.301844	-0.301844	-0.721727	0.727034	-0.215433	-0.68579	0.48421	1.39479	0.940449	-0.766685	-0.690635	-0.662001	0.662001	0.798345	-0.798345	1.08365	-0.0337237	-0.295173	-0.644572	-0.692895	1.76657	0.374174
AAG54550.1 / -- / Z0284 /hypothetical_protein	-1.66889	-1.87954	1.10529	2.26118	1.94955	-0.44236	2.33536	-0.106099	-0.866411	-1.78304	-2.07053	2.07053	0.692714	-0.692714	0	0	-0.696271	0.829745	-0.297351	2.92009	-2.92009	-1.01541	1.01541	0.736157	-2.06058	0.621371	1.01357	0.890452	-0.890452	-0.721727	1.37212	-0.898773	-0.68579	0.148802	-0.182015	-0.415245	-1.4891	3.97973	1.39214	-1.39214	-1.66742	1.66742	0.252404	-0.874726	1.0859	-1.01695	6.51858	-1.60268	-1.1417
AAG54551.1 / dinJ / Z0285 /damage-inducible_protein_J	-0.485382	0.520682	-0.445268	0.482602	-0.528272	-0.44236	1.1241	1.23082	-0.866411	-0.767338	-0.0469525	0.0469525	-0.320258	0.320258	0	0	-0.696271	0.829745	-0.297351	1.43282	-1.43282	0.416289	-0.416289	0.736157	-0.635591	2.48745	-1.92491	-1.46398	1.46398	0.66524	1.03668	-1.60945	-0.68579	1.93317	0.0246014	-0.237602	-0.358732	-1.24009	-1.79387	1.79387	-1.66742	1.66742	-1.133	-0.874726	0.0994194	1.77592	1.4579	0.439293	-1.1417
AAG54552.1 / yafL / Z0287 /putative_lipoprotein	-0.958784	0.640693	0.795179	-0.584547	0.147498	0.0566607	-0.692778	0.273708	1.71511	-1.09052	0.762479	-0.762479	1.53686	-1.53686	-1.61561	1.61561	-0.696271	-1.20567	3.3624	-0.85529	0.85529	-0.44273	0.44273	0.0671051	1.00862	0.477826	-1.47284	0.0495836	-0.0495836	-0.259404	-0.975997	1.23325	-0.0451487	0.573652	0.162346	1.85463	-0.861119	-0.853436	-1.70537	1.70537	-0.691954	0.691954	-0.125435	-0.874726	-0.0799407	1.01423	0.126137	0.976654	-0.343871
AAG54553.1 / yafM / Z0288 /orf,_hypothetical_protein	-1.66889	1.72079	-1.99583	2.26118	0.147498	-0.44236	1.78479	-1.32148	0.608742	0.0636914	0.627574	-0.627574	-0.573501	0.573501	-0.113294	0.113294	-0.696271	-1.20567	3.3624	-0.426269	0.426269	-0.44273	0.44273	3.63538	-2.06058	1.2434	-1.92491	-0.581068	0.581068	0.268964	-0.54471	0.370286	1.78526	-0.0332761	0.555901	1.74184	-1.60445	0.251288	-0.83807	0.83807	0.144161	-0.144161	0.252404	0.702153	-0.887061	0.379482	-1.07245	0.847687	1.89005
AAG54554.1 / fhiA / Z0290 /flagellar_biosynthesis	-1.08684	0.717422	1.46116	-1.29598	-0.528272	-0.0502723	-0.692778	1.44568	0.5824	-1.05754	0.627574	-0.627574	0.217883	-0.217883	-1.61561	1.61561	1.43687	-1.20567	-0.297351	-0.946814	0.946814	-1.35902	1.35902	-0.594076	0.621749	1.6093	-1.40636	-0.581068	0.581068	-0.2143	0.472146	-0.335434	-0.68579	-0.919063	0.292644	0.136888	0.976764	-0.816861	-0.789587	0.789587	0.181903	-0.181903	-0.941914	-0.00472361	0.847784	-0.246507	-0.872683	1.46028	0.0550426
AAG54555.1 / mbhA / Z0291 /putative_motility_protein	-1.05141	-0.00110569	1.77945	-0.986661	-0.528272	-0.44236	0.704822	0.536651	-0.242308	-0.220421	0.205995	-0.205995	-0.0308376	0.0308376	0	0	-0.696271	0.829745	-0.297351	-0.58562	0.58562	-1.85758	1.85758	0.0671051	-0.306749	1.052	-0.568689	-0.75765	0.75765	-0.313795	-0.798408	1.08693	-0.68579	-0.513963	-0.223338	-0.450773	0.610158	0.430253	-0.00174215	0.00174215	0.446092	-0.446092	-0.209399	-0.874726	1.0859	-0.551476	-0.672919	0.331821	0.0550426
AAG54556.1 / dinP / Z0292 /damage-inducible_protein_P;_putative_tRNA_synthetase	-0.248682	0.520682	0.0715847	-0.347403	-0.295976	-0.44236	-0.125003	0.729476	0.401298	-0.513413	-0.9142	0.9142	0.439471	-0.439471	0.387478	-0.387478	1.43687	-1.20567	-0.297351	0.517576	-0.517576	0.354041	-0.354041	-0.70085	0.417659	1.35158	-0.90283	-0.286764	0.286764	-0.721727	0.205355	0.33718	-0.68579	0.282965	0.416085	-0.181504	-0.00177237	-0.14118	-0.00174215	0.00174215	-0.366798	0.366798	-0.4403	0.702153	-0.147201	0.0303728	0.192725	0.439293	-0.299547
AAG54557.1 / yafN / Z0293 /orf,_hypothetical_protein	0.10637	-1.27949	-0.445268	1.66832	0.400911	-0.44236	1.57832	0.102795	-0.866411	-0.513413	-1.396	1.396	-0.392613	0.392613	0	0	-0.696271	0.829745	-0.297351	2.92009	-2.92009	0.129949	-0.129949	5.95476	-2.06058	-1.24471	-1.92491	-1.46398	1.46398	0.66524	-0.975997	0.522573	-0.68579	2.27305	1.53979	-1.30346	-2.29651	2.23979	-0.698682	0.698682	0.868795	-0.868795	1.08365	1.64828	-1.08436	-1.01695	-1.07245	-0.377495	-1.1417
AAG54558.1 / yafO / Z0294 /orf,_hypothetical_protein	1.28987	-1.27949	0.0715847	-0.110259	0.215075	-0.44236	1.1241	0.228131	-0.0550772	-0.767338	-0.721478	0.721478	0.186228	-0.186228	-1.61561	1.61561	1.43687	-1.20567	-0.297351	1.43282	-1.43282	-1.42447	1.42447	-1.00338	-2.06058	0.621371	2.48281	-1.46398	1.46398	0.145128	-1.35337	1.32208	-0.68579	-0.106107	0.437834	1.53882	-1.00466	0.847839	0.695198	-0.695198	-0.822017	0.822017	2.03364	-0.874726	-1.30984	0.578973	-1.07245	-0.0711991	0.753142
AAG54559.1 / yafP / Z0295 /orf,_hypothetical_protein	-0.147238	0.692127	-0.22376	-0.279647	0.823267	-0.44236	0.133077	0.0458238	0.608742	-0.859675	-0.451668	0.451668	1.1992	-1.1992	1.38902	-1.38902	-0.696271	0.829745	-0.297351	0.689184	-0.689184	1.13214	-1.13214	0.38825	-0.920588	0.248154	0.425875	-1.46398	1.46398	1.01198	-1.56303	0.87791	2.1971	1.42335	0.851067	0.472968	-2.29651	0.499851	-0.698682	0.698682	-1.19775	1.19775	-0.341343	0.0263479	-0.746135	1.37694	0.445759	-0.377495	0.374174
AAG54560.1 / -- / Z0296 /hypothetical_protein	1.37441	-1.87954	0.662274	-0.279647	1.33009	-0.44236	-0.692778	0.102795	-0.866411	0.121402	1.16719	-1.16719	-0.573501	0.573501	0	0	1.43687	-1.20567	-0.297351	1.43282	-1.43282	-1.01541	1.01541	0.38825	-0.350594	0.248154	-0.161822	2.06767	-2.06767	-0.721727	1.03668	-0.543436	1.47638	3.65381	0.334526	-1.30346	-1.69095	-1.24009	1.39214	-1.39214	0.446092	-0.446092	-0.341343	1.8285	-0.182432	-1.01695	-1.07245	-1.60268	0.753142
AAG54561.1 / prfH / Z0297 /probable_peptide_chain_release_factor	0.516044	-0.771746	-0.087447	0.345788	-0.528272	-0.44236	1.57832	-0.523886	0.65484	-0.196005	0.627574	-0.627574	0.692714	-0.692714	-0.113294	0.113294	-0.696271	0.829745	-0.297351	-0.426269	0.426269	0.286135	-0.286135	-0.468137	0.570165	1.62618	-1.47284	-0.959459	0.959459	-0.721727	-0.864182	1.47014	-0.68579	-0.579511	-1.2151	-0.542132	1.85587	-1.24009	-0.466369	0.466369	0.0233891	-0.0233891	-1.133	-0.874726	1.2832	0.100195	-0.53023	0.147583	-1.1417
AAG54562.1 / pepD / Z0298 /aminoacyl-histidine_dipeptidase_(peptidase_D)	-0.347766	-0.0375095	0.0235054	0.358515	-0.528272	-0.44236	-0.692778	0.228131	-0.866411	1.26407	0.731347	-0.731347	0.780039	-0.780039	-0.864452	0.864452	-0.696271	0.829745	-0.297351	-0.512074	0.512074	0.734444	-0.734444	-1.00338	-0.114255	-0.698541	1.51526	0.522572	-0.522572	-0.721727	0.614664	-0.0964	-0.68579	-0.417664	-0.75595	-0.513935	1.47139	-1.04676	0.81536	-0.81536	1.25898	-1.25898	0.0716987	-0.874726	0.528324	-0.0455205	-1.07245	-0.537301	0.835526
AAG54563.1 / gpt / Z0299 /guanine-hypoxanthine_phosphoribosyltransferase	0.913304	-1.22494	0.823371	-0.649223	-0.528272	-0.44236	0.215662	-0.273214	-0.866411	1.26407	1.97663	-1.97663	-0.670902	0.670902	-1.61561	1.61561	-0.696271	0.829745	-0.297351	0.243002	-0.243002	1.13214	-1.13214	-1.00338	0.570165	-1.24471	1.23961	0.301844	-0.301844	-0.721727	0.727034	-0.215433	-0.68579	-0.430538	-0.0880985	-0.334498	0.786319	-0.291031	1.39214	-1.39214	0.446092	-0.446092	0.0984699	-0.874726	0.757073	-0.396316	-1.07245	1.89784	1.02383
AAG54564.1 / yafA / Z0300 /orf,_hypothetical_protein	-0.857341	0.58926	0.130654	0.126886	-0.528272	-0.44236	-0.0662676	0.643037	-0.586641	0.318413	0.964836	-0.964836	0.497912	-0.497912	-0.327911	0.327911	-0.696271	0.829745	-0.297351	0.0199118	-0.0199118	-0.0609438	0.0609438	-0.230251	0.894948	-0.968254	0.034077	-0.179744	0.179744	-0.721727	0.533508	-0.0104315	0.118736	0.297006	-0.350191	0.927403	-0.381264	-0.26896	-0.00174215	0.00174215	-0.258413	0.258413	-0.312022	-0.173891	0.318637	0.0174428	1.34288	-0.488875	-0.452666
AAG54565.1 / crl / Z0301 /transcriptional_regulator_of_cryptic_csgA_gene_for_curli_surface_fibers	0.698122	-1.87954	1.10529	-0.110259	0.297669	-0.44236	1.32598	-1.77725	-0.866411	1.60264	-0.721478	0.721478	-0.573501	0.573501	0.387478	-0.387478	1.43687	-1.20567	-0.297351	-1.54172	1.54172	-0.44273	0.44273	0.156312	0.789394	-1.24471	0.034077	2.06767	-2.06767	-0.721727	0.533508	-0.0104315	0.467365	-0.106107	-1.2151	0.117683	0.610158	-0.544113	-1.64905	1.64905	0.0233891	-0.0233891	-1.133	-0.874726	2.07238	-1.01695	-1.07245	-0.377495	0.374174
AAG54566.1 / phoE / Z0302 /outer_membrane_pore_protein_E_(E,Ic,NmpAB)	-0.0119808	0.520682	-0.341898	-0.110259	-0.528272	-0.44236	-0.692778	-0.106099	-0.1903	1.17943	0.477679	-0.477679	-0.0986705	0.0986705	0	0	-0.696271	0.829745	-0.297351	0.820414	-0.820414	0.620817	-0.620817	-0.627262	0.86642	-0.437757	-0.0188686	-1.46398	1.46398	0.268964	-0.185304	-0.0104315	-0.68579	-0.128273	-0.676098	1.01362	0.652283	-1.24009	0.277034	-0.277034	-0.258413	0.258413	2.56142	-0.874726	-0.558234	-1.01695	0.011986	-0.144127	-0.419855
AAG54567.1 / proB / Z0303 /gamma-glutamate_kinase	-0.564283	0.680697	0.0715847	-0.189307	-0.528272	-0.44236	-0.343378	0.536651	-0.55436	0.560889	1.04267	-1.04267	0.270642	-0.270642	0.387478	-0.387478	-0.696271	0.829745	-0.297351	0.174359	-0.174359	0.893522	-0.893522	-0.0630888	0.558315	-0.437757	-0.177706	0.655009	-0.655009	-0.498022	-0.35921	0.763285	-0.242269	-0.537493	0.0563885	0.0630239	0.436254	-0.169357	0.885272	-0.885272	1.7142	-1.7142	-0.62922	-0.874726	1.35494	-0.50916	-0.7274	0.346477	-0.452666
AAG54568.1 / proA / Z0304 /gamma-glutamylphosphate_reductase	-0.439863	0.33605	0.508922	-0.475096	-0.528272	-0.44236	-0.329402	0.0275931	-0.541878	1.06093	0.548218	-0.548218	-0.0308376	0.0308376	0.101323	-0.101323	-0.696271	0.829745	-0.297351	0.193427	-0.193427	0.654905	-0.654905	-0.778922	1.24907	-0.281572	-0.408275	0.554105	-0.554105	-0.464881	0.813046	-0.503954	-0.68579	-0.236526	-0.0618892	-0.311964	0.63269	-0.26896	0.511793	-0.511793	-0.822017	0.822017	-0.209399	0.176527	0.0994194	-0.085997	-0.742402	1.06076	0.176451
AAG54569.1 / intH / Z0307 /putative_integrase_for_prophage_CP-933H	1.98922	-0.570329	-0.680202	-0.649223	1.59558	1.12599	-0.368335	-0.881989	0.872162	-1.05754	0.17789	-0.17789	0.270642	-0.270642	-0.864452	0.864452	-0.696271	0.829745	-0.297351	1.13537	-1.13537	0.211761	-0.211761	2.20807	-0.745206	-0.670532	-0.568689	0.709342	-0.709342	0.909999	-0.206445	-0.48073	0.644773	-0.243366	0.692132	0.33632	-0.805911	0.767534	-0.466369	0.466369	0.144161	-0.144161	2.12678	-0.503696	-1.1772	-0.0312347	1.77419	-1.21981	-0.194278
AAG54570.1 / -- / Z0308 /unknown_protein_from_prophage_CP-933H	1.37441	-0.850875	-0.22376	-0.279647	1.49904	0.555682	0.133077	-0.865712	-0.866411	0.0636914	-2.07053	2.07053	1.53686	-1.53686	-0.113294	0.113294	-0.696271	0.829745	-0.297351	2.02773	-2.02773	-1.01541	1.01541	0.38825	-0.920588	-1.24471	1.60127	-0.454938	0.454938	1.35872	-1.98233	1.05558	-0.68579	0.913531	0.437834	-1.30346	-1.32762	2.93577	-0.00174215	0.00174215	1.1506	-1.1506	1.63781	-0.874726	-1.3803	1.0777	4.62083	-1.60268	0.753142
AAG54571.1 / -- / Z0309 /putative_cI_repressor_protein_for_prophage_CP-933H	1.17152	-0.0793739	-1.3756	0.482602	3.71942	1.12599	-0.692778	-1.06104	-0.866411	-1.05754	-0.721478	0.721478	0.692714	-0.692714	-0.614066	0.614066	1.43687	-1.20567	-0.297351	-0.730484	0.730484	-1.53603	1.53603	-0.616815	-0.160596	1.2434	-0.292421	-1.46398	1.46398	-0.0282431	1.03668	-1.07644	1.13498	0.886699	-0.562624	-0.742481	-1.78657	3.15555	-0.247721	0.247721	-0.258413	0.258413	1.45309	-0.454225	-1.61048	1.21734	-0.0373064	0.0680262	0.236367
AAG54572.1 / -- / Z0310 /putative_cII_antiterminator_protein_for_prophage_CP-933H	-0.0301885	-1.87954	0.389648	1.4403	0.297669	0.777469	2.33536	-0.663148	-0.866411	-0.654482	0.964836	-0.964836	2.21217	-2.21217	0	0	1.43687	-1.20567	-0.297351	0.689184	-0.689184	-1.73126	1.73126	3.63538	-2.06058	1.2434	-1.92491	0	0	-0.721727	1.37212	-0.898773	1.23613	-1.12575	0.162346	1.06511	-1.75824	3.39975	-1.39562	1.39562	2.55961	-2.55961	1.63781	-0.874726	0.0994194	-1.01695	0.445759	-0.377495	-1.1417
AAG54573.1 / -- / Z0311 /partial_O_replication_protein_for_prophage_CP-933H	1.06228	0.33605	-1.04164	-0.201468	2.6575	1.12599	-0.0438923	-1.77725	0.292637	-0.694788	-0.451668	0.451668	-1.20661	1.20661	0.387478	-0.387478	1.43687	-1.20567	-0.297351	0.860792	-0.860792	-0.697254	0.697254	0.487652	-0.432022	1.42112	-1.08534	0	0	-0.226381	0.174102	-0.0104315	0.886694	0.26467	1.0389	-0.818978	-0.534893	0.183498	-0.73187	0.73187	-0.258413	0.258413	0.0984699	-0.173891	-1.43511	2.08624	1.20486	-0.377495	0.374174
AAG54574.1 / -- / Z0312 /partial_O_replication_protein_for_prophage_CP-933H	0.516044	0.889947	-1.51873	0.345788	0.297669	-0.44236	-0.692778	0.450951	-0.866411	0.474076	1.47073	-1.47073	1.38338	-1.38338	-0.113294	0.113294	1.43687	-1.20567	-0.297351	-0.64936	0.64936	0.416289	-0.416289	0.984662	-0.432022	0.887954	-1.08534	2.06767	-2.06767	-0.721727	1.03668	-0.543436	-0.68579	-0.276047	2.91723	-1.30346	-0.143423	-0.0801291	-1.08587	1.08587	0.446092	-0.446092	1.08365	-0.874726	0.494012	-1.01695	0.192725	1.46028	0.121528
AAG54575.1 / -- / Z0313 /partial_replication_protein_P_for_prophage_CP-933H	0.698122	1.32076	-0.617553	-1.29598	-0.528272	-0.44236	-0.692778	-1.77725	1.16192	2.02584	1.97663	-1.97663	-0.714192	0.714192	0	0	1.43687	-1.20567	-0.297351	-1.54172	1.54172	-0.0609438	0.0609438	-0.230251	-0.793923	2.07277	-0.618919	0	0	0.0488107	0.25397	-0.306545	3.63854	2.6979	1.88415	-1.30346	-2.29651	-1.24009	1.39214	-1.39214	-1.06356	1.06356	0.714207	-0.874726	-1.87354	2.70688	0.011986	-1.60268	-1.1417
AAG54576.1 / -- / Z0314 /unknown_protein_from_prophage_CP-933H	-0.147238	-0.336541	-0.00225145	0.482602	1.12361	-0.44236	1.32598	-1.2202	1.83804	-1.21876	-1.396	1.396	0.108307	-0.108307	1.38902	-1.38902	-0.696271	0.829745	-0.297351	0.937062	-0.937062	0.575367	-0.575367	0.0671051	-0.745206	0.764915	0.109423	-1.46398	1.46398	1.01198	-0.0954523	-0.676687	-0.68579	0.673616	-1.2151	0.577464	-0.871673	1.83039	0.534366	-0.534366	-0.691954	0.691954	-0.578841	1.01753	-0.689765	0.658769	-0.313344	-0.377495	-0.383762
AAG54577.1 / -- / Z0315 /unknown_protein_from_prophage_CP-933H	0.359978	-0.336541	-0.666777	0.736685	2.44511	1.75333	-0.692778	-1.77725	-0.866411	0.248365	-0.336035	0.336035	-0.281298	0.281298	0	0	1.43687	-1.20567	-0.297351	1.00788	-1.00788	0.211761	-0.211761	1.60593	-2.06058	-0.31167	1.01357	-1.46398	1.46398	-0.721727	-1.14372	1.76625	2.1971	-0.488472	-1.2151	-0.415245	0.529417	-0.370119	-0.200868	0.200868	-0.258413	0.258413	0.252404	0.176527	-1.21589	1.31044	2.18085	-0.727547	-0.0589327
AAG54578.1 / -- / Z0316 /unknown_protein_from_prophage_CP-933H	1.41852	-0.314178	-0.917178	-0.0587055	0.710639	-0.44236	0.821289	-0.106099	0.485812	-0.936622	-0.721478	0.721478	-0.0521185	0.0521185	-1.61561	1.61561	-0.696271	-1.20567	3.3624	-0.0544517	0.0544517	-0.0609438	0.0609438	0.487652	-0.0248834	-0.711545	0.174005	-0.286764	0.286764	-0.721727	-0.305106	0.87791	-0.68579	0.403712	-1.2151	-1.30346	1.0946	-0.196125	-0.200868	0.200868	-1.66742	1.66742	-0.578841	-0.243974	0.0994194	0.658769	0.825311	-0.581692	0.121528
AAG54579.1 / -- / Z0317 /putative_tail_fiber_protein_from_prophage_CP-933H	0.573542	-0.363611	-1.01653	0.95065	0.297669	0.777469	2.33536	-0.663148	-0.866411	-0.654482	-0.0469525	0.0469525	0.0596064	-0.0596064	-0.113294	0.113294	-0.696271	0.829745	-0.297351	-1.54172	1.54172	1.84799	-1.84799	0.461494	-0.860589	-0.458992	0.858914	0.301844	-0.301844	0.66524	-0.472828	-0.0104315	-0.68579	1.74199	-1.2151	1.36118	-0.479843	-1.24009	-0.00174215	0.00174215	0.112379	-0.112379	1.08365	-0.874726	-0.689765	0.658769	-0.313344	-0.377495	0.374174
AAG54580.1 / pinH / Z0318 /DNA_invertase_from_prophage_CP-933H	0.837357	-0.608835	-0.901315	0.796469	-0.156599	0.655486	1.1241	-0.273214	-0.0550772	-0.513413	-0.451668	0.451668	-0.15143	0.15143	-0.113294	0.113294	1.43687	-1.20567	-0.297351	-0.0544517	0.0544517	0.416289	-0.416289	2.08913	-1.42725	0.414028	-0.618919	-1.46398	1.46398	-0.091287	-1.06748	1.20094	0.0349316	-0.488472	-0.698556	-0.415245	0.731269	0.064866	-1.14219	1.14219	-0.4597	0.4597	0.714207	0.176527	-0.558234	-0.085997	0.997834	-0.488875	-0.452666
AAG54581.1 / -- / Z0319 /unknown_protein_from_prophage_CP-933H	0.993998	-0.379402	-0.703695	0.186172	1.12361	0.777469	1.83067	-0.384624	-0.866411	-1.21876	-0.271794	0.271794	0.0596064	-0.0596064	0	0	1.43687	-1.20567	-0.297351	2.92009	-2.92009	0.702629	-0.702629	1.19393	-0.860589	0.326726	-0.378342	-1.07157	1.07157	1.20462	-0.584644	-0.306545	1.34919	1.12346	-1.2151	-0.0495099	-2.01154	3.05859	0.346728	-0.346728	-0.514596	0.514596	0.378351	-0.301315	-1.87354	2.53761	0.445759	0.439293	-0.636408
AAG54582.1 / -- / Z0321 /putative_AraC-type_regulatory_protein_encoded_in_prophage_CP-933H	-0.147238	-1.36521	-1.55281	3.27752	2.12654	3.47852	-0.692778	-1.41914	-0.866411	-0.694788	-0.0469525	0.0469525	-0.918833	0.918833	-1.61561	1.61561	1.43687	-1.20567	-0.297351	1.13537	-1.13537	-0.657485	0.657485	2.15941	-1.5424	0.112439	-0.322103	0.890452	-0.890452	1.46822	-1.45268	0.410362	0.0349316	1.42335	0.334526	0.917075	-1.69095	0.499851	-0.00174215	0.00174215	-0.777522	0.777522	2.19198	-0.874726	-1.87354	1.21734	0.445759	-0.902573	-0.925145
AAG54583.1 / -- / Z0322 /unknown_protein_encoded_by_IS2	0.913304	-1.22494	1.38721	-1.29598	1.49904	0.555682	0.958931	-0.865712	0.608742	-1.32136	-0.9142	0.9142	-0.573501	0.573501	1.38902	-1.38902	-0.696271	0.829745	-0.297351	-1.54172	1.54172	0.702629	-0.702629	1.77988	-0.920588	-1.24471	0.425875	-0.75765	0.75765	0.434079	1.37212	-1.78711	-0.68579	0.786076	-1.2151	2.6935	-1.0854	0.064866	0.277034	-0.277034	1.50285	-1.50285	-1.133	0.0263479	0.944974	-0.218991	0.011986	-0.727547	-0.0589327
AAG54584.1 / -- / Z0324 /integrase_protein_for_prophage_CP-933I	-0.654454	-0.233674	-0.578174	1.54975	0.127622	2.14081	-0.158402	-0.745067	-0.150528	-0.139992	0.0720815	-0.0720815	-0.826744	0.826744	-1.01468	1.01468	-0.696271	0.829745	-0.297351	1.54722	-1.54722	-0.824516	0.824516	1.94045	-1.84135	0.764915	-0.342652	-0.75765	0.75765	1.43046	-0.767789	-0.286124	2.11918	0.527722	0.125118	0.136888	-1.51092	1.01713	-0.599119	0.599119	-0.540215	0.540215	0.325321	-0.210777	-1.45818	1.92291	-0.0254082	-0.968962	0.426445
AAG54585.1 / -- / Z0325 /unknown_protein_encoded_in_prophage_CP-933I	3.65688	-1.87954	-1.99583	0.482602	3.18846	-0.44236	-0.692778	-1.77725	-0.866411	0.756216	-0.721478	0.721478	-1.47794	1.47794	-0.113294	0.113294	-0.696271	0.829745	-0.297351	1.80464	-1.80464	-0.606353	0.606353	2.86226	-2.06058	-0.415341	0.034077	-1.46398	1.46398	0.66524	0.0303398	-0.543436	-0.68579	0.639013	-1.2151	1.15621	-1.55121	2.77516	0.993886	-0.993886	-1.06356	1.06356	-0.209399	1.22778	-1.21589	0.844961	1.26325	-1.13145	-1.1417
AAG54586.1 / -- / Z0326 /unknown_protein_encoded_in_prophage_CP-933I	4.01193	-1.15947	-1.99583	-0.584547	3.71942	1.12599	0.604994	-1.06104	-0.866411	-1.78304	-1.80072	1.80072	-1.47794	1.47794	-0.864452	0.864452	-0.696271	0.829745	-0.297351	0.689184	-0.689184	-0.795148	0.795148	4.21523	-2.06058	-1.24471	-0.45567	-0.454938	0.454938	0.909999	-1.68635	1.08693	1.34919	0.673616	-1.2151	1.20444	-1.44161	1.2163	0.408223	-0.408223	-0.610665	0.610665	2.33052	0.702153	-1.87354	-0.318736	2.05327	-1.24233	-1.1417
AAG54587.1 / -- / Z0327 /unknown_protein_encoded_in_prophage_CP-933I	-0.248682	-0.439408	-0.75538	1.54975	1.59558	-0.44236	1.90277	-1.77725	0.292637	-0.332037	-2.07053	2.07053	-1.83972	1.83972	-1.61561	1.61561	1.43687	-1.20567	-0.297351	0.243002	-0.243002	0.0858971	-0.0858971	-1.00338	1.73938	-1.24471	0.034077	-1.46398	1.46398	0.87862	-1.98233	1.42458	1.90881	1.55081	-0.595248	1.36118	-2.29651	0.847839	0.277034	-0.277034	-1.66742	1.66742	-0.209399	0.176527	-1.87354	2.70688	2.09048	-1.09218	-1.1417
AAG54588.1 / -- / Z0328 /unknown_protein_encoded_in_prophage_CP-933I	-0.0908811	-0.279393	-1.99583	2.65642	4.20212	2.55177	0.133077	-1.77725	-0.866411	-1.78304	-1.53091	1.53091	-0.995573	0.995573	-1.61561	1.61561	-0.696271	0.829745	-0.297351	0.689184	-0.689184	-0.197296	0.197296	0.542876	-2.06058	-0.415341	1.99307	-1.46398	1.46398	1.01198	-1.56303	0.87791	0.0349316	2.6979	-1.2151	0.472968	-1.89281	0.934836	0.330134	-0.330134	-0.728083	0.728083	1.63781	-0.874726	-1.87354	1.77592	-0.382353	-0.767325	-0.452666
AAG54589.1 / -- / Z0330 /unknown_protein_encoded_in_prophage_CP-933I	2.59173	-1.87954	0.485067	-1.29598	4.42737	1.38738	-0.692778	-0.941673	-0.866411	-1.78304	-2.07053	2.07053	-1.24385	1.24385	-1.61561	1.61561	-0.696271	0.829745	-0.297351	2.10885	-2.10885	0.642347	-0.642347	3.63538	-2.06058	-1.24471	0.034077	-0.286764	0.286764	1.35872	-0.975997	-0.0104315	0.00610268	2.54495	-0.223338	0.828254	-2.10273	0.430253	0.330134	-0.330134	-0.728083	0.728083	-1.133	-0.874726	0.0994194	1.77592	2.72307	-1.21981	-1.1417
AAG54590.1 / -- / Z0331 /unknown_protein_encoded_in_prophage_CP-933I	0.993998	-0.979458	-0.445268	0.482602	1.59558	1.12599	1.90277	-1.06104	-0.866411	-1.05754	-1.53091	1.53091	-0.22817	0.22817	1.38902	-1.38902	-0.696271	0.829745	-0.297351	1.80464	-1.80464	0.416289	-0.416289	0.894297	-2.06058	0.791015	0.746436	0.301844	-0.301844	1.755	-0.904116	-0.391149	1.78526	2.15166	-0.329598	0.219193	-2.29651	0.996977	0.993886	-0.993886	-0.874855	0.874855	1.63781	-0.874726	-0.887061	0.379482	0.350871	-0.454068	-0.194278
AAG54591.1 / -- / Z0332 /putative_activator_encoded_in_prophage_CP-933I	2.76925	-0.0793739	-1.22055	-1.29598	0.710639	-0.44236	-0.692778	0.729476	0.485812	-0.936622	-2.07053	2.07053	-1.83972	1.83972	-0.113294	0.113294	1.43687	-1.20567	-0.297351	0.441305	-0.441305	1.13214	-1.13214	-1.00338	0.789394	-1.24471	1.01357	2.06767	-2.06767	1.58989	-0.305106	-0.898773	-0.68579	-1.12575	1.2643	-1.30346	-0.358732	2.93577	-0.466369	0.466369	-1.66742	1.66742	-0.0246776	1.64828	-1.08436	0.100195	1.96396	-0.990086	1.13211
AAG54592.1 / psuI / Z0333 /putative_polarity_suppression_protein_encoded_in_CP-933I	-0.0550173	0.411581	-0.868148	0.644291	-0.0327074	-0.44236	1.1241	-0.106099	-0.325522	-0.090203	-0.721478	0.721478	0.186228	-0.186228	0.637864	-0.637864	-0.696271	0.829745	-0.297351	0.41032	-0.41032	0.416289	-0.416289	1.60593	-1.34808	1.55441	-1.19029	-1.46398	1.46398	1.35872	-1.47917	0.522573	-0.68579	-0.320768	1.39479	-1.30346	0.76314	-0.690635	-0.00174215	0.00174215	-0.610665	0.610665	0.252404	-0.0862863	-0.887061	1.0777	-0.382353	0.0680262	0.236367
AAG54593.1 / sidI / Z0334 /putative_capsid_morphogenesis_protein_encoded_in_CP-933I	0.267757	-0.352127	0.0715847	-0.00246582	-0.0327074	0.289537	-0.0871513	0.228131	-0.866411	0.248365	-0.598837	0.598837	-0.15143	0.15143	0	0	1.43687	-1.20567	-0.297351	-0.58562	0.58562	-0.0609438	0.0609438	2.47569	-0.635591	-1.24471	-0.45567	-0.454938	0.454938	-0.721727	1.11409	-0.625437	1.57038	-0.793255	-0.137098	-0.840042	0.020399	1.0294	0.153133	-0.153133	-0.962918	0.962918	-0.0246776	0.386778	0.0994194	-0.45838	0.679329	-0.189005	-1.1417
AAG54594.1 / -- / Z0335 /unknown_protein_encoded_in_prophage_CP-933I	0.698122	2.92091	-1.99583	-1.29598	1.94955	-0.44236	2.33536	-1.77725	1.83804	-1.78304	-0.721478	0.721478	-1.83972	1.83972	-1.61561	1.61561	-0.696271	0.829745	-0.297351	0.689184	-0.689184	0	0	0.736157	-0.635591	0.621371	-0.45567	-1.46398	1.46398	-0.721727	-0.305106	0.87791	-0.68579	4.60972	-1.2151	1.36118	-2.29651	-1.24009	-2.32488	2.32488	-0.399314	0.399314	-1.133	-0.874726	2.07238	-1.01695	1.4579	-1.60268	-1.1417
AAG54595.1 / -- / Z0336 /putative_regulatory_protein_encoded_in_prophage_CP-933I	0.267757	-0.570329	0.259531	-0.00246582	-0.528272	-0.44236	0.442772	0.102795	0.147756	0.121402	-0.721478	0.721478	0.692714	-0.692714	-0.113294	0.113294	1.43687	-1.20567	-0.297351	-1.54172	1.54172	-3.87881	3.87881	0.38825	-0.920588	1.74102	-0.749518	-0.286764	0.286764	-0.721727	1.79143	-1.34294	-0.68579	2.15166	-1.2151	0.219193	-0.912383	0.251288	-1.39562	1.39562	-1.66742	1.66742	0.45032	-0.874726	-0.746135	1.37694	-1.07245	0.439293	-0.299547
AAG54596.1 / -- / Z0337 /putative_regulator_encoded_in_prophage_CP-933I	0.183555	0.62504	-1.18684	0.559931	-0.528272	0.402137	0.00602203	0.151001	1.0059	-0.611076	0.357763	-0.357763	0.692714	-0.692714	0.187169	-0.187169	1.43687	-1.20567	-0.297351	0.689184	-0.689184	-2.73345	2.73345	-0.423533	-0.160596	0.621371	0.034077	1.18476	-1.18476	0.434079	0.114201	-0.454602	1.23613	0.573652	0.162346	1.06511	-1.75824	1.07983	-0.466369	0.466369	-1.66742	1.66742	-0.62922	0.272095	-0.438661	1.01423	-0.179384	-1.24233	1.97921
AAG54597.1 / -- / Z0338 /unknown_protein_encoded_in_prophage_CP-933I	-1.16167	2.23513	-1.10979	0.228519	0.400911	-0.44236	-0.692778	0.102795	-0.866411	0.756216	-0.0469525	0.0469525	-1.83972	1.83972	-0.614066	0.614066	-0.696271	0.829745	-0.297351	-0.426269	0.426269	0.575367	-0.575367	0.156312	-1.11059	3.73151	-1.92491	0.301844	-0.301844	3.9015	-1.98233	-0.898773	0.100452	-1.12575	1.0389	-0.818978	-0.094489	1.60709	1.39214	-1.39214	2.55961	-2.55961	0.714207	-0.874726	0.757073	-1.01695	0.011986	-0.727547	1.02383
AAG54598.1 / -- / Z0339 /alpha_replication_protein_of_prophage_CP-933I	-0.0480005	0.0771625	-0.445268	0.482602	0.246048	0.472512	0.442772	-0.314992	0.823868	-0.83082	0.00773882	-0.00773882	0.232272	-0.232272	0.926771	-0.926771	-0.696271	0.829745	-0.297351	-0.885574	0.885574	-0.549275	0.549275	0.542876	-0.341547	0.414028	-0.432349	0.437677	-0.437677	0.706034	-0.354436	-0.167198	0.437413	-0.529853	0.877901	-0.472921	-0.220319	0.658027	0.07162	-0.07162	-0.386505	0.386505	0.0984699	0.351736	-0.667843	0.534642	0.951828	-0.241363	-0.131117
AAG54599.1 / -- / Z0340 /unknown_protein_encoded_in_prophage_CP-933I	0.461421	0.28066	-1.3756	0.838318	4.04617	1.24663	0.00602203	-1.77725	-0.866411	-1.00173	-0.89555	0.89555	-0.0670152	0.0670152	0.187169	-0.187169	-0.696271	0.829745	-0.297351	1.92858	-1.92858	-0.606353	0.606353	0.156312	-1.58558	0.621371	1.01357	0.00754015	-0.00754015	1.85407	-1.11976	-0.238862	0.697996	3.46263	0.272541	-0.877116	-2.10273	0.0126677	0.277034	-0.277034	-0.4597	0.4597	1.63781	2.27903	-1.87354	-1.01695	1.66032	-1.35764	-0.232175
AAG54600.1 / -- / Z0341 /unknown_protein_encoded_in_prophage_CP-933I	-1.66889	-1.87954	4.20641	-1.29598	0	0	0	0	0	0	-2.07053	2.07053	-1.83972	1.83972	0	0	-0.696271	0.829745	-0.297351	0	0	0	0	-1.00338	-2.06058	-1.24471	3.95205	0	0	-0.721727	-1.98233	2.65459	-0.68579	-1.12575	-1.2151	9.3551	-2.29651	-1.24009	0	0	-1.66742	1.66742	0	0	0	0	-1.07245	4.52323	-1.1417
AAG54601.1 / -- / Z0342 /putative_LysR-like_transcriptional_regulator	0.267757	0.0842778	-0.680202	0.428705	0.441311	1.46694	-0.692778	-0.469392	0.544605	-0.458211	-1.17116	1.17116	0.108307	-0.108307	-1.61561	1.61561	-0.696271	0.829745	-0.297351	-0.550209	0.550209	0.354041	-0.354041	1.316	-0.160596	-0.415341	-0.618919	-0.75765	0.75765	0.318499	-0.472828	0.256071	-0.177045	-0.450985	0.243372	-0.362997	-1.01416	3.05859	-1.39562	1.39562	0.446092	-0.446092	0.714207	0.176527	-0.558234	-0.085997	1.03617	-0.92202	0.121528
AAG54602.1 / -- / Z0343 /putative_oxidoreductase	1.88163	-0.529416	-1.02673	-0.184366	0.958421	0.289537	0.518475	-1.10879	0.756257	-0.428771	-1.396	1.396	-0.573501	0.573501	0.387478	-0.387478	1.43687	-1.20567	-0.297351	0.370483	-0.370483	0.702629	-0.702629	0.894297	-0.506047	-0.566136	0.212167	-1.46398	1.46398	-0.118697	-0.450952	0.568921	-0.68579	0.223776	-0.485863	-0.676484	-1.15664	3.67268	-0.698682	0.698682	0.446092	-0.446092	-1.133	2.27903	-0.393821	-0.318736	0.614449	-0.581692	-0.299547
AAG54603.1 / -- / Z0344 /hypothetical_protein	1.37441	0.177793	-1.10979	-0.279647	3.18846	5.04687	-0.692778	-1.77725	-0.866411	-1.78304	-0.0469525	0.0469525	-1.83972	1.83972	-1.61561	1.61561	-0.696271	0.829745	-0.297351	0.689184	-0.689184	1.84799	-1.84799	-1.00338	-0.160596	1.2434	0.034077	0	0	0.539153	-1.06748	0.716393	-0.68579	3.46263	1.2643	-1.30346	-1.32762	-1.24009	0.153133	-0.153133	-0.258413	0.258413	4.40863	-0.874726	-1.87354	-1.01695	1.63864	-0.289982	-1.1417
AAG54604.1 / -- / Z0345 /hypothetical_protein	0	0	0	0	-0.528272	5.04687	-0.692778	-1.77725	-0.866411	0.756216	-0.451668	0.451668	0	0	0	0	-0.696271	0.829745	-0.297351	-1.54172	1.54172	0.416289	-0.416289	5.95476	-2.06058	-1.24471	-1.92491	-1.46398	1.46398	2.05221	-0.975997	-0.543436	-0.68579	3.12275	-1.2151	1.06511	-1.75824	-0.0801291	1.39214	-1.39214	-1.66742	1.66742	-1.133	-0.874726	2.07238	-1.01695	0.192725	-0.581692	-1.1417
AAG54605.1 / -- / Z0346 /putative_LysR-like_transcriptional_regulator	0.242928	0.33605	-0.087447	-0.475096	0.118117	0.512289	0.492144	-0.469392	0.897358	-0.679016	-0.0469525	0.0469525	-1.11617	1.11617	-0.113294	0.113294	1.43687	-1.20567	-0.297351	-0.491884	0.491884	-0.392932	0.392932	0.461494	0.0394017	0.326726	-0.687656	0.0495836	-0.0495836	-0.188278	1.50114	-1.44544	-0.191581	-0.470264	0.201701	-0.0853369	0.0565067	0.549564	-0.930996	0.930996	-0.898872	0.898872	-0.706725	1.55124	-0.962944	0.701737	-0.566378	1.66448	0.374174
AAG54606.1 / -- / Z0347 /hypothetical_protein	-0.857341	-0.645141	1.3711	-0.0763809	-0.528272	-0.44236	0.741601	0.333677	-0.439393	0.0879905	-0.181858	0.181858	-0.281298	0.281298	-1.61561	1.61561	-0.696271	0.829745	-0.297351	0.441305	-0.441305	-0.510104	0.510104	-0.554466	0.881328	0.681567	-0.977014	0.301844	-0.301844	-0.091287	-0.15263	0.231843	-0.68579	-0.488472	-0.698556	0.472968	0.933121	-0.805104	-0.00174215	0.00174215	1.06771	-1.06771	-0.209399	-0.874726	0.0994194	0.844961	0.142118	0.602651	-0.232175
AAG54607.1 / -- / Z0348 /putative_transcriptional_regulator	-0.958784	0.7127	0.485067	-0.299974	-0.0636802	-0.44236	-0.125003	0.102795	0.147756	0.121402	-0.336035	0.336035	1.95893	-1.95893	0.530556	-0.530556	-0.696271	-1.20567	3.3624	-1.04597	1.04597	-1.01541	1.01541	0.653322	-0.0248834	0.354788	-0.805489	0.0495836	-0.0495836	0.0784467	-0.821176	0.809576	0.224595	-0.723257	0.0898487	-0.181504	0.423179	0.041972	-1.95317	1.95317	-0.187962	0.187962	0.145834	1.55124	-0.962944	-0.157609	0.554202	-0.0711991	-0.600316
AAG54608.1 / yagQ / Z0349 /orf,_hypothetical_protein	0.0583897	0.261198	0.350965	-0.719142	-0.218544	0.929947	0.442772	0.102795	0.485812	-0.936622	-0.451668	0.451668	-0.392613	0.392613	1.38902	-1.38902	1.43687	-1.20567	-0.297351	0.174359	-0.174359	-1.69717	1.69717	-0.230251	0.683839	0.414028	-0.836584	-0.0513206	0.0513206	0.539153	0.304795	-0.737256	0.179076	-0.934564	1.88415	-0.237602	0.0046019	-0.196125	-0.00174215	0.00174215	-0.258413	0.258413	-0.155069	1.35146	-0.24875	-0.688381	0.525665	-0.635428	0.453956
AAG54609.1 / yagR / Z0350 /orf,_hypothetical_protein	-0.752625	1.06267	0.204966	-0.530998	-0.156599	-0.167899	-0.011448	0.604139	0.147756	-0.513413	0.195877	-0.195877	0.751608	-0.751608	0.187169	-0.187169	-0.696271	0.829745	-0.297351	-0.85529	0.85529	-0.526537	0.526537	0.189446	0.707966	0.0348879	-0.917432	0.0230298	-0.0230298	-0.336458	0.393739	-0.158488	-0.109213	-0.870836	1.2643	-0.592887	0.367935	-0.0221311	-0.698682	0.698682	0.211257	-0.211257	-0.855923	1.96366	-0.0978767	-0.737667	-0.692895	0.235096	0.942626
AAG54610.1 / yagS / Z0351 /orf,_hypothetical_protein	-0.337444	-0.229388	0.588438	-0.110259	-0.528272	0.0566607	0.133077	1.18524	-0.128835	-0.859675	-0.271794	0.271794	0.330938	-0.330938	1.38902	-1.38902	1.43687	-1.20567	-0.297351	-1.1361	1.1361	-0.0609438	0.0609438	-0.168401	0.2194	1.14387	-0.984597	0.498047	-0.498047	-0.721727	0.892914	-0.391149	-0.205309	-0.700897	1.19543	-0.711316	0.125713	0.499851	-2.32488	2.32488	-1.13904	1.13904	-0.825136	2.27903	-0.558234	-0.396316	-1.07245	1.46028	1.02383
AAG54611.1 / yagT / Z0352 /putative_xanthine_dehydrogenase	-0.303305	0.889947	-0.325995	-0.201468	0.147498	0.555682	0.133077	-0.409944	-0.128835	0.0636914	-0.271794	0.271794	-0.573501	0.573501	0.387478	-0.387478	1.43687	-1.20567	-0.297351	-0.426269	0.426269	-1.2063	1.2063	-0.230251	0.156067	0.414028	-0.292421	0.105641	-0.105641	0.268964	0.174102	-0.391149	0.961574	-0.761589	-1.2151	0.726744	-0.681695	2.23979	-1.08587	1.08587	0.446092	-0.446092	-0.209399	1.75341	-1.21589	0.379482	1.26325	0.282219	0.024357
AAG54612.1 / yagU / Z0353 /orf,_hypothetical_protein	0.41965	-1.0324	-1.26615	2.05194	1.94955	0.472512	0.821289	-0.941673	-0.866411	-0.513413	-0.451668	0.451668	-0.392613	0.392613	-0.614066	0.614066	-0.696271	0.829745	-0.297351	1.80464	-1.80464	-0.0609438	0.0609438	-0.075626	-0.540592	1.2434	-0.357721	-0.75765	0.75765	0.0941364	-1.09439	1.08693	-0.68579	1.16844	1.2643	-0.77053	-0.843176	0.325857	-0.466369	0.466369	-0.874855	0.874855	0.714207	-0.524308	-0.558234	0.534642	1.4579	-0.92202	0.542604
AAG54613.1 / ykgJ / Z0354 /putative_ferredoxin	-0.0301885	1.99774	-1.99583	0.345788	0.400911	2.30225	2.71387	-1.15057	-0.866411	-1.14823	-1.17116	1.17116	0.692714	-0.692714	0.187169	-0.187169	-0.696271	0.829745	-0.297351	0.689184	-0.689184	-0.44273	0.44273	1.316	-0.160596	-0.415341	-0.618919	2.06767	-2.06767	2.74569	-1.98233	-0.0104315	-0.68579	0.403712	1.2643	-1.30346	-0.358732	0.847839	1.39214	-1.39214	0.868795	-0.868795	-0.209399	1.22778	-0.558234	-0.085997	-1.07245	0.147583	1.02383
AAG54614.1 / yagV / Z0356 /orf,_hypothetical_protein	-1.25118	-0.185266	0.922872	0.377979	-0.528272	0.135454	0.741601	-0.194054	-0.0123754	0.0879905	0.762479	-0.762479	-0.15143	0.15143	-1.61561	1.61561	1.43687	-1.20567	-0.297351	-1.54172	1.54172	-1.96987	1.96987	-0.00935796	0.382255	-0.178379	-0.245778	-0.286764	0.286764	0.66524	-0.975997	0.522573	0.961574	-0.0332761	-1.2151	0.219193	0.241057	-0.245838	-0.752293	0.752293	0.0938396	-0.0938396	-0.155069	0.238365	-0.24875	0.297339	0.0662076	0.847687	-0.00479441
AAG54615.1 / yagW / Z0357 /putative_receptor	-0.283321	0.227972	0.575832	-0.601899	0.254198	-0.44236	-0.692778	0.597543	0.84166	-0.71388	1.12459	-1.12459	-0.256947	0.256947	-0.113294	0.113294	-0.696271	0.829745	-0.297351	-0.0544517	0.0544517	-0.0609438	0.0609438	0.542876	0.726061	-0.0835935	-1.14132	-0.0513206	0.0513206	0.145128	1.00523	-1.17638	1.41086	-0.198802	0.287568	-0.0115114	-0.24129	-0.291031	-1.2489	1.2489	0.144161	-0.144161	-0.25801	0.121198	0.41094	-0.428981	0.259313	0.546766	-0.343871
AAG54616.1 / yagX / Z0358 /putative_enzyme	-0.451568	0.89786	-0.312363	-0.0763809	-0.379602	-0.44236	0.942414	0.228131	0.756257	-0.767338	0.649689	-0.649689	0.472503	-0.472503	1.38902	-1.38902	-0.696271	0.829745	-0.297351	-0.711618	0.711618	-0.29956	0.29956	-0.152939	0.0927344	0.248154	-0.161822	-1.14292	1.14292	-0.0451573	0.963042	-0.98544	0.595493	-0.464869	1.38674	-0.513935	-0.0238069	-0.337898	-0.698682	0.698682	0.283514	-0.283514	0.882136	0.272095	-0.259301	-0.763057	-0.179384	1.2801	-0.339178
AAG54617.1 / yagY / Z0359 /orf,_hypothetical_protein	-0.742666	2.1904	-0.917178	-0.368024	-0.528272	-0.44236	-0.692778	1.23082	0.756257	-0.767338	-0.0469525	0.0469525	0.523885	-0.523885	-0.113294	0.113294	-0.696271	-1.20567	3.3624	-0.983996	0.983996	-1.42447	1.42447	1.13759	0.131708	-0.670532	-0.568689	2.06767	-2.06767	0.434079	0.952815	-1.34294	0.595493	-0.842513	1.53979	-0.513935	-0.322847	0.693178	-0.599119	0.599119	0.144161	-0.144161	-0.578841	2.27903	-0.295173	-1.01695	0.126137	0.331821	-0.343871
AAG54618.1 / yagZ / Z0360 /orf,_hypothetical_protein	0.183555	-0.314178	-0.647515	0.86925	-0.528272	-0.44236	-0.692778	-1.77725	-0.866411	3.29547	0.357763	-0.357763	0.692714	-0.692714	0	0	-0.696271	0.829745	-0.297351	-1.54172	1.54172	0.416289	-0.416289	-1.00338	1.07439	-1.24471	0.719723	0	0	0.145128	1.79143	-2.0092	1.62052	-0.615927	-0.388632	-0.592887	0.287195	0.151863	0.277034	-0.277034	0.446092	-0.446092	0.714207	-0.874726	0.757073	-1.01695	1.29975	1.07741	-0.194278
AAG54619.1 / ykgK / Z0361 /putative_regulator	-0.485382	1.72079	-0.962122	-0.110259	2.25928	1.6161	-0.692778	-1.46391	0.147756	-0.513413	-0.825252	0.825252	-0.281298	0.281298	-1.61561	1.61561	-0.696271	0.829745	-0.297351	0.243002	-0.243002	0.0858971	-0.0858971	2.47569	-0.160596	-0.000656498	-1.92491	-1.46398	1.46398	-0.313795	-0.206445	0.459867	1.34919	1.12346	-0.485863	-0.0495099	-0.301738	-1.24009	-0.575693	0.575693	0.868795	-0.868795	-1.133	2.27903	-1.87354	1.77592	0.0954039	-0.660229	-0.558671
AAG54620.1 / -- / Z0362 /hypothetical_protein	-1.66889	1.72079	-1.99583	2.26118	-0.528272	3.21713	-0.692778	-1.77725	1.83804	-0.090203	-0.721478	0.721478	0.692714	-0.692714	1.38902	-1.38902	1.43687	-1.20567	-0.297351	-0.0544517	0.0544517	-3.87881	3.87881	0.38825	0.2194	1.74102	-1.92491	-0.0513206	0.0513206	-0.721727	1.79143	-1.34294	-0.68579	0.959879	-1.2151	-1.30346	-1.4157	4.45426	1.39214	-1.39214	-1.66742	1.66742	0.714207	-0.874726	-0.558234	0.844961	5.00038	-1.60268	-1.1417
AAG54621.1 / ykgL / Z0363 /orf,_hypothetical_protein	0.10637	-1.87954	-0.445268	2.26118	1.94955	5.04687	-0.692778	-1.77725	-0.866411	-0.936622	-0.0469525	0.0469525	-1.83972	1.83972	0	0	-0.696271	0.829745	-0.297351	0.370483	-0.370483	-0.29956	0.29956	0.736157	-0.635591	0.621371	-0.45567	0	0	2.74569	-1.98233	-0.0104315	-0.68579	1.93317	-1.2151	2.95997	-1.32762	-1.24009	1.39214	-1.39214	0	0	4.40863	-0.874726	-1.87354	-1.01695	-1.07245	-1.60268	0.753142
AAG54622.1 / ykgM / Z0364 /putative_ribosomal_protein	3.06513	-1.87954	0.0715847	-1.29598	0.710639	-0.44236	0.821289	-1.77725	-0.866411	1.60264	-2.07053	2.07053	0.186228	-0.186228	0	0	1.43687	-1.20567	-0.297351	2.92009	-2.92009	-2.73345	2.73345	0.156312	-0.160596	1.2434	-0.945417	0.890452	-0.890452	-0.721727	1.03668	-0.543436	-0.68579	-1.12575	-1.2151	-1.30346	2.54794	-1.24009	-0.997371	0.997371	0.446092	-0.446092	-1.133	0.702153	0.0994194	0.379482	0.011986	-0.727547	-1.1417
AAG54623.1 / -- / Z0365 /unknown_protein_encoded_in_ISEc8	0.10637	0.82071	-1.99583	1.37189	-0.528272	1.12599	3.20054	-0.344834	0.292637	-1.78304	-1.49237	1.49237	-0.15143	0.15143	-0.614066	0.614066	1.43687	-1.20567	-0.297351	-0.426269	0.426269	-0.0609438	0.0609438	0.736157	0.789394	0.621371	-1.92491	2.06767	-2.06767	2.05221	0.0303398	-1.60945	1.13498	-0.723257	2.69974	-0.742481	-0.766685	0.408275	-0.466369	0.466369	1.50285	-1.50285	-0.578841	1.64828	-1.47895	1.21734	0.997834	0.0680262	0.236367
AAG54624.1 / -- / Z0366 /unknown_protein_encoded_in_ISEc8	-1.66889	0.82071	1.10529	-0.406689	0.297669	-0.44236	0.3166	-0.663148	1.83804	-0.654482	-0.0469525	0.0469525	0.692714	-0.692714	1.38902	-1.38902	-0.696271	0.829745	-0.297351	-0.64936	0.64936	-1.01541	1.01541	-0.423533	0.789394	-0.000656498	-0.45567	-1.46398	1.46398	-0.721727	1.03668	-0.543436	-0.68579	-0.700897	-0.526376	-1.30346	1.74053	-0.660109	0.595635	-0.595635	2.55961	-2.55961	-1.133	0.386778	-0.295173	1.21734	0.011986	-0.727547	3.18936
AAG54625.1 / -- / Z0367 /unknown_protein_encoded_in_ISEc8	0.30362	0.387336	-0.158128	-0.505499	-0.373408	0.243794	0.0642554	-0.419439	1.66901	-0.513413	0.786286	-0.786286	0.411333	-0.411333	1.08856	-1.08856	-0.696271	0.829745	-0.297351	-0.933294	0.933294	-0.318907	0.318907	-0.33001	-0.0380169	0.199997	0.160463	-0.202677	0.202677	1.48481	1.44836	-2.67545	-0.136669	-1.12575	-0.821542	0.388377	0.856225	0.0855795	-1.27442	1.27442	2.55961	-2.55961	-0.722513	-0.407503	0.757073	0.0174428	0.698793	0.439293	-0.383762
AAG54626.1 / -- / Z0369 /putative_oxidoreductase	0.698122	-0.199385	-0.548639	0.126886	1.33009	0.655486	0.215662	-1.02523	-0.0550772	-0.259487	-0.94632	0.94632	-0.489087	0.489087	-1.61561	1.61561	-0.696271	0.829745	-0.297351	0.689184	-0.689184	0.9317	-0.9317	0.792271	-0.589624	-0.281572	0.160463	-0.139612	0.139612	0.795269	-1.03889	0.48926	1.47638	0.547099	0.334526	-0.304218	-1.38818	1.36982	0.153133	-0.153133	-0.17553	0.17553	0.55358	-0.326246	-0.672609	0.683055	0.554202	-0.289982	-0.329624
AAG54627.1 / -- / Z0370 /hypothetical_protein	0.765751	0.177793	-1.46421	0.736685	0.462857	-0.44236	1.1241	-0.774558	-0.866411	0.586932	-0.9142	0.9142	-0.320258	0.320258	0.387478	-0.387478	-0.696271	0.829745	-0.297351	0.370483	-0.370483	1.17425	-1.17425	0.620188	-0.73059	-0.249467	0.425875	-0.959459	0.959459	0.66524	-0.975997	0.522573	0.886694	0.26467	-0.0880985	-0.818978	-0.975297	2.08162	0.648735	-0.648735	-0.691954	0.691954	0.714207	-0.454225	-1.34742	1.58973	0.192725	0.439293	-1.1417
AAG54628.1 / -- / Z0371 /putative_LysR-like_transcriptional_regulator	0.698122	-0.165096	-0.814449	0.397907	1.03667	0.135454	-0.214652	-1.51338	0.84166	0.355281	-1.13657	1.13657	-0.826744	0.826744	-0.614066	0.614066	1.43687	-1.20567	-0.297351	0.937062	-0.937062	-0.795148	0.795148	-0.00935796	-0.432022	-0.178379	0.593788	-0.679169	0.679169	1.01198	-1.08382	0.370286	-0.68579	-0.0636225	-0.182015	0.472968	-0.816263	1.9498	-0.698682	0.698682	-1.28315	1.28315	-0.706725	0.0956613	-1.26648	2.42043	0.283094	-1.16511	-0.0589327
AAG54629.1 / -- / Z0372 /hypothetical_protein	4.24863	-1.87954	-1.99583	-0.110259	-0.528272	1.75333	1.1241	-0.774558	-0.866411	0.248365	-0.856384	0.856384	-1.33323	1.33323	-0.113294	0.113294	-0.696271	0.829745	-0.297351	2.92009	-2.92009	0.702629	-0.702629	2.86226	-1.42725	-0.415341	-0.618919	0	0	0.819348	-0.305106	-0.306545	-0.68579	0.403712	2.504	-0.237602	-0.358732	-1.24009	-0.698682	0.698682	0.211257	-0.211257	3.3003	-0.874726	-1.87354	0.100195	0.192725	-0.581692	2.64798
AAG54630.1 / -- / Z0373 /hypothetical_protein	-1.66889	-0.0793739	-0.445268	2.26118	-0.528272	-0.44236	-0.692778	3.2362	-0.866411	-1.78304	-1.05874	1.05874	1.53686	-1.53686	0	0	1.43687	-1.20567	-0.297351	2.92009	-2.92009	1.84799	-1.84799	-1.00338	-2.06058	6.21962	-1.92491	0.301844	-0.301844	-0.721727	-1.98233	2.65459	-0.68579	1.93317	1.2643	2.95997	-2.29651	-1.24009	-2.32488	2.32488	-1.66742	1.66742	-1.133	5.43279	-1.87354	-1.01695	0.825311	-0.0711991	-1.1417
AAG54631.1 / -- / Z0374 /hypothetical_protein	-0.654454	2.57802	-1.40514	-0.279647	0.215075	-0.44236	2.03254	-0.774558	-0.0550772	-0.259487	0.420027	-0.420027	0.974095	-0.974095	1.38902	-1.38902	-0.696271	0.829745	-0.297351	0.131457	-0.131457	1.32737	-1.32737	-1.00338	-1.18366	0.477826	1.69168	0.301844	-0.301844	-0.721727	-0.975997	1.58858	0.331699	-1.12575	0.243372	-0.0495099	0.553164	-0.0118961	1.39214	-1.39214	-0.0822866	0.0822866	0.0984699	0.526945	-0.99667	0.844961	-1.07245	0.439293	0.121528
AAG54632.1 / eaeH / Z0375 /putative_adhesin	0.160825	0.0641978	-0.245503	0.0570517	-0.528272	-0.44236	0.114724	0.00531111	0.035071	0.474076	-0.376372	0.376372	-0.247903	0.247903	1.38902	-1.38902	-0.696271	0.829745	-0.297351	-0.621031	0.621031	-0.973911	0.973911	0.0542593	-0.646991	0.487013	0.237812	-0.707198	0.707198	0.202918	-0.640551	0.522573	-0.343269	-0.217157	0.0123272	0.173966	0.00580102	0.310353	-0.466369	0.466369	-0.00222922	0.00222922	0.519764	-0.542751	-0.0736473	0.0609964	0.216596	0.131072	-0.426664
AAG54633.1 / ykgA / Z0376 /putative_AraC-like_transcriptional_regulator	0.10637	2.32085	-0.962122	-1.29598	0.615338	0.824385	1.40362	-0.813123	-0.242308	-0.611076	-0.625118	0.625118	-1.50206	1.50206	0.101323	-0.101323	-0.696271	-1.20567	3.3624	-0.324865	0.324865	-0.574887	0.574887	0.542876	0.472731	-0.415341	-0.618919	0.0495836	-0.0495836	0.00825608	-0.128555	0.129833	-0.0205086	1.22727	1.16894	-0.483569	-1.36489	0.767534	-0.575693	0.575693	0.112379	-0.112379	-1.133	0.0956613	-0.659412	1.99076	1.58441	-0.68379	-0.76273
AAG54634.1 / -- / Z0377 /putative_dehydrogenase	1.06228	-0.494797	-0.80309	0.345788	0.0911837	-0.44236	1.57832	-0.941673	-0.1903	0.333007	-0.451668	0.451668	-0.995573	0.995573	-0.864452	0.864452	1.43687	-1.20567	-0.297351	0.243002	-0.243002	0.177673	-0.177673	0.929439	-1.74391	-0.000656498	1.01357	-1.46398	1.46398	0.66524	-0.640551	0.167237	-0.0451487	0.856885	0.162346	1.06511	-1.04054	-0.0801291	1.04367	-1.04367	-0.4597	0.4597	-0.578841	0.386778	-0.295173	0.658769	0.267147	-1.60268	0.195836
AAG54635.1 / ykgB / Z0378 /orf,_hypothetical_protein	2.27613	-1.4795	-1.30669	0.680222	-0.528272	1.38738	-0.692778	-0.941673	1.83804	-0.090203	-0.9142	0.9142	0.692714	-0.692714	0	0	1.43687	-1.20567	-0.297351	1.43282	-1.43282	0.416289	-0.416289	-0.13361	-0.635591	-0.31167	1.01357	0.655009	-0.655009	-0.091287	-1.52491	1.68549	-0.0893308	0.983851	-0.787615	0.534225	-0.291912	-0.520114	0.695198	-0.695198	-0.258413	0.258413	0.529486	-0.243974	-0.689765	0.658769	0.011986	-1.16511	0.48245
AAG54636.1 / -- / Z0379 /orf,_hypothetical_protein	1.88163	-1.15947	-1.3756	0.838318	4.42737	-0.44236	-0.692778	-0.106099	-0.866411	-1.78304	-1.2611	1.2611	-1.11617	1.11617	-1.61561	1.61561	-0.696271	0.829745	-0.297351	-1.54172	1.54172	0.702629	-0.702629	-1.00338	-2.06058	-1.24471	3.95205	-1.46398	1.46398	2.74569	-1.35337	-0.676687	-0.68579	3.97245	-1.2151	-0.119174	-1.21997	-1.24009	1.39214	-1.39214	0.446092	-0.446092	1.63781	-0.874726	-1.87354	1.77592	2.18085	-1.60268	1.02383
AAG54637.1 / ykgI / Z0380 /orf,_hypothetical_protein	2.59173	-0.439408	-1.99583	0.126886	3.18846	-0.44236	3.84942	-1.77725	-0.866411	-1.78304	-2.07053	2.07053	-1.83972	1.83972	0	0	-0.696271	0.829745	-0.297351	0	0	-3.87881	3.87881	-1.00338	3.63936	-1.24471	-1.92491	-1.46398	1.46398	1.58989	-1.14372	-0.0104315	1.78526	1.05919	-1.2151	1.74184	-0.912383	-1.24009	1.39214	-1.39214	-1.66742	1.66742	-1.133	-0.874726	2.07238	-1.01695	2.09048	-1.09218	0.753142
AAG54638.1 / ykgC / Z0381 /putative_oxidoreductase	0.880199	-0.217848	-1.04164	0.528206	0.0664055	-0.00322178	1.1241	-0.774558	0.431723	-0.157916	-1.49237	1.49237	-0.62415	0.62415	-0.614066	0.614066	-0.696271	0.829745	-0.297351	0.689184	-0.689184	-0.538177	0.538177	0.38825	-0.106311	0.248154	-0.413692	-0.581068	0.581068	0.49187	-0.472828	0.12282	0.201252	1.61944	-0.261483	0.0630239	-0.681695	-0.704723	0.0802508	-0.0802508	-1.10382	1.10382	0.0984699	-0.173891	-0.777452	1.15528	0.652787	0.0680262	0.236367
AAG54639.1 / ykgD / Z0382 /putative_ARAC-type_regulatory_protein	0.10637	0.177793	-0.22376	-0.0255643	0.297669	0.777469	-0.692778	-0.941673	0.936553	0.191937	-0.271794	0.271794	-0.995573	0.995573	-0.614066	0.614066	1.43687	-1.20567	-0.297351	0.540457	-0.540457	-0.0609438	0.0609438	3.17151	-1.68058	-0.747089	-0.357721	-0.0513206	0.0513206	0.434079	0.114201	-0.454602	0.2492	0.527722	-0.209936	0.136888	-0.856269	1.01713	-3.06828	3.06828	-0.962918	0.962918	0.714207	-0.454225	0.23095	-0.644572	0.192725	-0.326445	0.121528
AAG54640.1 / ykgE / Z0384 /putative_dehydrogenase_subunit	-0.654454	0.863571	-0.22376	0.0591301	0.710639	-0.44236	1.57832	-0.523886	-0.1903	-0.513413	-1.17116	1.17116	0.462493	-0.462493	0.387478	-0.387478	1.43687	-1.20567	-0.297351	-0.266919	0.266919	-0.173234	0.173234	0.0952758	-0.560592	1.11244	-0.378342	0.890452	-0.890452	-0.143824	-0.305106	0.433739	0.00610268	-0.208071	-0.223338	-0.0244309	0.610158	-0.822504	-0.00174215	0.00174215	0.144161	-0.144161	0.529486	-0.243974	-0.689765	0.658769	0.350871	-0.836938	-0.194278
AAG54641.1 / ykgF / Z0385 /orf,_hypothetical_protein	0.22472	-0.119378	-0.341898	0.284982	-0.528272	-0.44236	-0.158402	0.139658	0.803982	0.00937577	-0.88019	0.88019	-0.73866	0.73866	-0.523017	0.523017	-0.696271	0.829745	-0.297351	0.102103	-0.102103	-0.368836	0.368836	0.278385	-0.410594	0.523156	-0.223685	-0.801796	0.801796	-0.0715858	-0.567173	0.655824	0.331699	-0.226065	0.972606	0.890951	-0.444222	-0.625993	0.566135	-0.566135	-0.157769	0.157769	-0.0246776	0.0714016	-0.295173	0.379482	-0.349492	-1.01926	-1.1417
AAG54642.1 / ykgG / Z0386 /hypothetical_protein	-0.115537	-0.529416	0.523831	0.0379565	1.02037	0.929947	0.442772	-0.73278	-0.1903	-0.513413	-0.0469525	0.0469525	-0.15143	0.15143	-0.614066	0.614066	1.43687	-1.20567	-0.297351	-0.147406	0.147406	-0.755101	0.755101	0.156312	-1.42725	-0.000656498	1.34007	0.655009	-0.655009	-0.259404	0.365785	-0.1881	-0.68579	-0.0011446	0.243372	0.577464	-0.586705	0.909249	-0.323407	0.323407	-0.962918	0.962918	-1.133	-0.173891	1.63394	-1.01695	1.20486	0.541392	-0.383762
AAG54643.1 / -- / Z0387 /orf,_hypothetical_protein	-1.66889	1.72079	-1.99583	2.26118	3.18846	5.04687	-0.692778	-1.77725	-0.866411	-1.78304	0.964836	-0.964836	0.692714	-0.692714	-0.614066	0.614066	1.43687	-1.20567	-0.297351	-0.64936	0.64936	-1.96987	1.96987	2.47569	-0.635591	0.621371	-1.92491	-0.286764	0.286764	2.05221	-0.975997	-0.543436	-0.68579	-0.0332761	2.3269	-1.30346	-2.29651	4.72542	1.39214	-1.39214	0.446092	-0.446092	1.63781	-0.874726	-1.87354	1.77592	1.4579	-1.60268	0.121528
AAG54644.1 / -- / Z0388 /hypothetical_protein	-0.654454	-0.850875	0.662274	0.736685	2.44511	1.75333	1.1241	-0.774558	-0.866411	-1.78304	-0.721478	0.721478	-1.83972	1.83972	-1.61561	1.61561	-0.696271	0.829745	-0.297351	-0.798087	0.798087	1.13214	-1.13214	1.316	1.73938	-1.24471	-1.92491	0.301844	-0.301844	1.46822	-0.393381	-0.711754	0.755653	0.786076	-1.2151	-1.30346	-0.681695	2.23979	-1.14219	1.14219	-1.66742	1.66742	2.56142	1.22778	-1.87354	-1.01695	0.614449	0.439293	-1.1417
AAG54645.1 / -- / Z0389 /hypothetical_protein	3.40327	-0.850875	-1.99583	-0.279647	-0.528272	-0.44236	-0.692778	-0.106099	1.83804	-0.090203	-1.05874	1.05874	1.05449	-1.05449	1.38902	-1.38902	-0.696271	0.829745	-0.297351	-0.0544517	0.0544517	-3.87881	3.87881	0.542876	-2.06058	-1.24471	2.64606	0	0	-0.721727	0.533508	-0.0104315	1.04394	-0.361017	2.504	-0.237602	-0.843176	-0.196125	1.39214	-1.39214	2.55961	-2.55961	-1.133	-0.874726	0.0994194	1.77592	-1.07245	0.847687	-1.1417
AAG54646.1 / -- / Z0390 /hypothetical_protein	0.402246	-0.529416	-1.22055	1.52011	-0.528272	-0.44236	-0.692778	0.729476	3.19026	-1.78304	-1.18213	1.18213	-0.688612	0.688612	0	0	1.43687	-1.20567	-0.297351	2.42433	-2.42433	0.52642	-0.52642	-0.13361	-0.457468	0.15485	0.462606	-1.46398	1.46398	0.539153	-1.52491	1.20094	-0.68579	0.0817208	-1.2151	-0.181504	-0.256743	2.05664	-0.559294	0.559294	0.868795	-0.868795	1.63781	-0.874726	0.0994194	-1.01695	0.91568	-0.727547	-0.239394
AAG54647.1 / -- / Z0391 /hypothetical_protein	0.993998	0.370668	-0.832908	-0.406689	-0.0327074	1.75333	0.518475	-0.774558	0.756257	-0.767338	-0.9142	0.9142	0.186228	-0.186228	0.637864	-0.637864	-0.696271	0.829745	-0.297351	-0.904321	0.904321	-0.0609438	0.0609438	1.86174	-1.39	0.950679	-0.8878	0.554105	-0.554105	2.05221	-0.472828	-1.07644	0.549733	-0.0332761	-0.329598	1.74184	-0.912383	0.251288	-0.350212	0.350212	0.446092	-0.446092	1.88971	-0.301315	-0.797381	-0.50916	0.971292	-0.660229	-0.558671
AAG54648.1 / -- / Z0392 /hypothetical_protein	0.461421	1.00073	-0.75538	-0.584547	1.45399	0.289537	-0.0871513	-1.10879	1.29715	-0.767338	-1.2611	1.2611	0.186228	-0.186228	1.38902	-1.38902	1.43687	-1.20567	-0.297351	0.689184	-0.689184	-1.58809	1.58809	3.63538	-1.11059	-1.24471	-0.945417	-1.46398	1.46398	0.66524	-1.47917	1.05558	0.886694	-0.0829338	0.475401	0.149982	-0.755095	0.658027	0.153133	-0.153133	2.55961	-2.55961	1.08365	1.64828	-1.87354	0.100195	-0.0603095	0.0308994	0.374174
AAG54649.1 / -- / Z0393 /hypothetical_protein	-1.66889	-0.439408	0.485067	1.54975	1.94955	-0.44236	-0.692778	-1.77725	-0.866411	1.60264	-2.07053	2.07053	0	0	1.38902	-1.38902	1.43687	-1.20567	-0.297351	-0.64936	0.64936	1.84799	-1.84799	0.984662	-1.2463	-1.24471	1.43335	0.301844	-0.301844	0	0	0	-0.68579	-1.12575	-1.2151	-1.30346	2.54794	-1.24009	0	0	-1.66742	1.66742	-1.133	5.43279	-1.87354	-1.01695	1.4579	-0.581692	-1.1417
AAG54650.1 / -- / Z0394 /hypothetical_protein	-1.66889	0.520682	-1.99583	3.4469	0.710639	-0.44236	3.84942	-1.77725	-0.866411	-0.090203	-2.07053	2.07053	-0.15143	0.15143	-1.61561	1.61561	-0.696271	0.829745	-0.297351	-1.54172	1.54172	0	0	-1.00338	-2.06058	0.621371	2.48281	-1.46398	1.46398	-0.721727	3.04935	-2.67545	2.77367	0.403712	-1.2151	-1.30346	-0.358732	0.847839	-0.00174215	0.00174215	-1.66742	1.66742	-1.133	-0.874726	-1.87354	4.56879	-1.07245	-1.60268	-1.1417
AAG54651.1 / -- / Z0395 /hypothetical_protein	1.17152	1.00073	-1.99583	0.126886	1.06461	2.69434	-0.692778	-0.702938	0.872162	-1.42029	-1.2611	1.2611	-0.714192	0.714192	-1.61561	1.61561	-0.696271	-1.20567	3.3624	-0.0544517	0.0544517	1.84799	-1.84799	3.17151	-2.06058	-1.24471	0.425875	-0.286764	0.286764	-0.721727	-0.724413	1.32208	1.23613	0.148802	0.162346	-0.119174	-1.75824	2.81977	-0.997371	0.997371	-0.0822866	0.0822866	-1.133	-0.874726	-1.87354	4.56879	0.614449	-0.241363	1.38475
AAG54652.1 / -- / Z0397 /hypothetical_protein	-1.66889	0.520682	0.0715847	1.07546	-0.528272	5.04687	3.84942	-1.77725	-0.866411	-1.78304	0.627574	-0.627574	-1.83972	1.83972	1.38902	-1.38902	1.43687	-1.20567	-0.297351	0.689184	-0.689184	-1.01541	1.01541	0.156312	0.789394	-0.000656498	-0.945417	-1.46398	1.46398	1.01198	-0.724413	-0.0104315	1.78526	1.05919	0.555901	-1.30346	-0.912383	0.251288	-4.18338	4.18338	0.446092	-0.446092	-1.133	2.27903	-1.87354	1.77592	-0.382353	0.624927	-0.452666
AAG54653.1 / betA / Z0398 /choline_dehydrogenase,_a_flavoprotein	-0.406482	0.360667	0.622895	-0.663595	-0.332654	-0.153453	-0.453715	1.65301	-0.652902	-0.71388	0.675754	-0.675754	0.611023	-0.611023	0.487633	-0.487633	1.43687	-1.20567	-0.297351	-0.798087	0.798087	-0.5859	0.5859	-0.515088	1.53939	-0.589945	-0.687656	0.61346	-0.61346	-0.721727	-0.420777	1.00044	0.157982	-0.752708	0.901462	0.256331	0.302949	-0.730839	0.736194	-0.736194	-0.187962	0.187962	-0.62922	0.463232	0.6375	-0.678425	-0.196559	0.282219	0.315871
AAG54654.1 / betB / Z0399 /NAD+-dependent_betaine_aldehyde_dehydrogenase	-0.506901	0.738884	0.485067	-0.778574	-0.528272	-0.44236	-0.343378	2.07925	-0.55436	-1.00173	1.07726	-1.07726	-0.0163665	0.0163665	0.788096	-0.788096	-0.696271	0.829745	-0.297351	-0.491884	0.491884	-0.846974	0.846974	-0.852114	1.28504	-0.271103	-0.39179	-0.875372	0.875372	-0.259404	0.198063	-0.0104315	-0.68579	-0.913321	0.851067	-0.711316	1.06769	-0.660109	0.55581	-0.55581	1.56501	-1.56501	-1.133	-0.55935	1.87508	-1.01695	-0.313344	0.0308994	1.38475
AAG54655.1 / betI / Z0400 /probably_transcriptional_repressor_of_bet_genes	1.10978	-0.314178	0.431135	-1.29598	-0.115301	0.167554	0.3166	0.729476	-0.41567	-0.654482	-1.2611	1.2611	0.411333	-0.411333	0	0	-0.696271	0.829745	-0.297351	-1.22302	1.22302	0.416289	-0.416289	0.156312	1.26439	-0.000656498	-1.43516	0.7433	-0.7433	-0.091287	1.21965	-1.22181	-0.68579	0.344887	-0.261483	0.33632	0.125713	-0.43704	1.39214	-1.39214	0.868795	-0.868795	-1.133	0.927422	0.381271	-0.218991	-1.07245	1.25608	-1.1417
AAG54656.1 / betT / Z0401 /high-affinity_choline_transport	-0.274042	-0.0793739	1.21605	-1.0419	-0.528272	-0.0992833	-0.408891	0.572805	0.147756	-0.0373018	0.0494084	-0.0494084	0.90375	-0.90375	-1.61561	1.61561	1.43687	-1.20567	-0.297351	-0.527674	0.527674	-0.606353	0.606353	-0.359106	0.894948	0.414028	-0.945417	0.141315	-0.141315	-0.2143	0.472146	-0.335434	-0.484659	-0.770058	0.370564	0.555593	0.351036	-0.26896	0.0802508	-0.0802508	0.446092	-0.446092	-0.927759	-0.407503	1.63394	-1.01695	-0.762609	0.272602	0.0957481
AAG54657.1 / -- / Z0402 /putative_beta-barrel_outer_membrane_protein	-0.221105	-0.411444	0.111729	0.49987	0.196944	0.360942	0.193505	-0.554456	-0.470639	0.446551	-0.24931	0.24931	-0.13246	0.13246	-0.113294	0.113294	1.43687	-1.20567	-0.297351	0.180381	-0.180381	-1.06394	1.06394	0.0638215	0.0375612	-0.0998756	-0.0139963	0.301844	-0.301844	0.0348009	-0.335601	0.328753	-0.0893308	-0.00502253	-0.146392	0.44234	0.0421881	-0.34012	-0.586273	0.586273	0.0731189	-0.0731189	0.186432	-0.874726	0.381271	0.046997	-0.337831	0.719241	-0.163716
AAG54658.1 / yahA / Z0403 /orf,_hypothetical_protein	-0.654454	-0.850875	2.139	-0.957202	0.823267	-0.44236	-0.692778	-0.409944	0.608742	0.0636914	-0.181858	0.181858	-0.573501	0.573501	-0.614066	0.614066	1.43687	-1.20567	-0.297351	0.193427	-0.193427	0.654905	-0.654905	0.334726	-0.964434	-0.383442	1.01357	-0.920649	0.920649	-0.0506135	0.614664	-0.612211	0.755653	-0.488472	-0.526376	1.36118	-0.277991	-0.0801291	-0.73187	0.73187	-0.822017	0.822017	-0.301759	-0.874726	0.296716	0.658769	0.825311	-1.29638	-0.00479441
AAG54659.1 / -- / Z0404 /hypothetical_protein	-1.66889	-1.87954	2.96596	0.126886	-0.528272	-0.44236	1.1241	0.228131	0.756257	-0.767338	-0.0469525	0.0469525	-1.83972	1.83972	-0.113294	0.113294	-0.696271	0.829745	-0.297351	-0.203179	0.203179	-1.96987	1.96987	-1.00338	-0.920588	1.74102	0.425875	-1.46398	1.46398	0.434079	-0.305106	-0.0104315	-0.68579	2.27305	-1.2151	-0.119174	-0.143423	-1.24009	1.39214	-1.39214	-0.258413	0.258413	3.02322	-0.874726	-0.887061	-1.01695	1.4579	-1.60268	1.38475
AAG54660.1 / -- / Z0405 /hypothetical_protein	-0.0550173	0.411581	-0.868148	0.644291	-0.0636802	0.929947	0.442772	0.729476	-0.866411	-0.83082	-0.856384	0.856384	-0.15143	0.15143	0.88825	-0.88825	-0.696271	-1.20567	3.3624	-0.983996	0.983996	-0.234483	0.234483	-1.00338	1.44708	-0.096353	-0.568689	2.06767	-2.06767	0.484332	-0.66972	0.33718	0.179076	1.55081	-1.2151	0.295326	-0.358732	-0.718107	-0.280518	0.280518	-0.366798	0.366798	-0.0246776	0.386778	0.0994194	-0.45838	-0.0603095	-0.377495	-0.131117
AAG54661.1 / -- / Z0406 /hypothetical_protein	-1.66889	0.520682	1.62214	-0.703119	-0.528272	-0.44236	-0.692778	0.729476	-0.866411	0.756216	1.97663	-1.97663	3.22514	-3.22514	1.38902	-1.38902	-0.696271	0.829745	-0.297351	2.92009	-2.92009	1.84799	-1.84799	0.0671051	-0.745206	1.052	-0.116614	0	0	1.01198	-1.98233	1.32208	-0.68579	0.959879	-0.0880985	-1.30346	0.786319	-1.24009	1.39214	-1.39214	0.0233891	-0.0233891	-1.133	5.43279	-1.87354	-1.01695	0.614449	0.439293	-0.299547
AAG54662.1 / yahD / Z0407 /putative_transcription_factor	0.359978	-0.165096	0.0715847	-0.279647	-0.528272	-0.44236	1.1241	-1.77725	2.37893	0.248365	-0.0469525	0.0469525	-0.995573	0.995573	0.101323	-0.101323	-0.696271	0.829745	-0.297351	-0.426269	0.426269	0.575367	-0.575367	-0.568494	0.433148	-0.31167	0.278951	-0.875372	0.875372	-0.288299	-1.66785	1.98834	0.988144	1.34112	-1.2151	-0.271985	-0.577513	0.106961	0.885272	-0.885272	-1.66742	1.66742	0.945109	-0.874726	-0.887061	1.0777	-1.07245	0.847687	-1.1417
AAG54663.1 / yahE / Z0408 /orf,_hypothetical_protein	0.359978	0.177793	0.219257	-0.787813	0.346254	-0.44236	0.375975	-0.302705	1.51987	-0.886833	-1.2611	1.2611	-0.256947	0.256947	-0.614066	0.614066	-0.696271	0.829745	-0.297351	0.58295	-0.58295	0.416289	-0.416289	-0.0545407	0.0121292	0.791015	-0.589237	-0.286764	0.286764	0.539153	-0.610056	0.231843	-0.145249	0.786076	-0.0528798	0.0288619	-0.631232	0.391105	0.695198	-0.695198	-1.28315	1.28315	1.24198	-0.874726	-0.182432	-0.218991	0.0954039	-1.13145	1.19041
AAG54664.1 / yahF / Z0409 /putative_oxidoreductase_subunit	-1.08921	0.324746	1.42173	-0.860409	-0.528272	-0.44236	-0.692778	1.56505	-0.866411	-0.090203	1.09681	-1.09681	0.256088	-0.256088	1.38902	-1.38902	1.43687	-1.20567	-0.297351	0.243002	-0.243002	-0.207785	0.207785	-0.230251	0.852727	-0.0835935	-0.618919	0.301844	-0.301844	-0.529092	0.813046	-0.454602	-0.0567967	-0.847663	1.2643	-0.140706	0.433996	-0.670654	0.197384	-0.197384	-0.0235779	0.0235779	-0.0246776	-0.55935	0.494012	-0.179093	-0.582703	0.768643	0.325275
AAG54665.1 / yahG / Z0410 /orf,_hypothetical_protein	-1.26694	0.0225224	1.39785	-0.356352	-0.528272	-0.44236	-0.692778	1.08758	-0.286887	0.0307141	1.52694	-1.52694	0.270642	-0.270642	0.530556	-0.530556	1.43687	-1.20567	-0.297351	-0.959747	0.959747	-0.641923	0.641923	-0.423533	1.38314	0.15485	-1.19029	0.141315	-0.141315	-0.539231	0.665921	-0.29096	-0.68579	-0.879059	-0.415292	-0.615809	1.29776	-0.229801	0.277034	-0.277034	0.211257	-0.211257	0.0215027	-0.611913	0.921487	-0.784215	-0.768806	1.09272	0.0709992
AAG54666.1 / yahI / Z0412 /putative_kinase	-0.808156	0.957087	0.635425	-0.864808	-0.528272	-0.44236	-0.692778	0.102795	0.65484	0.438809	1.97663	-1.97663	0.0262849	-0.0262849	-0.614066	0.614066	-0.696271	0.829745	-0.297351	-0.0544517	0.0544517	0.286135	-0.286135	-0.0436345	0.887669	-0.472539	-0.506334	0.890452	-0.890452	-0.721727	-0.240597	0.809576	-0.68579	-0.169835	-0.698556	-0.859351	1.33682	-0.805104	0.0802508	-0.0802508	0.446092	-0.446092	-0.155069	1.35146	-0.480863	-0.359808	-1.07245	1.73873	-0.452666
AAG54667.1 / yahJ / Z0413 /putative_deaminase	-0.700565	0.411581	1.10529	-0.972601	-0.137037	-0.44236	-0.214652	0.597543	-0.439393	0.0879905	-0.366465	0.366465	1.60439	-1.60439	-0.113294	0.113294	1.43687	-1.20567	-0.297351	-0.512074	0.512074	-0.273047	0.273047	-1.00338	1.43294	-0.281572	-0.408275	0.405716	-0.405716	-0.721727	0.533508	-0.0104315	-0.332784	-0.813612	1.5679	-0.21585	0.669477	-1.24009	0.500055	-0.500055	-0.514596	0.514596	-0.881112	-0.301315	0.99622	-0.255262	-1.07245	0.0466069	0.315871
AAG54668.1 / -- / Z0414 /hypothetical_protein	-0.0301885	0.33605	-0.087447	-0.201468	0.533652	-0.44236	-0.692778	-1.06104	-0.866411	1.84447	-0.721478	0.721478	1.05449	-1.05449	-1.61561	1.61561	-0.696271	-1.20567	3.3624	0.689184	-0.689184	0.620817	-0.620817	0.38825	-0.920588	-1.24471	1.60127	0.301844	-0.301844	0.0488107	-0.864182	0.87791	-0.68579	-0.430538	1.0389	0.634462	-0.975297	1.60709	-0.466369	0.466369	-0.610665	0.610665	0.252404	0.702153	-0.887061	0.379482	1.20486	-0.377495	0.374174
AAG54669.1 / -- / Z0415 /putative_periplasmic_binding_protein,_probable_substrate_ribose	-0.206911	0.450087	0.0107785	-0.249755	-0.528272	-0.44236	0.704822	-0.234649	-0.242308	0.560889	-0.165986	0.165986	-0.240287	0.240287	0	0	-0.696271	0.829745	-0.297351	-0.550209	0.550209	-0.379099	0.379099	-0.168401	-0.464593	-0.647565	1.13111	-1.46398	1.46398	-0.721727	0.304795	0.231843	0.0349316	0.786076	-0.182015	0.472968	-0.277991	-0.805104	-0.108964	0.108964	-0.4597	0.4597	-0.4403	-0.480506	0.34604	0.379482	1.58441	-1.29638	-0.383762
AAG54670.1 / -- / Z0416 /putative_ATP-binding_component_of_transport_system	-1.66889	1.20646	0.662274	-0.279647	-0.528272	-0.44236	1.57832	0.729476	-0.866411	-0.513413	1.97663	-1.97663	-0.15143	0.15143	-0.113294	0.113294	-0.696271	-1.20567	3.3624	-0.0544517	0.0544517	0.416289	-0.416289	-0.230251	-1.42725	1.2434	0.687073	-0.286764	0.286764	-0.721727	-1.14372	1.76625	-0.68579	-1.12575	0.334526	0.0288619	-1.0854	3.97973	0.277034	-0.277034	-0.258413	0.258413	-1.133	2.27903	0.0994194	-1.01695	0.011986	-1.60268	1.02383
AAG54671.1 / -- / Z0417 /putative_ATP-binding_component_of_transport_system,_probably_ribose_specific	0.10637	-0.593708	0.662274	-0.279647	-0.528272	0.370859	0.653059	-0.291782	0.035071	0.0978902	0.420027	-0.420027	0.129952	-0.129952	0.187169	-0.187169	1.43687	-1.20567	-0.297351	-0.132729	0.132729	-0.134364	0.134364	-0.523506	-0.291629	0.299633	0.506936	0.0495836	-0.0495836	-0.490565	0.198063	0.167237	0.0662673	-0.460764	-0.137098	1.01362	0.020399	-0.332294	0.378407	-0.378407	-0.399314	0.399314	1.08365	-0.874726	-0.295173	0.100195	-0.53023	-0.0711991	-0.600316
AAG54672.1 / -- / Z0418 /putative_permease_component_of_transport_system,_probably_ribose_specific	-0.353882	1.05407	-0.617553	0.0214881	-0.528272	-0.44236	-0.692778	2.1221	0.936553	-1.78304	-0.0469525	0.0469525	0.0596064	-0.0596064	-0.113294	0.113294	1.43687	-1.20567	-0.297351	0.937062	-0.937062	-1.01541	1.01541	-0.423533	0.947726	-0.207999	-0.45567	-1.46398	1.46398	-0.721727	0.533508	-0.0104315	0.208899	-0.202797	-0.360133	1.2693	-0.375437	0.0198675	0.595635	-0.595635	0.181903	-0.181903	-0.209399	0.176527	0.0994194	-0.085997	-0.692895	-0.0711991	-0.76273
AAG54673.1 / -- / Z0419 /putative_permease_component_of_transport_system,_probably_ribose_specific	-0.547672	0.0153718	0.12599	0.388992	-0.528272	-0.44236	1.57832	-1.15057	2.17609	-0.513413	-0.0469525	0.0469525	0.692714	-0.692714	-1.01468	1.01468	-0.696271	0.829745	-0.297351	0.689184	-0.689184	-1.01541	1.01541	-0.778922	0.329721	0.440782	-0.0291162	-1.46398	1.46398	0.795269	-1.51061	0.988952	-0.0205086	-0.684556	0.453728	1.56615	-0.433261	-0.0355152	0.595635	-0.595635	0.868795	-0.868795	-0.125435	0.845506	0.27878	-1.01695	0.373464	-0.144127	-0.0589327
AAG54674.1 / yahK / Z0420 /putative_oxidoreductase	-0.592974	0.30248	0.0715847	0.21312	-0.528272	-0.44236	0.3166	-0.663148	0.035071	1.03836	-0.451668	0.451668	-0.633797	0.633797	-0.113294	0.113294	1.43687	-1.20567	-0.297351	0.243002	-0.243002	-0.29956	0.29956	-0.581673	0.35758	0.564823	-0.322103	-0.42526	0.42526	-0.0612661	0.413706	-0.391149	0.818325	-1.12575	0.401901	1.01362	0.231027	-0.786192	-0.00174215	0.00174215	0.144161	-0.144161	-0.25801	-0.542751	0.8263	-0.428981	0.679329	-1.60268	0.607385
AAG54675.1 / yahL / Z0421 /orf,_hypothetical_protein	0.267757	-1.22494	0.259531	0.644291	1.94955	-0.44236	1.57832	-0.106099	-0.866411	-1.35983	-1.53091	1.53091	-0.0864954	0.0864954	-1.11484	1.11484	-0.696271	-1.20567	3.3624	0.0807547	-0.0807547	-0.234483	0.234483	1.60593	-2.06058	2.48745	-1.19029	0.498047	-0.498047	1.87884	-0.724413	-0.676687	-0.68579	1.42335	0.287568	-0.0115114	-1.7093	1.92344	-0.00174215	0.00174215	-0.514596	0.514596	-0.341343	-0.424189	-1.02799	2.1749	1.4579	-0.581692	0.121528
AAG54676.1 / -- / Z0423 /hypothetical_protein	0.698122	0.520682	-1.99583	1.07546	-0.528272	3.21713	-0.692778	-1.77725	4.54248	-1.78304	-2.07053	2.07053	3.22514	-3.22514	0	0	-0.696271	-1.20567	3.3624	2.92009	-2.92009	-1.01541	1.01541	0.38825	-2.06058	4.72675	-1.92491	2.06767	-2.06767	-0.721727	0.533508	-0.0104315	2.77367	0.403712	-1.2151	0.828254	-1.32762	0.847839	0.462885	-0.462885	0	0	-1.133	-0.874726	2.07238	-1.01695	1.96396	-1.60268	-1.1417
AAG54677.1 / yahN / Z0424 /putative_cytochrome_subunit_of_dehydrogenase	0.359978	0.177793	-0.519105	0.0591301	-0.0636802	-0.44236	0.442772	0.102795	0.147756	-0.196005	-0.451668	0.451668	-1.83972	1.83972	-0.113294	0.113294	1.43687	-1.20567	-0.297351	0.891993	-0.891993	-0.44273	0.44273	0.929439	-0.793923	0.414028	-0.292421	0.301844	-0.301844	-0.721727	-0.798408	1.40046	1.16749	0.786076	0.113151	0.219193	-1.0854	0.251288	0	0	-0.921476	0.921476	0.252404	0.702153	-0.393821	-0.318736	0.554202	-0.289982	-0.0589327
AAG54678.1 / yahO / Z0425 /orf,_hypothetical_protein	-0.377791	0.0842778	0.259531	-0.00246582	0	0	0	0	0	0	-2.07053	2.07053	-1.11617	1.11617	0	0	-0.696271	0.829745	-0.297351	0.689184	-0.689184	1.84799	-1.84799	-1.00338	-0.920588	0.248154	1.60127	2.06767	-2.06767	1.25965	0.174102	-1.15258	-0.68579	2.6979	-1.2151	2.24939	-1.4891	-1.24009	-0.323407	0.323407	-1.66742	1.66742	0	0	0	0	0.192725	-1.60268	0.121528
AAG54679.1 / prpR / Z0426 /regulator_for_prp_operon	0.0752248	0.394355	0.398018	-0.921541	-0.528272	-0.44236	-0.0589826	0.904363	1.20909	-1.07441	0.0879527	-0.0879527	-0.688612	0.688612	0.387478	-0.387478	1.43687	-1.20567	-0.297351	-0.426269	0.426269	-0.261884	0.261884	-0.00935796	0.707966	0.674687	-1.25326	0.462374	-0.462374	-0.721727	-0.54471	1.13172	0.316953	-0.128273	-0.316765	0.241261	0.441655	-0.937491	0.805241	-0.805241	-0.898872	0.898872	1.08365	-0.622425	-0.137336	-0.346665	-0.548927	0.509706	-0.357627
AAG54680.1 / prpB / Z0427 /putative_phosphonomutase_2	-1.02334	0.0842778	1.52817	-0.810912	-0.528272	-0.44236	-0.692778	1.56505	-0.41567	-0.372343	1.57191	-1.57191	-0.240287	0.240287	-1.61561	1.61561	-0.696271	0.829745	-0.297351	-1.54172	1.54172	-0.697254	0.697254	-0.270942	-0.560592	-0.066133	0.858914	-0.454938	0.454938	-0.721727	0.533508	-0.0104315	-0.0680287	-0.852629	0.99865	0.599856	0.125713	-0.494401	0.885272	-0.885272	-1.24472	1.24472	0.529486	-0.243974	0.0994194	-0.45838	-0.566378	0.0308994	-0.636408
AAG54681.1 / prpC / Z0428 /putative_citrate_synthase;_propionate_metabolism	-1.466	0.794994	1.3711	-0.889447	-0.528272	-0.44236	-0.692778	0.980148	0.35059	-0.259487	0.290311	-0.290311	0.945957	-0.945957	1.38902	-1.38902	-0.696271	0.829745	-0.297351	-0.0544517	0.0544517	0.78747	-0.78747	-0.763442	1.47732	-0.472539	-0.506334	0.498047	-0.498047	-0.721727	0.323855	0.211654	-0.68579	-0.688758	0.910101	-0.998928	0.74857	-0.0469874	-0.635324	0.635324	0.0233891	-0.0233891	-0.517268	-0.173891	0.976291	-0.706636	-0.53023	-0.0711991	0.753142
AAG54682.1 / prpD / Z0429 /orf,_hypothetical_protein	-0.0611074	-0.113339	0.461663	-0.356352	-0.28049	-0.44236	-0.389965	2.06639	-0.866411	-0.936622	0.560121	-0.560121	1.1992	-1.1992	0.101323	-0.101323	-0.696271	0.829745	-0.297351	-0.837226	0.837226	0.129949	-0.129949	-0.523506	1.28077	-0.472539	-0.506334	0.301844	-0.301844	-0.721727	0.868954	-0.365768	-0.273949	-0.761589	2.62207	-1.04968	0.0103691	0.00272523	0.861136	-0.861136	1.00228	-1.00228	-0.410183	0.222234	0.356762	-0.288379	0.0662076	-0.990086	2.64798
AAG54683.1 / prpE / Z0430 /putative_propionyl-CoA_synthetase	-1.54646	-0.265598	1.7469	-0.192032	-0.528272	-0.167899	-0.011448	0.980148	0.35059	-0.767338	0.820295	-0.820295	0.692714	-0.692714	0.0536299	-0.0536299	-0.696271	0.829745	-0.297351	-0.612178	0.612178	-0.220021	0.220021	0.088095	0.733512	0.80432	-1.46397	0.405716	-0.405716	-0.54391	-0.305106	0.741242	-0.68579	-0.963038	0.367497	0.283987	0.898763	-0.795849	0.885272	-0.885272	-0.748503	0.748503	-0.644037	-0.31818	0.911815	-0.359808	-0.702153	-0.257965	0.152339
AAG54684.1 / -- / Z0431 /hypothetical_protein	-1.66889	-0.0793739	2.65585	-1.29598	-0.528272	1.9973	1.32598	-0.106099	0.035071	-1.21876	0	0	-1.83972	1.83972	-0.113294	0.113294	-0.696271	-1.20567	3.3624	-1.54172	1.54172	-3.87881	3.87881	-1.00338	0.789394	-1.24471	1.01357	-1.46398	1.46398	-0.721727	3.04935	-2.67545	-0.68579	-1.12575	-1.2151	-1.30346	0.933121	2.23979	-4.18338	4.18338	0	0	-1.133	-0.874726	-0.558234	2.70688	2.72307	-1.60268	-1.1417
AAG54685.1 / codB / Z0432 /cytosine_permease/transport	-0.0301885	-0.494797	0.508922	-0.064654	-0.528272	-0.44236	-0.692778	1.008	0.035071	-0.090203	0.434852	-0.434852	-0.320258	0.320258	-1.61561	1.61561	-0.696271	0.829745	-0.297351	-0.0544517	0.0544517	-1.96987	1.96987	-0.58589	0.561396	-0.0504187	-0.0442825	-0.0513206	0.0513206	-0.721727	-0.305106	0.87791	-0.402228	-0.122823	0.613966	0.0943858	-0.231664	0.300186	0.695198	-0.695198	0.19247	-0.19247	-0.706725	-0.389532	0.554718	0.272064	0.0954039	-0.660229	-0.267157
AAG54686.1 / codA / Z0433 /cytosine_deaminase	-0.576421	1.25921	0.0715847	-0.748724	-0.528272	0.0349642	0.0971699	0.184536	-0.160903	0.204204	0.560121	-0.560121	-0.518448	0.518448	0.387478	-0.387478	1.43687	-1.20567	-0.297351	0.77842	-0.77842	-0.44273	0.44273	0.343359	0.51359	0.440782	-1.16659	0.105641	-0.105641	-0.226381	-0.54471	0.751004	-0.292669	0.0908683	-0.933348	0.149982	0.89642	-1.24009	0.595635	-0.595635	-0.0416421	0.0416421	-0.209399	-0.173891	0.757073	-0.706636	-0.672919	0.654238	0.453956
AAG54687.1 / cynR / Z0434 /cyn_operon_positive_regulator	-0.958784	0.460677	1.26035	-0.940263	0.586748	-0.44236	0.669882	-0.273214	1.16192	-1.02126	-1.05874	1.05874	0.270642	-0.270642	-0.864452	0.864452	-0.696271	0.829745	-0.297351	-0.946814	0.946814	-1.25403	1.25403	0.602347	0.131708	1.052	-1.47284	-0.648984	0.648984	-0.721727	-0.409932	0.988952	0.100452	0.26467	-0.0880985	0.876702	-0.644994	0.183498	0.595635	-0.595635	-0.258413	0.258413	0.0544887	0.476885	-0.746135	0.578973	-0.692895	0.541392	-0.00479441
AAG54688.1 / cynT / Z0435 /carbonic_anhydrase	-0.485382	0.28066	0.0715847	0.126886	-0.528272	-0.44236	-0.692778	1.04282	0.65484	-0.513413	-0.9142	0.9142	0.974095	-0.974095	-0.113294	0.113294	-0.696271	0.829745	-0.297351	0.243002	-0.243002	-1.49264	1.49264	-0.423533	1.26439	-0.000656498	-0.945417	-0.286764	0.286764	-0.188278	-0.434123	0.604574	0.331699	-0.226065	-0.485863	0.577464	-0.586705	1.2163	0.277034	-0.277034	-0.0822866	0.0822866	-0.39412	-0.454225	-0.0321113	0.844961	-0.179384	0.199062	1.53337
AAG54689.1 / cynS / Z0436 /cyanate_aminohydrolase,_cyanase	-1.29515	1.5313	0.289207	-0.547103	-0.528272	-0.44236	-0.692778	-0.344834	-0.866411	1.84447	0.627574	-0.627574	0.861543	-0.861543	1.38902	-1.38902	1.43687	-1.20567	-0.297351	-0.904321	0.904321	0.211761	-0.211761	-1.00338	1.04848	0.112439	-0.322103	-1.46398	1.46398	-0.721727	-0.821176	1.42458	0.137892	-0.397433	1.14623	0.726744	-0.681695	0.251288	0.378407	-0.378407	0.446092	-0.446092	1.24198	-0.874726	-0.182432	-0.218991	0.825311	1.46028	-1.1417
AAG54690.1 / cynX / Z0437 /cyanate_transport	-0.364617	0.618651	-0.0971837	-0.134457	-0.528272	-0.44236	-0.158402	0.582021	0.565355	-0.28936	-0.721478	0.721478	-0.15143	0.15143	-0.113294	0.113294	1.43687	-1.20567	-0.297351	0.689184	-0.689184	-1.96987	1.96987	-0.270942	-0.560592	0.523156	0.394943	-0.454938	0.454938	-0.374985	0.0303398	0.256071	-0.438686	-0.470264	-0.152498	0.371458	0.402539	-0.196125	-0.83807	0.83807	-0.540215	0.540215	-0.0246776	-0.243974	-0.0978767	0.379482	-1.07245	1.82783	0.0709992
AAG54691.1 / lacA / Z0438 /thiogalactoside_acetyltransferase	0.993998	-0.0793739	-0.445268	-0.406689	3.52635	-0.44236	-0.692778	-0.865712	0.608742	-1.32136	0.205995	-0.205995	-0.320258	0.320258	-0.113294	0.113294	-0.696271	0.829745	-0.297351	2.92009	-2.92009	0.966942	-0.966942	-0.075626	0.599396	-0.249467	-0.357721	0.0495836	-0.0495836	0.909999	-0.798408	0.146335	1.23613	1.42335	-1.2151	1.06511	-1.75824	1.07983	0.277034	-0.277034	-0.0822866	0.0822866	0.882136	0.845506	-1.51482	0.506431	0.0954039	-1.13145	0.024357
AAG54692.1 / lacY / Z0439 /galactoside_permease_(M_protein)	-0.857341	0.58926	0.30786	-0.0763809	0.0911837	-0.44236	-0.692778	-0.106099	0.485812	0.333007	-0.2999	0.2999	0.692714	-0.692714	-0.488873	0.488873	-0.696271	0.829745	-0.297351	0.0807547	-0.0807547	0.806752	-0.806752	-0.616815	0.472731	-0.622684	0.523824	-1.46398	1.46398	-0.721727	-0.354436	0.930165	0.595493	0.148802	-0.296802	-1.10608	0.394849	-0.0801291	0.927511	-0.927511	0.219644	-0.219644	0.252404	0.702153	0.0994194	-1.01695	0.236351	-0.335247	-0.357627
AAG54693.1 / lacZ / Z0440 /beta-D-galactosidase	-0.0152233	0.586442	0.128226	-0.71124	-0.528272	-0.44236	0.0169408	1.04282	0.0209854	-0.513413	0.168322	-0.168322	0.030386	-0.030386	0.587787	-0.587787	-0.696271	0.829745	-0.297351	-0.310878	0.310878	0.370105	-0.370105	-0.317364	0.668973	-0.508791	-0.0211058	0.301844	-0.301844	-0.721727	0.0303398	0.522573	0.196726	-0.579511	-0.0765985	0.00167169	0.471745	-0.281347	-0.00174215	0.00174215	0.334854	-0.334854	-0.497079	0.159293	0.325825	-0.101259	-0.0769019	1.10879	-0.271936
AAG54694.1 / lacI / Z0441 /transcriptional_repressor_of_the_lac_operon	-0.700565	0.247929	1.10529	-0.810912	-0.115301	-0.44236	0.821289	1.008	0.035071	-1.21876	-0.598837	0.598837	0.245815	-0.245815	-0.614066	0.614066	1.43687	-1.20567	-0.297351	0.529833	-0.529833	-0.44273	0.44273	-0.687099	0.530306	0.451727	-0.322103	0.554105	-0.554105	-0.336458	-0.0255678	0.285682	0.157982	-0.19315	-0.308001	0.256331	0.421106	-0.730839	0.885272	-0.885272	-0.610665	0.610665	-0.341343	1.8285	-0.182432	-1.01695	-0.598007	-0.454068	0.279432
AAG54695.1 / -- / Z0442 /putative_AraC-like_transcriptional_regulator	-0.115537	1.04573	-0.251448	-0.629012	-0.528272	-0.44236	0.0971699	0.620488	0.897358	-0.679016	0.964836	-0.964836	0.186228	-0.186228	0.637864	-0.637864	1.43687	-1.20567	-0.297351	0.295494	-0.295494	-0.44273	0.44273	0.0952758	0.0394017	-0.458992	0.240286	-0.286764	0.286764	0.223933	-1.06748	0.958668	-0.0451487	0.00718578	1.08064	0.275588	-0.322847	-0.466783	-0.00174215	0.00174215	-1.17013	1.17013	-0.0246776	-0.0337237	-0.0321113	0.100195	-0.625916	-0.521634	0.195836
AAG54696.1 / -- / Z0443 /hypothetical_protein	-0.532723	0.424673	-0.0111118	0.126886	0.297669	-0.44236	-0.692778	0.450951	-0.866411	0.474076	-0.721478	0.721478	0.129952	-0.129952	0.387478	-0.387478	-0.696271	0.829745	-0.297351	2.10885	-2.10885	0.163636	-0.163636	1.17104	0.433148	-0.31167	-1.19029	-0.286764	0.286764	-0.288299	-0.0954523	0.322696	0.595493	0.290419	1.99894	0.275588	-1.21997	-0.0801291	0.462885	-0.462885	-0.399314	0.399314	0.882136	-0.874726	-0.0799407	-0.00136442	0.825311	-1.60268	2.64798
AAG54697.1 / mhpR / Z0444 /transcriptional_regulator_for_mhp_operon	0.698122	0.82071	-0.445268	-0.999549	-0.528272	-0.44236	0.246988	0.470159	1.37175	-0.907435	-0.552847	0.552847	-0.458391	0.458391	-0.113294	0.113294	-0.696271	-1.20567	3.3624	0.0517819	-0.0517819	0.306158	-0.306158	0.461494	0.339399	-0.066133	-0.687656	0.301844	-0.301844	-0.143824	0.533508	-0.454602	0.157982	1.11249	-0.912732	-1.04349	0.302949	-0.476213	-0.83807	0.83807	-0.822017	0.822017	-0.517268	0.526945	0.757073	-1.01695	-0.650723	0.439293	0.542604
AAG54698.1 / mhpA / Z0445 /3-(3-hydroxyphenyl)propionate_hydroxylase	-0.972708	0.379493	1.04448	-0.598497	-0.528272	-0.44236	-0.465668	1.23082	-0.663578	-0.00556104	0.0410292	-0.0410292	0.096848	-0.096848	-0.113294	0.113294	1.43687	-1.20567	-0.297351	0.0807547	-0.0807547	0.177673	-0.177673	-0.616815	0.631062	0.414028	-0.45567	0.806365	-0.806365	-0.16694	-0.170928	0.309371	-0.0330611	-0.692881	0.422241	0.104276	0.811248	-1.24009	-0.83807	0.83807	-0.187962	0.187962	-0.517268	-0.874726	1.0859	-0.241157	-1.07245	0.009405	0.0550426
AAG54699.1 / mhpB / Z0446 /2,3-dihydroxyphenylpropionate_1,2-dioxygenase	-0.857341	2.02939	-0.75538	-0.279647	0.346254	-0.44236	-0.692778	0.582021	-0.389156	0.00937577	1.07726	-1.07726	-0.392613	0.392613	-1.61561	1.61561	1.43687	-1.20567	-0.297351	-0.730484	0.730484	-1.79634	1.79634	0.542876	-0.793923	0.966941	-0.401254	-0.0513206	0.0513206	-0.226381	-0.54471	0.751004	-0.161629	-0.430538	0.287568	-0.0115114	0.0523124	0.341675	-1.39562	1.39562	1.06771	-1.06771	-0.0774551	0.326706	0.00546891	-0.218991	-1.07245	0.541392	0.753142
AAG54700.1 / mhpC / Z0447 /2-hydroxy-6-ketonona-2,4-dienedioic_acid_hydrolase	-0.992598	0.177793	0.662274	0.0591301	-0.174297	-0.44236	0.604994	0.610108	-0.0937122	-0.573871	-0.579473	0.579473	-0.240287	0.240287	-0.113294	0.113294	-0.696271	0.829745	-0.297351	0.317366	-0.317366	0.774214	-0.774214	-0.745669	0.894948	-0.691798	0.251742	-0.581068	0.581068	-0.721727	1.70757	-1.25411	-0.68579	-1.12575	-0.54499	-0.72732	1.63142	-0.393632	-1.39562	1.39562	0.586993	-0.586993	0.252404	-0.874726	1.0859	-1.01695	-1.07245	0.331821	-0.343871
AAG54701.1 / mhpD / Z0448 /2-keto-4-pentenoate_hydratase	0.10637	0.520682	0.0715847	-0.703119	-0.528272	-0.44236	-0.692778	1.46675	-0.866411	0.00937577	0.504932	-0.504932	-0.350052	0.350052	0.637864	-0.637864	1.43687	-1.20567	-0.297351	1.061	-1.061	0.0583644	-0.0583644	-0.13361	-0.160596	0.932384	-0.45567	-0.75765	0.75765	0.0488107	-0.305106	0.285682	-0.68579	0.403712	-1.2151	-0.450773	0.41638	0.430253	-0.200868	0.200868	-0.4597	0.4597	-0.706725	0.0956613	0.858251	-0.587282	0.679329	0.282219	0.607385
AAG54702.1 / mhpF / Z0450 /acetaldehyde_dehydrogenase	-0.564283	0.360667	0.209412	-0.0312106	-0.0327074	-0.44236	-0.0871513	0.228131	-0.866411	0.586932	0.964836	-0.964836	-0.15143	0.15143	1.38902	-1.38902	1.43687	-1.20567	-0.297351	-0.730484	0.730484	0.416289	-0.416289	-0.13361	1.02689	0.310357	-1.19029	-0.875372	0.875372	-0.721727	0.323855	0.211654	-0.68579	-0.761589	-0.0344319	1.23429	0.471745	-0.742964	0.105479	-0.105479	-0.822017	0.822017	-0.093948	-0.874726	-0.147201	1.0777	0.825311	-0.836938	0.279432
AAG54703.1 / mhpE / Z0452 /4-hydroxy-2-ketovalerate_aldolase	-0.588296	0.155431	0.565966	-0.213365	-0.528272	-0.44236	0.669882	-0.0225414	-0.0550772	0.248365	1.24078	-1.24078	0.411333	-0.411333	-0.864452	0.864452	-0.696271	0.829745	-0.297351	-1.1361	1.1361	0.0583644	-0.0583644	0.118903	0.51359	-0.763141	-0.0291162	0.554105	-0.554105	-0.721727	0.219028	0.322696	-0.68579	-0.662274	0.663234	0.311475	0.345915	-0.291031	0.105479	-0.105479	0.446092	-0.446092	0.714207	-0.874726	0.757073	-1.01695	-1.07245	1.07741	0.279432
AAG54704.1 / mhpT / Z0453 /putative_transport_protein	-0.203596	-0.622282	0.957619	-0.279647	0.297669	-0.44236	-0.188089	-0.106099	0.035071	0.191937	0.357763	-0.357763	-0.995573	0.995573	-0.413757	0.413757	1.43687	-1.20567	-0.297351	0.174359	-0.174359	-0.606353	0.606353	-0.151361	-0.548347	0.887954	-0.00590237	-1.46398	1.46398	0.145128	-0.409932	0.322696	0.275172	-0.169835	-0.870737	1.06511	-0.00885489	-0.225124	-0.83807	0.83807	0.253954	-0.253954	0.616986	0.121198	-0.00442062	-0.722968	0.614449	-0.241363	-0.860981
AAG54705.1 / yaiL / Z0454 /nucleoprotein/polynucleotide-associated_enzyme	-0.958784	0.28066	0.89855	-0.347403	0.0911837	-0.44236	0.821289	-0.523886	0.485812	-0.090203	-0.598837	0.598837	-0.995573	0.995573	1.38902	-1.38902	-0.696271	0.829745	-0.297351	-0.64936	0.64936	0.320842	-0.320842	0.38825	-0.920588	-0.498278	1.01357	2.06767	-2.06767	-0.226381	-1.62293	1.89316	-0.68579	-0.460764	0.9409	2.40387	-1.66463	1.4833	-0.789587	0.789587	0.0233891	-0.0233891	-1.133	2.90978	-1.08436	0.100195	-0.313344	2.07287	-1.1417
AAG54706.1 / yaiM / Z0455 /putative_esterase	-0.248682	0.7127	0.236978	-0.726833	-0.528272	-0.44236	0.215662	-0.774558	0.756257	0.756216	-0.991289	0.991289	-0.15143	0.15143	0.387478	-0.387478	1.43687	-1.20567	-0.297351	1.00788	-1.00788	-0.510104	0.510104	-0.307564	0.2194	0.248154	-0.161822	-0.286764	0.286764	-0.721727	0.174102	0.370286	-0.68579	0.204217	0.401901	-0.376627	-0.190229	0.575501	0.462885	-0.462885	-1.19775	1.19775	0.572114	-0.389532	0.554718	-1.01695	-0.349492	-0.727547	-0.0589327
AAG54707.1 / adhC / Z0456 /alcohol_dehydrogenase_class_III;_formaldehyde_dehydrogenase,_glutathione-dependent	-0.0119808	-1.15947	0.89855	0.126886	-0.528272	-0.44236	-0.0871513	-0.440329	-0.325522	1.26407	0.290311	-0.290311	0.813306	-0.813306	-0.113294	0.113294	1.43687	-1.20567	-0.297351	-1.54172	1.54172	1.06706	-1.06706	-0.845239	0.271217	-0.396492	0.746436	0.00754015	-0.00754015	-0.721727	0.533508	-0.0104315	-0.68579	-0.778142	0.475401	-0.818978	0.786319	0.183498	1.11336	-1.11336	0.446092	-0.446092	0.714207	-0.524308	0.537855	-1.01695	-0.625916	-0.881981	1.53337
AAG54708.1 / yaiN / Z0457 /putative_alpha_helix_chain	-0.879884	1.32076	-1.30669	1.07546	-0.528272	0.472512	1.57832	-1.35946	1.16192	-0.090203	-2.07053	2.07053	1.53686	-1.53686	1.38902	-1.38902	-0.696271	-1.20567	3.3624	0.243002	-0.243002	0.806752	-0.806752	-1.00338	-0.635591	2.48745	-0.45567	-1.46398	1.46398	0.434079	-0.305106	-0.0104315	-0.68579	-1.12575	0.334526	-1.30346	0.125713	2.67478	-1.39562	1.39562	-1.66742	1.66742	-1.133	2.27903	0.0994194	-1.01695	-1.07245	1.46028	0.121528
AAG54709.1 / afuC / Z0458 /putative_ATP-binding_component_of_a_transport_system	-0.700565	1.06619	0.541451	-0.972601	-0.528272	-0.44236	-0.297804	1.49239	-0.513657	-0.458211	-0.0469525	0.0469525	-0.350052	0.350052	0.387478	-0.387478	-0.696271	0.829745	-0.297351	-0.0544517	0.0544517	-0.890914	0.890914	-0.745669	0.683839	0.690485	-0.618919	-0.0513206	0.0513206	-0.721727	1.03668	-0.543436	-0.68579	0.547099	1.49674	-0.637298	-0.0256759	-0.913851	-0.930996	0.930996	0.0233891	-0.0233891	-0.0246776	-0.454225	0.494012	-0.272189	-0.382353	-0.210424	0.580883
AAG54710.1 / afuB / Z0459 /putative_permease_component_of_transport_system_for_ferric_iron	-0.584008	1.52078	-0.359126	-0.505499	-0.528272	-0.44236	-0.368335	0.908527	-0.286887	0.0307141	1.47073	-1.47073	0.945957	-0.945957	-0.113294	0.113294	-0.696271	0.829745	-0.297351	-0.550209	0.550209	-0.0609438	0.0609438	-0.37082	1.15212	-0.0232757	-0.856372	-0.875372	0.875372	-0.109829	0.237527	-0.167198	-0.317762	-0.637621	1.29068	-0.282958	0.280323	-0.351609	-0.200868	0.200868	0.0618167	-0.0618167	-0.689674	0.386778	0.809685	-0.793525	-0.26489	0.613078	0.148405
AAG54711.1 / afuA / Z0460 /periplasmic_ferric_iron-binding_protein	-0.682633	1.12074	-0.272984	-0.110259	-0.528272	-0.44236	-0.692778	0.102795	0.147756	0.756216	0.711889	-0.711889	0.411333	-0.411333	-0.113294	0.113294	-0.696271	0.829745	-0.297351	-0.351906	0.351906	0.0258258	-0.0258258	-0.763442	1.08422	-0.215149	-0.30368	-1.46398	1.46398	-0.259404	-0.305106	0.522573	0.362532	-0.198802	0.287568	-0.657485	0.639518	-0.923737	0.244237	-0.244237	-0.728083	0.728083	-0.671202	-0.3491	1.0859	-0.551476	-0.412357	-0.537301	0.835526
AAG54712.1 / -- / Z0461 /putative_permease;_hexosephosphate_transport	-0.426207	0.640693	0.330011	-0.584547	-0.115301	0.167554	1.32598	-0.106099	0.035071	-0.654482	-0.0469525	0.0469525	1.05449	-1.05449	0.387478	-0.387478	1.43687	-1.20567	-0.297351	1.73027	-1.73027	-0.234483	0.234483	0.666576	0.561396	-0.199705	-0.984597	1.47906	-1.47906	-0.091287	0.0760824	-0.0104315	0.0154526	0.0110133	-0.0424093	0.136888	-0.00521792	-0.111479	1.39214	-1.39214	-0.564719	0.564719	-0.209399	-0.524308	1.19551	-1.01695	0.997834	0.624927	-1.1417
AAG54713.1 / -- / Z0462 /putative_sensor_kinase;_hexosephosphate_transport	-0.758499	1.62848	0.0715847	-0.931142	-0.528272	-0.44236	0.133077	0.653514	0.8546	-0.70578	0.357763	-0.357763	1.05449	-1.05449	-0.614066	0.614066	-0.696271	0.829745	-0.297351	0.164265	-0.164265	-0.697254	0.697254	0.38825	0.707966	-0.391645	-0.749518	-0.139612	0.139612	-0.534299	0.329521	0.0615961	0.0425181	-0.723257	1.00331	1.50143	-0.409726	-0.470853	-0.200868	0.200868	-1.16018	1.16018	-0.301759	1.01753	-0.887061	0.658769	0.0954039	0.517831	0.315871
AAG54714.1 / -- / Z0463 /putative_response_regulator;_hexosephosphate_transport	-0.433926	1.25119	0.161472	-0.986661	-0.528272	-0.44236	0.00602203	0.9223	0.381795	-0.611076	-0.0469525	0.0469525	0.887516	-0.887516	-0.614066	0.614066	-0.696271	0.829745	-0.297351	0.937062	-0.937062	-0.0609438	0.0609438	-0.075626	-0.160596	1.74102	-1.14132	-1.11082	1.11082	-0.721727	-1.14372	1.76625	-0.68579	0.456452	1.77728	-0.935921	-0.124862	-0.520114	0.695198	-0.695198	-0.962918	0.962918	0.714207	0.176527	0.0994194	-1.01695	-1.07245	0.753443	-1.1417
AAG54715.1 / tauA / Z0464 /taurine_transport_system_periplasmic_protein	-0.539178	-0.243026	0.541451	0.159223	-0.528272	-0.44236	-0.692778	0.729476	1.16192	-0.513413	1.3021	-1.3021	0.692714	-0.692714	0	0	-0.696271	0.829745	-0.297351	0.0807547	-0.0807547	0.211761	-0.211761	0.38825	0.2194	0.248154	-0.749518	0.890452	-0.890452	-0.721727	0.930746	-0.431225	-0.68579	-0.513963	-1.2151	-0.0244309	0.997713	0.0126677	0.124974	-0.124974	0.0233891	-0.0233891	-0.549675	-0.210777	0.8263	-0.428981	-0.0373064	1.18183	-0.108149
AAG54716.1 / tauB / Z0465 /taurine_ATP-binding_component_of_a_transport_system	-0.603733	-0.0793739	1.4154	-0.940263	-0.528272	-0.44236	-0.158402	1.17184	0.565355	-0.886833	-0.336035	0.336035	0.692714	-0.692714	1.38902	-1.38902	1.43687	-1.20567	-0.297351	0.193427	-0.193427	-0.72907	0.72907	-0.446727	0.447397	0.248154	-0.279361	0.301844	-0.301844	0.345171	0.339982	-0.625437	0.644773	-0.537493	-0.261483	-0.483569	0.684688	-0.43704	-0.280518	0.280518	-0.130321	0.130321	-0.62922	0.272095	0.27878	-0.00136442	0.192725	0.949786	0.753142
AAG54717.1 / tauC / Z0466 /taurine_transport_system_permease_protein	-1.06023	-0.233674	1.90272	-0.889447	-0.528272	-0.44236	-0.692778	0.89659	0.215367	-0.090203	-2.07053	2.07053	1.53686	-1.53686	0	0	1.43687	-1.20567	-0.297351	-0.168857	0.168857	0.416289	-0.416289	0.578018	-0.765136	0.112439	0.212167	-1.46398	1.46398	-0.444333	-0.170928	0.522573	0.00610268	0.250766	0.520481	-0.450773	0.222602	-0.822504	0.277034	-0.277034	-1.66742	1.66742	-1.133	-0.132665	1.60815	-1.01695	-0.53023	1.02271	-1.1417
AAG54718.1 / tauD / Z0467 /taurine_dioxygenase,_2-oxoglutarate-dependent	-0.816764	0.7127	1.22934	-1.29598	-0.528272	-0.44236	0.172403	0.610108	0.678987	-0.573871	-0.451668	0.451668	-0.890055	0.890055	0	0	-0.696271	0.829745	-0.297351	0.131457	-0.131457	-0.864704	0.864704	-0.539502	-0.160596	1.74102	-0.749518	-0.959459	0.959459	-0.721727	-0.724413	1.32208	0.00610268	0.0978203	-0.223338	-0.450773	0.41638	-0.404918	1.39214	-1.39214	-0.691954	0.691954	-0.341343	-0.27401	0.569172	-0.218991	-1.07245	1.97077	-1.1417
AAG54719.1 / hemB / Z0468 /5-aminolevulinate_dehydratase_=_porphobilinogen_synthase	-0.678046	0.129948	0.311982	0.193065	-0.528272	0.0150757	-0.692778	0.311688	-0.528355	0.756216	0.964836	-0.964836	1.05449	-1.05449	0.88825	-0.88825	-0.696271	0.829745	-0.297351	-0.64936	0.64936	-0.0609438	0.0609438	-0.0545407	0.530306	-1.24471	0.479302	0.554105	-0.554105	-0.406507	-0.15263	0.474118	-0.68579	-0.0332761	-0.329598	-0.16147	0.471745	-0.121556	-0.997371	0.997371	0.798345	-0.798345	0.378351	-0.874726	-0.797381	1.52202	-0.349492	0.439293	0.662911
AAG54720.1 / -- / Z0469 /putative_structural_protein_(partial)	0.127758	-0.925236	-1.09912	2.0469	-0.528272	-0.44236	-0.692778	-1.00595	-0.866411	2.51416	1.02211	-1.02211	0.167976	-0.167976	0.387478	-0.387478	-0.696271	0.829745	-0.297351	-0.107569	0.107569	0.416289	-0.416289	-0.856891	-0.680591	-1.16614	2.34362	-0.0905612	0.0905612	-0.567619	0.813046	-0.424991	-0.68579	-0.417664	-0.75595	0.275588	1.11254	-1.04676	0.0646331	-0.0646331	1.90929	-1.90929	-0.4403	-0.874726	0.59266	0.379482	-0.340781	0.463896	-0.502475
AAG54721.1 / yaiV / Z0470 /orf,_hypothetical_protein	0.10637	-0.67943	-1.47897	2.26118	0.958421	-0.44236	0.518475	-0.440329	-0.866411	0.248365	-0.9142	0.9142	0.186228	-0.186228	-1.61561	1.61561	-0.696271	0.829745	-0.297351	1.70323	-1.70323	0.774214	-0.774214	0.487652	-0.432022	-0.178379	0.174005	-1.46398	1.46398	0.66524	-0.472828	-0.0104315	0.00610268	1.32139	0.768421	0.828254	-1.5214	0.0126677	-0.466369	0.466369	-0.258413	0.258413	0.714207	0.176527	-1.87354	1.77592	1.4579	-1.60268	0.753142
AAG54722.1 / yaiH / Z0472 /putative_enzyme	-0.173934	-0.363611	1.10529	-0.734322	-0.528272	-0.44236	-0.297804	1.05644	-0.866411	0.204204	-0.451668	0.451668	-0.714192	0.714192	0.387478	-0.387478	1.43687	-1.20567	-0.297351	-1.30689	1.30689	-1.79634	1.79634	-1.00338	0.703031	0.112439	0.034077	-1.46398	1.46398	-0.721727	-0.502427	1.08693	0.796837	-0.470264	-0.506698	1.43731	-0.358732	-0.0469874	-0.575693	0.575693	-0.962918	0.962918	-0.106776	0.526945	0.0263468	-0.396316	-0.228999	-0.468249	0.261887
AAG54723.1 / sbmA / Z0473 /sensitivity_to_microcin_B17,_possibly_envelop_protein	-0.485382	0.92072	-0.445268	0.0873615	-0.528272	-0.44236	-0.692778	0.333677	-0.439393	0.889861	1.35399	-1.35399	0.411333	-0.411333	1.38902	-1.38902	-0.696271	0.829745	-0.297351	0.243002	-0.243002	-0.846974	0.846974	-0.200516	-1.18366	1.33909	0.33546	0.105641	-0.105641	-0.517761	0.681499	-0.323964	-0.283527	-1.12575	0.514715	1.67102	0.294705	-0.997307	0.153133	-0.153133	0.144161	-0.144161	-0.341343	-0.874726	1.50868	-1.01695	0.373464	-0.144127	-0.419855
AAG54724.1 / yaiW / Z0474 /orf,_hypothetical_protein	-0.576421	0.151417	0.54868	-0.201468	-0.528272	-0.44236	-0.314261	-0.106099	0.823868	0.333007	-0.0469525	0.0469525	0.841681	-0.841681	-0.614066	0.614066	1.43687	-1.20567	-0.297351	-0.550209	0.550209	0.416289	-0.416289	-1.00338	-0.325812	1.67611	-0.13627	-0.75765	0.75765	0.345171	-0.434123	0.19457	0.331699	-0.0011446	-0.485863	0.577464	-0.0167707	-0.318944	-0.259868	0.259868	-1.36549	1.36549	-0.209399	0.176527	0.0994194	-0.085997	-0.382353	1.18183	-1.1417
AAG54725.1 / -- / Z0475 /orf,_hypothetical_protein	-0.879884	-0.279393	0.760722	0.284982	-0.528272	-0.44236	0.604994	1.08758	0.292637	-1.05754	0.627574	-0.627574	-1.83972	1.83972	1.38902	-1.38902	-0.696271	0.829745	-0.297351	-0.426269	0.426269	-0.0609438	0.0609438	-0.307564	0.2194	0.248154	-0.161822	-0.286764	0.286764	-0.721727	-0.975997	1.58858	0.467365	0.913531	-0.388632	0.117683	-0.0357685	-1.24009	1.39214	-1.39214	-0.610665	0.610665	0.252404	0.702153	-0.887061	0.379482	1.96396	-0.377495	-1.1417
AAG54726.1 / -- / Z0476 /hypothetical_protein	0.913304	0.738884	-0.304308	-1.29598	-0.528272	1.12599	-0.692778	-0.344834	-0.866411	1.11897	-0.552847	0.552847	0.692714	-0.692714	1.38902	-1.38902	-0.696271	0.829745	-0.297351	0.689184	-0.689184	0.893522	-0.893522	0.736157	-0.635591	0.621371	-0.45567	2.06767	-2.06767	0.145128	-1.35337	1.32208	-0.68579	1.05919	-1.2151	0.980519	-0.912383	0.996977	-0.00174215	0.00174215	0.748023	-0.748023	1.63781	-0.874726	-1.87354	1.77592	0.825311	-0.0711991	-1.1417
AAG54727.1 / -- / Z0477 /hypothetical_protein	-0.212266	0.705315	-0.087447	-0.383887	-0.528272	-0.44236	-0.692778	-0.234649	1.0059	0.560889	0.548218	-0.548218	-0.421555	0.421555	-0.113294	0.113294	-0.696271	0.829745	-0.297351	0.837911	-0.837911	-0.879057	0.879057	-0.200516	-0.306749	-0.096353	0.561497	0.105641	-0.105641	-0.721727	0.533508	-0.0104315	0.302628	-0.470264	-0.506698	0.523724	0.610158	-0.941814	0.462885	-0.462885	0.446092	-0.446092	0.598757	-0.874726	0.0994194	0.0303728	-0.349492	0.439293	-0.780777
AAG54728.1 / yaiB / Z0478 /orf,_hypothetical_protein	-0.781258	-0.0793739	0.330011	0.482602	-0.528272	-0.44236	-0.692778	0.729476	1.16192	-0.513413	-2.07053	2.07053	0.330938	-0.330938	-1.61561	1.61561	-0.696271	0.829745	-0.297351	0.370483	-0.370483	-1.58809	1.58809	-1.00338	-2.06058	6.21962	-1.92491	-1.46398	1.46398	-0.721727	-0.975997	1.58858	-0.68579	0.0507601	-0.261483	1.9761	-0.805911	0.366009	-2.09256	2.09256	-1.66742	1.66742	-1.133	1.22778	-1.87354	2.70688	-1.07245	1.46028	-1.1417
AAG54729.1 / phoA / Z0479 /alkaline_phosphatase	0.0806413	0.103252	-0.557628	0.456825	-0.0636802	-0.44236	-0.692778	-0.523886	1.16192	0.438809	-0.782799	0.782799	-0.617164	0.617164	-0.864452	0.864452	-0.696271	0.829745	-0.297351	0.0102122	-0.0102122	0.893522	-0.893522	0.0789994	0.346065	-0.249467	-0.227121	0.462374	-0.462374	0.0488107	-1.14372	1.17402	0.0349316	-0.329153	-0.182015	0.472968	0.0247871	0.064866	1.03243	-1.03243	-0.691954	0.691954	-0.4403	0.176527	0.0994194	0.146743	0.825311	-0.326445	-0.825892
AAG54730.1 / psiF / Z0480 /induced_by_phosphate_starvation	-0.485382	0.520682	-0.445268	0.482602	0.710639	1.38738	-0.692778	-0.941673	-0.866411	0.756216	-1.2611	1.2611	-1.83972	1.83972	-0.113294	0.113294	1.43687	-1.20567	-0.297351	0.689184	-0.689184	-0.0609438	0.0609438	-1.00338	-1.11059	-0.000656498	1.99307	0	0	-0.721727	-1.98233	2.65459	-0.68579	0.786076	-0.182015	1.36118	-0.681695	-0.370119	-1.86025	1.86025	-0.258413	0.258413	2.56142	-0.874726	-1.87354	0.844961	0.011986	0.147583	-0.0589327
AAG54731.1 / yaiC / Z0481 /orf,_hypothetical_protein	-0.377791	-0.352127	1.19926	-0.649223	-0.252958	0.370859	-0.0198595	-0.106099	1.23705	-0.654482	0.0720815	-0.0720815	-1.11617	1.11617	-0.614066	0.614066	1.43687	-1.20567	-0.297351	-0.0544517	0.0544517	0.0583644	-0.0583644	-0.48796	1.31717	0.137572	-1.05425	-0.500803	0.500803	0.00825608	-0.923032	0.971419	0.100452	0.786076	-0.369848	0.634462	-0.534893	-0.291031	0.378407	-0.378407	0.60867	-0.60867	-0.0774551	0.0263479	-0.182432	0.312985	-0.273391	0.331821	0.85287
AAG54732.1 / proC / Z0482 /pyrroline-5-carboxylate_reductase	-0.734541	1.5313	-0.200443	-0.547103	-0.528272	-0.44236	-0.692778	1.80379	0.292637	-1.05754	-0.336035	0.336035	1.1992	-1.1992	0.637864	-0.637864	1.43687	-1.20567	-0.297351	0.370483	-0.370483	1.17425	-1.17425	-0.13361	0.314399	-0.000656498	-0.210797	-0.581068	0.581068	-0.721727	0.65331	-0.137337	-0.68579	-1.12575	1.53979	-1.30346	0.663985	0.499851	0.408223	-0.408223	-0.258413	0.258413	0.846151	0.0263479	-0.182432	-0.617973	-0.179384	0.199062	1.08753
AAG54733.1 / -- / Z0483 /hypothetical_protein	-0.700565	0.411581	0.541451	-0.325844	-0.528272	0.0804236	-0.260188	0.371372	-0.480062	0.393465	-0.0469525	0.0469525	-0.15143	0.15143	-0.864452	0.864452	-0.696271	0.829745	-0.297351	-0.203179	0.203179	-0.795148	0.795148	1.316	-0.160596	-0.415341	-0.618919	-0.286764	0.286764	0.434079	-0.724413	0.433739	-0.68579	-0.0332761	-1.2151	1.74184	-0.220319	0.251288	-1.79387	1.79387	-0.962918	0.962918	1.08365	-0.243974	-0.689765	0.100195	0.011986	-0.727547	-0.0589327
AAG54734.1 / aroL / Z0484 /shikimate_kinase_II	-0.879884	-0.279393	1.44986	-0.505499	0.0911837	0.472512	0.0642554	-0.106099	1.16192	-0.936622	-0.0469525	0.0469525	-0.995573	0.995573	-1.61561	1.61561	1.43687	-1.20567	-0.297351	0.441305	-0.441305	1.17425	-1.17425	1.08406	0.2194	0.248154	-1.33721	0.301844	-0.301844	-0.721727	0.952815	-0.454602	0.331699	-0.226065	-0.485863	-0.0495099	-0.0167707	0.602201	1.39214	-1.39214	-0.822017	0.822017	0.945109	-0.0862863	-0.887061	0.379482	0.825311	0.69454	-0.194278
AAG54735.1 / yaiA / Z0485 /orf,_hypothetical_protein	-0.248682	-0.439408	0.485067	0.126886	1.94955	-0.44236	-0.692778	-0.106099	-0.866411	-0.090203	0	0	1.1992	-1.1992	0	0	1.43687	-1.20567	-0.297351	-0.0544517	0.0544517	-0.0609438	0.0609438	5.95476	-2.06058	-1.24471	-1.92491	-1.46398	1.46398	1.58989	-0.305106	-0.898773	-0.68579	-1.12575	4.9834	4.02582	-2.29651	-1.24009	0.595635	-0.595635	0	0	0.714207	-0.874726	-0.99667	1.4656	-1.07245	-1.60268	-1.1417
AAG54736.1 / aroM / Z0486 /protein_of_aro_operon,_regulated_by_aroR	0.22472	-0.919452	1.31203	-0.821691	-0.528272	0.777469	-0.692778	-0.106099	0.035071	0.474076	0.17789	-0.17789	-0.0308376	0.0308376	-1.61561	1.61561	-0.696271	0.829745	-0.297351	0.317366	-0.317366	0.163636	-0.163636	-0.307564	0.2194	0.994587	-0.749518	-1.46398	1.46398	0.00825608	-0.658206	0.69089	-0.191581	0.403712	0.555901	1.43731	-0.635557	-0.941814	0.695198	-0.695198	-1.66742	1.66742	-0.125435	-0.301315	-0.0799407	0.506431	-0.0603095	-0.785889	-0.131117
AAG54737.1 / yaiE / Z0487 /orf,_hypothetical_protein	-1.66889	1.72079	0.0715847	-0.110259	-0.528272	-0.44236	-0.692778	3.2362	-0.866411	-1.78304	-2.07053	2.07053	3.22514	-3.22514	1.38902	-1.38902	-0.696271	0.829745	-0.297351	2.92009	-2.92009	-0.697254	0.697254	-1.00338	0.789394	-1.24471	1.01357	0.301844	-0.301844	-0.721727	3.04935	-2.67545	-0.68579	-0.0332761	-1.2151	-1.30346	1.16381	0.251288	1.39214	-1.39214	-0.822017	0.822017	-1.133	2.27903	-0.887061	0.379482	-1.07245	0.753443	0.024357
AAG54738.1 / -- / Z0489 /unknown	0.993998	-0.979458	-0.445268	0.482602	-0.528272	-0.44236	-0.692778	0.450951	2.73952	-1.21876	-1.2611	1.2611	-1.83972	1.83972	0	0	1.43687	-1.20567	-0.297351	0.689184	-0.689184	-1.58809	1.58809	-1.00338	-2.06058	6.21962	-1.92491	-0.286764	0.286764	-0.721727	-1.98233	2.65459	0.331699	1.5733	-1.2151	1.20444	-1.44161	0.602201	1.39214	-1.39214	-1.66742	1.66742	1.63781	0.702153	-0.887061	-1.01695	0.192725	-1.60268	-1.1417
AAG54739.1 / -- / Z0491 /hypothetical_protein	-0.485382	-1.87954	0.0715847	2.26118	-0.528272	1.12599	0.604994	-1.06104	0.292637	0.393465	-0.552847	0.552847	0.00205113	-0.00205113	-0.113294	0.113294	-0.696271	-1.20567	3.3624	1.43282	-1.43282	-1.01541	1.01541	0.736157	-1.34808	0.621371	0.278951	0.890452	-0.890452	-0.143824	-0.305106	0.433739	0.395292	2.6979	-1.2151	0.695022	-1.0854	-1.24009	0.695198	-0.695198	-1.66742	1.66742	0.0984699	0.526945	-0.119798	-0.396316	0.192725	2.48126	-1.1417
AAG54740.1 / yaiD / Z0492 /orf,_hypothetical_protein	0.0451539	0.355149	0.570615	-1.05066	-0.528272	-0.44236	-0.692778	-0.210546	-0.866411	1.70844	0.24213	-0.24213	0.186228	-0.186228	1.38902	-1.38902	-0.696271	0.829745	-0.297351	-0.147406	0.147406	0.746681	-0.746681	0.736157	-0.279345	-0.778191	0.278951	2.06767	-2.06767	-0.721727	0.385517	0.146335	0.201252	-0.145324	-0.579354	-0.210272	0.684688	-0.704723	-0.0623456	0.0623456	0.868795	-0.868795	0.0984699	-0.874726	0.757073	-0.396316	-1.07245	0.847687	-0.76273
AAG54741.1 / yajF / Z0493 /hypothetical_protein	0.482939	-0.570329	0.823371	-0.864808	-0.528272	0.0150757	-0.692778	-0.523886	1.49998	0.333007	-1.2611	1.2611	-0.432811	0.432811	-0.488873	0.488873	-0.696271	0.829745	-0.297351	-0.0544517	0.0544517	0.0258258	-0.0258258	0.0671051	0.86247	-0.287746	-0.71938	0.0495836	-0.0495836	0.182817	-0.888489	0.800663	-0.109213	0.403712	0.0246014	1.53882	-0.358732	-1.24009	-0.635324	0.635324	0.748023	-0.748023	-0.39412	-0.454225	0.23095	0.472578	0.267147	0.559409	-0.250009
AAG54742.1 / araJ / Z0494 /involved_in_either_transport_or_processing_of_arabinose_polymers	-0.074779	0.618651	0.0293926	-0.570028	-0.528272	0.555682	-0.692778	1.8689	-0.866411	-0.859675	-0.271794	0.271794	0.692714	-0.692714	0.788096	-0.788096	-0.696271	-1.20567	3.3624	1.64529	-1.64529	-0.606353	0.606353	0.578018	-0.246959	0.451727	-0.589237	-0.75765	0.75765	0.268964	-0.904116	0.751004	-0.0788666	0.215884	0.0898487	0.566465	-0.171753	-0.507483	0.105479	-0.105479	-1.08438	1.08438	0.45032	-0.424189	-0.182432	0.179991	0.498111	-0.546485	-0.0962694
AAG54743.1 / sbcC / Z0495 /ATP-dependent_dsDNA_exonuclease	-0.628219	-0.265598	1.4261	-0.744006	-0.528272	-0.44236	0.0282062	0.769265	-0.222495	-0.090203	0.117121	-0.117121	-0.438798	0.438798	-0.757144	0.757144	-0.696271	0.829745	-0.297351	0.374569	-0.374569	0.116631	-0.116631	-0.824964	0.131708	1.052	-0.267306	0.437677	-0.437677	-0.51158	-0.305106	0.716393	-0.105343	0.157356	0.282525	-0.301983	-0.0531088	0.0210755	-0.333618	0.333618	0.657444	-0.657444	0.0215027	-0.0862863	-0.064994	0.146743	-0.477072	1.15999	-0.547239
AAG54744.1 / sbcD / Z0496 /ATP-dependent_dsDNA_exonuclease	0.628504	0.873656	-0.536478	-0.87749	-0.528272	-0.44236	-0.692778	0.729476	-0.528355	0.544611	0.627574	-0.627574	0.142186	-0.142186	0.788096	-0.788096	1.43687	-1.20567	-0.297351	-0.107569	0.107569	0.52642	-0.52642	0.261738	0.789394	0.112439	-1.12351	-0.679169	0.679169	-0.721727	-0.0954523	0.655824	-0.68579	0.233772	0.437834	-0.35603	0.17954	-0.312121	0.772636	-0.772636	0.0938396	-0.0938396	0.252404	0.702153	-0.689765	0.100195	-0.123568	0.184047	-0.825892
AAG54745.1 / phoB / Z0497 /positive_response_regulator_for_pho_regulon,_sensor_is_PhoR_(or_CreC)	-1.02334	-1.22494	1.95105	-0.00246582	0.147498	-0.44236	0.133077	0.95736	-0.497623	-0.628833	-0.451668	0.451668	0.497912	-0.497912	1.38902	-1.38902	-0.696271	0.829745	-0.297351	-0.266919	0.266919	-0.29956	0.29956	0.38825	0.599396	0.248154	-1.14132	1.05863	-1.05863	-0.721727	-0.15263	0.716393	-0.68579	0.403712	1.2643	-0.77053	-0.116509	-0.196125	-0.997371	0.997371	-0.728083	0.728083	0.0544887	0.0263479	0.0994194	-0.218991	-0.228999	-0.92202	-0.299547
AAG54746.1 / phoR / Z0498 /positive_and_negative_sensor_protein_for_pho_regulon	-0.248682	-0.439408	1.10529	-0.584547	-0.528272	-0.145645	-0.201729	0.526228	0.229986	-0.135955	0.434852	-0.434852	-1.41764	1.41764	0.387478	-0.387478	-0.696271	0.829745	-0.297351	-0.266919	0.266919	-0.657485	0.657485	0.156312	-0.160596	0.248154	-0.161822	-0.202677	0.202677	-0.313795	-0.206445	0.459867	0.709155	-0.262342	-0.21534	0.243752	0.125713	-0.398183	0.408223	-0.408223	-0.424179	0.424179	-0.60523	-0.27401	1.13288	-0.750967	-0.710969	0.147583	-0.780777
AAG54747.1 / brnQ / Z0499 /branched_chain_amino_acid_transport_system_II_carrier_protein	-0.0493546	-1.12158	0.506829	0.576211	0.00269005	-0.44236	-0.692778	0.013269	-0.866411	1.11897	1.52694	-1.52694	-0.320258	0.320258	-1.01468	1.01468	-0.696271	0.829745	-0.297351	-0.324865	0.324865	0.893522	-0.893522	-1.00338	1.35939	-0.684886	-0.0148977	0.301844	-0.301844	-0.721727	1.00523	-0.510123	-0.402228	0.00254262	0.207508	-1.12873	0.880176	-0.726664	0.277034	-0.277034	0.60867	-0.60867	-0.301759	-0.874726	1.2832	-0.737667	-0.598007	0.31167	0.0425766
AAG54748.1 / proY / Z0500 /proline_permease_transport_protein	-0.248682	1.00073	-0.290212	-0.406689	-0.528272	-0.44236	-0.692778	-0.302705	-0.866411	1.80179	1.70682	-1.70682	-0.995573	0.995573	1.38902	-1.38902	-0.696271	0.829745	-0.297351	0.441305	-0.441305	0.620817	-0.620817	-1.00338	0.00110417	0.343444	0.575925	0.7433	-0.7433	-0.455002	0.243219	0.0920694	0.137892	-1.12575	-0.329598	0.219193	0.933121	-0.494401	-0.997371	0.997371	0.842376	-0.842376	-0.825136	-0.874726	1.63394	-0.706636	-0.810687	0.298468	-0.880341
AAG54749.1 / malZ / Z0501 /maltodextrin_glucosidase	-0.532723	-0.295394	0.857201	-0.157687	-0.528272	-0.180968	0.172403	0.013269	0.292637	0.151631	-0.721478	0.721478	-0.544054	0.544054	-0.614066	0.614066	-0.696271	0.829745	-0.297351	-0.127002	0.127002	0.825346	-0.825346	0.233625	0.726061	0.414028	-1.27192	0.217757	-0.217757	-0.0282431	-0.472828	0.522573	-0.387561	-0.466497	0.0673496	-0.0170802	0.459813	-0.160126	-0.0751043	0.0751043	-0.20422	0.20422	-0.384135	0.489062	0.259389	-0.41309	-0.196559	0.0466069	-0.558671
AAG54750.1 / -- / Z0502 /hypothetical_protein	-1.12265	0.33605	0.628196	0.07216	0.865503	0.929947	1.01055	-1.46391	0.147756	-0.196005	-0.598837	0.598837	-1.33323	1.33323	-0.864452	0.864452	-0.696271	-1.20567	3.3624	1.58155	-1.58155	-0.44273	0.44273	1.45244	-1.39	0.511601	-0.196392	-0.377319	0.377319	1.53209	-0.975997	-0.143683	0.275172	0.998501	0.506706	1.06511	-1.62367	0.499851	-0.0290731	0.0290731	-0.414969	0.414969	0.344765	0.386778	-0.821296	0.472578	0.163302	-0.462972	0.0921509
AAG54751.1 / yajB / Z0503 /putative_glycoprotein	-0.781258	0.82071	-0.0576286	0.0379565	-0.528272	-0.44236	-0.238558	0.980148	-0.0550772	-0.259487	0.17789	-0.17789	0.692714	-0.692714	-1.61561	1.61561	1.43687	-1.20567	-0.297351	-0.904321	0.904321	0.286135	-0.286135	0.736157	2.21438	-1.24471	-1.92491	-0.139612	0.139612	-0.721727	0.533508	-0.0104315	0.0662673	0.536708	0.401901	0.0867888	-0.400857	-0.332294	-4.18338	4.18338	-0.514596	0.514596	0.252404	-0.3491	0.0994194	-0.085997	0.679329	-0.660229	0.607385
AAG54752.1 / queA / Z0504 /synthesis_of_queuine_in_tRNA;_probably_S-adenosylmethionine:tRNA_ribosyltransferase-isomerase	-0.709289	-0.32264	1.35673	-0.526863	-0.528272	-0.44236	-0.692778	1.48149	0.35059	-0.767338	-0.0469525	0.0469525	0.591417	-0.591417	-1.61561	1.61561	-0.696271	0.829745	-0.297351	0.131457	-0.131457	0.966942	-0.966942	-1.00338	1.30757	-0.226848	-0.322103	1.10449	-1.10449	-0.721727	0.25397	0.285682	-0.68579	-0.470264	0.555901	-0.694397	0.610158	-0.0469874	0.595635	-0.595635	-0.110096	0.110096	-0.869117	-0.27401	0.944974	-0.218991	-0.650723	0.0989651	-0.299547
AAG54753.1 / tgt / Z0505 /tRNA-guanine_transglycosylase	0.0019428	-1.0324	0.193197	0.796469	-0.528272	-0.44236	0.215662	0.0610161	-0.866411	0.9255	0.420027	-0.420027	-0.0425078	0.0425078	-0.113294	0.113294	-0.696271	0.829745	-0.297351	-0.324865	0.324865	-0.392932	0.392932	-0.627262	1.17453	-0.841234	-0.0188686	0.301844	-0.301844	-0.406507	0.533508	-0.252706	-0.68579	-0.138999	1.18432	0.0718399	-0.264968	0.106961	-0.466369	0.466369	0.0731189	-0.0731189	-0.0246776	-0.874726	0.296716	0.379482	-0.488521	0.753443	0.024357
AAG54754.1 / yajC / Z0506 /orf,_hypothetical_protein	-0.485382	-0.67943	1.10529	-0.110259	-0.528272	-0.44236	-0.692778	0.729476	-0.866411	0.756216	0.627574	-0.627574	1.1992	-1.1992	0	0	-0.696271	0.829745	-0.297351	-0.0544517	0.0544517	1.84799	-1.84799	-1.00338	-0.160596	-1.24471	1.99307	2.06767	-2.06767	-0.721727	-0.724413	1.32208	-0.68579	-1.12575	-1.2151	0.634462	1.66713	-1.24009	-0.466369	0.466369	1.1506	-1.1506	0.252404	-0.874726	1.0859	-1.01695	-1.07245	0.847687	0.374174
AAG54755.1 / secD / Z0507 /protein_secretion;_membrane_protein,_part_of_the_channel	-0.226491	-0.641926	0.523831	0.260279	-0.528272	-0.44236	-0.692778	-0.245361	-0.866411	1.74371	1.47073	-1.47073	0.974095	-0.974095	1.38902	-1.38902	1.43687	-1.20567	-0.297351	-0.798087	0.798087	-0.00479875	0.00479875	-0.725053	0.105401	-0.796851	1.13111	0.301844	-0.301844	-0.600063	0.842471	-0.431225	-0.431418	-0.675906	-0.668171	-0.362997	0.838132	0.295152	-0.798245	0.798245	1.4324	-1.4324	-0.25801	-0.542751	1.03398	-0.722968	-0.612384	0.624927	-0.222988
AAG54756.1 / secF / Z0508 /protein_secretion,_membrane_protein	1.06228	-1.60259	0.151101	0.345788	-0.528272	-0.44236	0.518475	0.228131	-0.866411	0.586932	1.07726	-1.07726	1.95893	-1.95893	0	0	-0.696271	0.829745	-0.297351	-0.0544517	0.0544517	0.642347	-0.642347	-1.00338	-0.540592	-0.249467	1.60127	1.47906	-1.47906	-0.721727	0.967274	-0.469918	-0.230598	-0.723257	-0.236388	1.22094	0.253198	-0.415907	-0.83807	0.83807	0.446092	-0.446092	-1.133	-0.874726	1.19551	0.224322	-0.710969	-0.435837	0.662911
AAG54757.1 / -- / Z0509 /unknown	1.88163	-0.67943	-1.99583	1.07546	0.215075	1.75333	-0.692778	-1.2759	-0.0550772	0.756216	-2.07053	2.07053	-1.83972	1.83972	0	0	-0.696271	0.829745	-0.297351	2.02773	-2.02773	1.21168	-1.21168	-1.00338	0.2194	-1.24471	1.60127	-1.46398	1.46398	-0.721727	-0.724413	1.32208	2.1971	0.148802	-1.2151	0.472968	-2.29651	3.97973	-0.466369	0.466369	-1.66742	1.66742	0	0	0	0	-0.382353	-0.488875	-0.452666
AAG54758.1 / -- / Z0510 /unknown	-0.248682	-1.87954	1.72551	0.126886	1.59558	1.12599	-0.692778	0.371372	-0.866411	-1.05754	0	0	0.186228	-0.186228	0	0	-0.696271	0.829745	-0.297351	0.689184	-0.689184	-1.58809	1.58809	1.316	-1.11059	1.2434	-0.945417	0.890452	-0.890452	1.01198	-0.724413	-0.0104315	-0.68579	-1.12575	3.43377	0.0288619	-1.0854	1.36982	-3.06828	3.06828	-0.822017	0.822017	0.714207	1.22778	-1.87354	0.844961	-1.07245	0.439293	-1.1417
AAG54759.1 / yajD / Z0511 /orf,_hypothetical_protein	-0.0908811	-1.87954	1.44986	0.284982	-0.528272	-0.44236	-0.692778	1.23082	0.756257	-0.767338	1.39846	-1.39846	-0.573501	0.573501	-0.113294	0.113294	1.43687	-1.20567	-0.297351	-1.54172	1.54172	0.702629	-0.702629	-1.00338	-0.160596	-0.000656498	1.01357	0.554105	-0.554105	-0.721727	2.04301	-1.60945	-0.68579	0.786076	0.334526	0.0288619	-1.0854	1.36982	-0.83807	0.83807	0.446092	-0.446092	1.63781	-0.874726	0.0994194	-1.01695	-1.07245	-0.377495	1.89005
AAG54760.1 / tsx / Z0512 /nucleoside_channel;_receptor_of_phage_T6_and_colicin_K	0.816472	-1.51951	0.174955	0.482602	-0.528272	-0.44236	-0.692778	-0.106099	-0.866411	1.60264	1.49097	-1.49097	1.02303	-1.02303	0	0	1.43687	-1.20567	-0.297351	-1.54172	1.54172	-0.0609438	0.0609438	-0.554466	-0.589624	-1.00393	1.86668	1.56315	-1.56315	-0.721727	1.11409	-0.625437	-0.68579	-0.320768	-0.562624	-1.30346	1.01811	0.408275	0.534366	-0.534366	1.89218	-1.89218	-0.4403	-0.874726	1.0859	-0.318736	-1.07245	0.731003	1.02383
AAG54761.1 / yajI / Z0513 /orf,_hypothetical_protein	0.698122	1.32076	-0.617553	-1.29598	0.958421	1.75333	2.03254	-1.77725	-0.866411	-0.259487	-0.721478	0.721478	-0.573501	0.573501	-1.61561	1.61561	-0.696271	0.829745	-0.297351	0.102103	-0.102103	0.211761	-0.211761	1.89585	-1.11059	0.621371	-0.945417	2.06767	-2.06767	-0.288299	-0.409932	0.655824	1.31005	0.344887	-0.261483	-0.483569	-0.433261	0.366009	-0.466369	0.466369	0.0233891	-0.0233891	-1.133	1.41892	-1.1561	1.52202	-1.07245	1.80061	-0.720623
AAG54762.1 / ybaD / Z0514 /orf,_hypothetical_protein	-0.781258	1.72079	0.330011	-1.29598	-0.528272	-0.44236	-0.692778	0.102795	0.147756	0.756216	-1.2611	1.2611	1.32582	-1.32582	-0.864452	0.864452	-0.696271	0.829745	-0.297351	-0.0544517	0.0544517	-0.173234	0.173234	0.156312	0.789394	-1.24471	0.034077	-1.46398	1.46398	-0.721727	0.892914	-0.391149	-0.68579	-0.430538	1.0389	-0.334498	0.786319	-1.24009	-0.280518	0.280518	0.446092	-0.446092	-0.0246776	-0.874726	1.2832	-1.01695	-0.382353	0.0680262	0.236367
AAG54763.1 / ribD / Z0515 /bifunctional_pyrimidine_deaminase/reductase_in_pathway_of_riboflavin_synthesis	-0.576421	-0.217848	0.707712	-0.0190493	-0.528272	-0.44236	0.39735	-0.373483	0.10719	0.654646	-0.0469525	0.0469525	0.245815	-0.245815	0.387478	-0.387478	1.43687	-1.20567	-0.297351	0.345967	-0.345967	-0.0609438	0.0609438	-0.307564	0.409398	-0.000656498	-0.161822	-0.36034	0.36034	-0.288299	-0.724413	0.988952	0.201252	0.442929	0.692132	-0.210272	-0.433261	-0.169357	0.534366	-0.534366	-0.258413	0.258413	0.126458	0.272095	-0.259301	-0.00136442	-1.07245	2.07287	-1.1417
AAG54764.1 / -- / Z0516 /hypothetical_protein	-0.199709	-0.389748	-0.284866	0.911915	-0.528272	-0.44236	-0.692778	-0.774558	-0.866411	2.27977	1.07726	-1.07726	1.53686	-1.53686	0	0	1.43687	-1.20567	-0.297351	-0.0544517	0.0544517	1.32737	-1.32737	-1.00338	-0.540592	-0.747089	1.99307	-1.46398	1.46398	-0.721727	0.0303398	0.522573	-0.68579	-1.12575	-1.2151	-0.415245	1.74053	-0.370119	0.695198	-0.695198	-0.610665	0.610665	-1.133	-0.874726	1.0859	0.379482	-1.07245	4.52323	-1.1417
AAG54765.1 / nusB / Z0518 /transcription_termination;_L_factor	0.30362	-0.67943	-0.272984	0.680222	-0.528272	-0.44236	-0.692778	1.008	-0.866411	0.474076	1.16719	-1.16719	0.974095	-0.974095	-1.61561	1.61561	-0.696271	0.829745	-0.297351	-1.54172	1.54172	0.806752	-0.806752	1.77988	0.2194	0.248154	-1.92491	-1.46398	1.46398	-0.721727	0.0303398	0.522573	-0.68579	-1.12575	0.972606	-0.676484	1.40807	-1.24009	-0.128459	0.128459	2.55961	-2.55961	1.08365	-0.874726	-1.87354	2.33449	-1.07245	0.147583	2.1066
AAG54766.1 / thiL / Z0519 /thiamin-monophosphate_kinase	-0.0908811	0.120645	0.0715847	-0.110259	-0.0910091	-0.44236	-0.158402	-0.597613	-0.866411	1.50306	0.24213	-0.24213	0.096848	-0.096848	-0.614066	0.614066	-0.696271	0.829745	-0.297351	0.131457	-0.131457	-0.234483	0.234483	-0.523506	0.494569	0.814414	-0.708988	-0.959459	0.959459	-0.721727	1.09258	-0.602659	-0.325429	-0.169835	1.10934	0.250915	-0.378917	0.064866	1.39214	-1.39214	-0.130321	0.130321	-0.155069	-0.503696	0.447589	-0.0312347	-0.273391	0.009405	0.0550426
AAG54767.1 / pgpA / Z0520 /phosphatidylglycerophosphatase	-0.958784	0.28066	1.10529	-0.584547	-0.528272	-0.44236	-0.692778	2.23351	-0.866411	-0.767338	-2.07053	2.07053	-0.714192	0.714192	-1.61561	1.61561	-0.696271	0.829745	-0.297351	-0.0544517	0.0544517	-3.87881	3.87881	0.542876	-0.160596	0.828713	-0.945417	-0.139612	0.139612	-0.721727	0.813046	-0.306545	-0.68579	-0.700897	-0.526376	0.472968	0.394849	0.499851	-0.83807	0.83807	-0.0822866	0.0822866	-0.0246776	-0.243974	0.494012	-0.45838	-1.07245	-0.0711991	-0.194278
AAG54768.1 / -- / Z0521 /hypothetical_protein	3.30183	-1.51951	-0.75538	-0.940263	0.615338	2.93563	-0.692778	-1.00595	-0.866411	0.170234	-0.88019	0.88019	-0.298237	0.298237	-0.249868	0.249868	1.43687	-1.20567	-0.297351	1.99055	-1.99055	0.370105	-0.370105	1.13759	-0.745206	-0.096353	-0.116614	-0.75765	0.75765	1.74399	-1.19963	-0.0696543	1.37341	1.24127	-0.624765	-0.0345819	-1.60445	1.4941	0.234954	-0.234954	-0.209826	0.209826	0.822867	0.609396	-1.1772	0.297339	2.83808	-0.488875	-0.452666
AAG54769.1 / yajO / Z0522 /putative_NAD(P)H-dependent_xylose_reductase	0.961123	-0.279393	-0.158128	-0.505499	-0.528272	-0.44236	1.1241	-0.172945	0.431723	-0.157916	-0.451668	0.451668	-0.240287	0.240287	-0.614066	0.614066	-0.696271	0.829745	-0.297351	0.0517819	-0.0517819	0.129949	-0.129949	0.509261	0.665482	-0.271103	-0.90283	0.554105	-0.554105	-0.336458	0.533508	-0.306545	-0.177045	-0.226065	0.607989	-0.0495099	0.125713	-0.318944	0.462885	-0.462885	-0.0822866	0.0822866	-0.786653	-0.0862863	1.33252	-1.01695	-0.710969	0.439293	0.662911
AAG54770.1 / dxs / Z0523 /1-deoxyxylulose-5-phosphate_synthase;_flavoprotein	-0.485382	0.92072	0.301297	-0.768992	-0.528272	-0.44236	-0.379523	0.988792	-0.866411	0.318413	1.12459	-1.12459	0.692714	-0.692714	-0.113294	0.113294	-0.696271	0.829745	-0.297351	0.243002	-0.243002	0.730564	-0.730564	-0.539502	1.07439	-0.498278	-0.259771	0.301844	-0.301844	-0.534299	-0.350436	0.781873	0.125022	-0.528302	0.528229	-0.304218	0.352796	-0.261373	0.772636	-0.772636	-0.0133676	0.0133676	-0.0246776	-0.514296	0.719493	-0.538177	0.228873	0.147583	0.80728
AAG54771.1 / ispA / Z0524 /geranyltranstransferase_(farnesyldiphosphate_synthase)	-0.31631	0.863571	-0.371432	-0.110259	-0.0910091	-0.44236	-0.158402	-0.00779594	-0.389156	0.606848	1.16719	-1.16719	0.330938	-0.330938	-0.113294	0.113294	-0.696271	0.829745	-0.297351	-0.602394	0.602394	-0.0609438	0.0609438	0.509261	0.169835	-1.24471	0.374771	-0.454938	0.454938	-0.721727	0.533508	-0.0104315	0.224595	0.685454	0.0898487	-0.461993	-0.384229	0.133548	-0.752293	0.752293	0.446092	-0.446092	0.252404	0.702153	-0.887061	0.379482	-0.598007	1.07741	-1.1417
AAG54772.1 / xseB / Z0525 /exonuclease_VII,_small_subunit	-0.781258	1.72079	0.330011	-1.29598	-0.528272	-0.44236	-0.692778	0.729476	-0.866411	0.756216	-0.0469525	0.0469525	3.22514	-3.22514	0	0	-0.696271	0.829745	-0.297351	0.131457	-0.131457	-0.538177	0.538177	-1.00338	1.73938	1.2434	-1.92491	0	0	-0.721727	-1.98233	2.65459	0.886694	-0.430538	-1.2151	-1.30346	1.66713	-1.24009	-1.39562	1.39562	-0.258413	0.258413	-1.133	0.386778	0.494012	0.100195	-1.07245	0.847687	-1.1417
AAG54773.1 / yajK / Z0526 /putative_oxidoreductase	-0.992598	-0.507985	1.25296	0.0591301	-0.327367	-0.44236	-0.692778	0.932723	-0.866411	0.413073	0.627574	-0.627574	0.155532	-0.155532	0.788096	-0.788096	-0.696271	0.829745	-0.297351	-1.30689	1.30689	0.76454	-0.76454	-1.00338	1.29233	-0.147016	-0.369244	0.166012	-0.166012	-0.539231	0.268683	0.129833	0.118736	-0.770058	2.24453	-0.0640907	0.0693823	-0.997307	-0.599119	0.599119	0.546736	-0.546736	-0.706725	-0.874726	1.46532	-0.587282	-0.768806	0.112578	0.980522
AAG54774.1 / thiJ / Z0527 /4-methyl-5(beta-hydroxyethyl)-thiazole_monophosphate_synthesis	-0.125186	0.311967	-0.10819	-0.0587055	-0.528272	-0.44236	-0.692778	1.35616	0.147756	-0.513413	-1.05874	1.05874	0.692714	-0.692714	0.637864	-0.637864	-0.696271	-1.20567	3.3624	0.243002	-0.243002	-0.234483	0.234483	-1.00338	0.621749	0.511601	-0.196392	0.890452	-0.890452	-0.721727	0.365785	0.167237	-0.68579	-1.12575	0.0898487	-0.181504	1.52805	-1.24009	0.277034	-0.277034	0.0233891	-0.0233891	-0.517268	-0.173891	0.318637	0.224322	-0.313344	0.847687	-0.383762
AAG54775.1 / apbA / Z0528 /involved_in_thiamin_biosynthesis,_alternative_pyrimidine_biosynthesis	0.10637	1.72079	-0.445268	-1.29598	-0.0910091	-0.44236	-0.692778	2.05656	-0.389156	-1.18557	0.205995	-0.205995	-0.489087	0.489087	0.101323	-0.101323	-0.696271	-1.20567	3.3624	0.540457	-0.540457	0.702629	-0.702629	-0.63716	0.0394017	-0.066133	0.5496	-0.581068	0.581068	0.434079	-0.0954523	-0.232517	-0.68579	0.448696	-0.121246	0.577464	-0.159254	-0.318944	-0.200868	0.200868	-1.66742	1.66742	0.45032	0.0263479	-0.746135	0.578973	-0.439861	-0.581692	0.121528
AAG54776.1 / yajQ / Z0529 /orf,_hypothetical_protein	-1.02334	0.738884	0.823371	-0.649223	-0.528272	-0.44236	-0.692778	0.228131	-0.866411	1.26407	0.820295	-0.820295	-0.392613	0.392613	0	0	-0.696271	0.829745	-0.297351	-1.1361	1.1361	-0.606353	0.606353	-0.307564	1.35939	-1.24471	-0.161822	-1.46398	1.46398	-0.721727	0.533508	-0.0104315	-0.68579	-0.537493	-0.261483	0.33632	0.684688	-0.43704	-0.247721	0.247721	1.1506	-1.1506	0.714207	-0.874726	0.757073	-1.01695	0.011986	1.02271	-0.0589327
AAG54777.1 / yajR / Z0530 /putative_transport_protein	-0.119572	-0.0466435	0.259531	-0.131817	-0.528272	0.243794	-0.692778	1.35616	0.65484	-1.14823	0.762479	-0.762479	0.974095	-0.974095	-0.113294	0.113294	-0.696271	0.829745	-0.297351	0.540457	-0.540457	0.702629	-0.702629	-0.528959	0.400762	-0.226848	0.212167	0.890452	-0.890452	-0.721727	-0.128555	0.69089	-0.0451487	-0.55928	-0.0672281	0.472968	0.0360011	0.306524	0.153133	-0.153133	-0.145692	0.145692	-0.0246776	0.386778	0.23095	-0.644572	-0.510148	-0.0144777	0.542604
AAG54778.1 / cyoE / Z0531 /protoheme_IX_farnesyltransferase_(haeme_O_biosynthesis)	-1.00317	0.595689	-0.251448	0.704924	1.12361	1.9973	-0.692778	0.450951	0.035071	-1.78304	0.24213	-0.24213	0.186228	-0.186228	-0.614066	0.614066	-0.696271	0.829745	-0.297351	0.689184	-0.689184	-1.01541	1.01541	-0.48796	1.31717	-0.415341	-0.618919	1.18476	-1.18476	-0.721727	1.43921	-0.96984	-0.68579	-0.900826	-0.121246	-0.362997	1.40807	-0.933041	-1.61007	1.61007	-0.0822866	0.0822866	-0.0246776	-0.243974	0.0994194	0.100195	-0.349492	-0.144127	0.301989
AAG54779.1 / cyoD / Z0532 /cytochrome_o_ubiquinol_oxidase_subunit_IV	0.10637	-0.0793739	-0.445268	0.482602	0	0	0	0	0	0	1.16719	-1.16719	-1.83972	1.83972	1.38902	-1.38902	-0.696271	0.829745	-0.297351	-1.54172	1.54172	1.84799	-1.84799	-0.00935796	2.01081	-0.178379	-1.92491	0.301844	-0.301844	-0.721727	1.21965	-0.737256	2.77367	-1.12575	0.0246014	-1.30346	1.0946	-1.24009	1.39214	-1.39214	0.868795	-0.868795	-1.133	-0.874726	2.07238	-1.01695	-0.228999	-0.241363	0.542604
AAG54780.1 / cyoC / Z0533 /cytochrome_o_ubiquinol_oxidase_subunit_III	-0.415765	-0.608835	0.922872	-0.0405103	-0.528272	-0.44236	-0.692778	1.23082	-0.866411	0.248365	1.97663	-1.97663	-0.15143	0.15143	0.387478	-0.387478	-0.696271	0.829745	-0.297351	0.689184	-0.689184	1.84799	-1.84799	0.0403431	0.789394	-0.125062	-0.749518	1.74661	-1.74661	-0.721727	2.04301	-1.60945	-0.68579	-1.12575	-1.2151	1.36118	1.13497	-0.805104	-0.00174215	0.00174215	1.31636	-1.31636	-1.133	-0.874726	2.07238	-1.01695	-0.382353	1.73873	0.9254
AAG54781.1 / cyoB / Z0534 /cytochrome_o_ubiquinol_oxidase_subunit_I	0.30362	-0.546084	0.760722	-0.637246	-0.528272	-0.44236	-0.692778	-0.00779594	-0.866411	1.50306	1.7839	-1.7839	1.1992	-1.1992	0.637864	-0.637864	1.43687	-1.20567	-0.297351	-1.54172	1.54172	-0.15639	0.15639	-0.554466	0.697459	-0.883534	0.444833	0.478427	-0.478427	-0.38617	0.858133	-0.612211	0.44846	-0.875015	0.207508	-0.255075	0.800759	-0.726664	-0.280518	0.280518	1.68505	-1.68505	-0.143427	-0.874726	0.381271	0.379482	-0.510148	-0.0144777	0.542604
AAG54782.1 / cyoA / Z0535 /cytochrome_o_ubiquinol_oxidase_subunit_II	0.210796	0.0265184	-0.536478	0.377979	0.533652	1.12599	-0.692778	-0.344834	-0.866411	0.393465	0.627574	-0.627574	1.38338	-1.38338	-1.61561	1.61561	-0.696271	0.829745	-0.297351	-1.04597	1.04597	0.416289	-0.416289	-0.270942	0.639395	-1.24471	0.5496	1.28286	-1.28286	-0.356735	0.665921	-0.431225	-0.68579	-0.169835	-0.182015	1.36118	-0.0761389	-0.370119	-0.559294	0.559294	1.38543	-1.38543	-0.517268	0.526945	0.0994194	-0.085997	0.011986	0.585148	1.29452
AAG54783.1 / ampG / Z0536 /regulates_beta-lactamase_synthesis	-0.248682	0.28066	0.278326	-0.347403	-0.528272	-0.44236	1.21973	0.0698116	0.414643	-0.44659	-0.271794	0.271794	-0.15143	0.15143	-0.413757	0.413757	-0.696271	0.829745	-0.297351	0.689184	-0.689184	1.32737	-1.32737	-1.00338	0.599396	0.248154	0.034077	0.301844	-0.301844	-0.432775	-0.0954523	0.433739	0.674673	-0.2665	0.177823	0.25341	-0.173663	-0.0670958	-0.280518	0.280518	0.16429	-0.16429	0.496888	0.609396	-0.712976	-0.0312347	0.614449	-0.695134	1.10404
AAG54784.1 / yajG / Z0537 /hypothetical_protein	-0.700565	0.411581	-0.0223886	0.320913	0.615338	-0.44236	-0.692778	0.151001	-0.866411	0.560889	0.0720815	-0.0720815	-0.995573	0.995573	-0.113294	0.113294	-0.696271	0.829745	-0.297351	-0.147406	0.147406	0.893522	-0.893522	-0.37082	0.530306	-0.566136	0.212167	0.301844	-0.301844	-0.721727	1.70757	-1.25411	-0.68579	0.573652	-0.526376	-1.30346	0.933121	-0.660109	0.772636	-0.772636	1.35188	-1.35188	0.378351	-0.874726	0.27878	-0.00136442	-1.07245	1.02271	1.56522
AAG54785.1 / bolA / Z0539 /possible_regulator_of_murein_genes	-0.879884	-0.279393	1.44986	-0.505499	0.0435333	1.24663	0.00602203	-1.77725	0.381795	0.951544	-2.07053	2.07053	-0.15143	0.15143	-1.61561	1.61561	-0.696271	0.829745	-0.297351	-0.0544517	0.0544517	0.286135	-0.286135	1.77988	-0.920588	0.248154	-0.749518	-0.75765	0.75765	2.05221	-0.975997	-0.543436	-0.68579	0.573652	1.53979	-0.119174	-0.143423	-1.24009	-0.466369	0.466369	0.144161	-0.144161	0.252404	2.27903	-1.87354	0.379482	-1.07245	1.11995	-1.1417
AAG54786.1 / tig / Z0541 /trigger_factor;_a_molecular_chaperone_involved_in_cell_division	-0.629712	-1.52829	-0.0292647	2.17442	-0.528272	-0.44236	-0.692778	0.9223	-0.866411	0.560889	1.21778	-1.21778	2.21217	-2.21217	0	0	-0.696271	0.829745	-0.297351	-0.705133	0.705133	0.586152	-0.586152	-1.00338	1.50189	-1.24471	0.278951	2.06767	-2.06767	-0.721727	2.04301	-1.60945	-0.68579	-1.12575	-1.2151	-1.30346	2.23539	-0.566564	0.754936	-0.754936	2.06231	-2.06231	-0.671202	-0.874726	1.74355	-1.01695	0.011986	1.02271	-0.600316
AAG54787.1 / clpP / Z0542 /ATP-dependent_proteolytic_subunit_of_clpA-clpP_serine_protease,_heat_shock_protein_F21.5	0.10637	-0.0793739	-0.0576286	0.0379565	-0.528272	-0.44236	0.00602203	0.151001	-0.866411	0.951544	0.24213	-0.24213	-0.826744	0.826744	-0.113294	0.113294	1.43687	-1.20567	-0.297351	-0.64936	0.64936	1.13214	-1.13214	-1.00338	0.789394	0.621371	-0.45567	-0.875372	0.875372	-0.721727	0.219028	0.322696	0.224595	-0.723257	-1.2151	-0.181504	0.508169	0.95773	-0.200868	0.200868	-0.0822866	0.0822866	0.252404	-0.0862863	-0.393821	0.379482	0.679329	-0.660229	0.024357
AAG54788.1 / clpX / Z0543 /ATP-dependent_specificity_component_of_clpP_serine_protease,_chaperone	-0.248682	-0.439408	0.662274	-0.0763809	-0.528272	-0.44236	-0.692778	0.0698116	-0.866411	1.42444	0.872856	-0.872856	0.430738	-0.430738	0.101323	-0.101323	-0.696271	0.829745	-0.297351	-0.64936	0.64936	0.734444	-0.734444	-0.804574	0.707966	-1.03144	0.761701	-0.454938	0.454938	-0.721727	0.452352	0.0755369	-0.301405	-0.955806	-0.66412	0.35454	1.25608	-1.0081	-0.466369	0.466369	-0.399314	0.399314	-0.481048	-0.874726	1.37604	-0.688381	-0.412357	-0.270957	1.4946
AAG54789.1 / lon / Z0545 /DNA-binding,_ATP-dependent_protease_La;_heat_shock_K-protein	-0.203596	-0.736578	1.15452	-0.392573	-0.379602	-0.44236	-0.51109	-0.0726758	-0.704144	1.26407	0.777468	-0.777468	0.543748	-0.543748	0.387478	-0.387478	-0.696271	-1.20567	3.3624	-1.06367	1.06367	-0.360919	0.360919	-0.864215	-0.350594	-0.199705	1.24865	0.301844	-0.301844	-0.588364	0.533508	-0.112932	-0.283527	-0.592214	-0.20604	-0.435901	0.914344	-0.390351	0.223077	-0.223077	0.868795	-0.868795	-0.533909	-0.533779	0.899269	-0.262124	-0.53023	-0.435837	0.48245
AAG54790.1 / hupB / Z0547 /DNA-binding_protein_HU-beta,_NS1_(HU-1)	-0.173934	-0.742594	-1.01653	2.07396	-0.528272	-0.44236	-0.692778	-0.774558	-0.866411	2.27977	0.627574	-0.627574	-0.15143	0.15143	0	0	-0.696271	0.829745	-0.297351	0.689184	-0.689184	-1.01541	1.01541	-1.00338	-0.635591	0.621371	1.01357	0	0	-0.721727	0.892914	-0.391149	-0.68579	0.403712	-1.2151	0.828254	0.610158	-1.24009	0.772636	-0.772636	-0.258413	0.258413	-1.133	-0.874726	2.07238	-1.01695	-1.07245	-0.377495	0.374174
AAG54791.1 / ybaU / Z0548 /putative_protease_maturation_protein	-0.343362	-0.343399	0.567764	0.0320279	-0.528272	-0.44236	-0.692778	-0.18206	-0.866411	1.67958	0.838363	-0.838363	-0.15143	0.15143	0	0	-0.696271	0.829745	-0.297351	0.0281745	-0.0281745	-0.333648	0.333648	-0.845239	0.400762	-0.905423	1.01357	1.18476	-1.18476	-0.517761	1.12547	-0.794262	-0.68579	-0.442952	0.113151	-0.351801	1.0773	-1.05367	0.786103	-0.786103	1.08015	-1.08015	0.0984699	-0.874726	0.976291	-0.706636	-0.835227	1.46028	-0.667988
AAG54792.1 / ybaV / Z0549 /orf,_hypothetical_protein	0.10637	-0.379402	0.846864	-0.703119	-0.528272	-0.44236	-0.692778	0.729476	1.16192	-0.513413	-2.07053	2.07053	0.692714	-0.692714	-1.61561	1.61561	-0.696271	0.829745	-0.297351	1.43282	-1.43282	0.129949	-0.129949	0.736157	0.789394	-0.31167	-1.19029	0.301844	-0.301844	-0.721727	-1.98233	2.65459	2.1971	-0.488472	-0.182015	-1.30346	0.933121	-1.24009	0.277034	-0.277034	-1.66742	1.66742	-1.133	-0.874726	1.2832	0.100195	-1.07245	0.235096	0.374174
AAG54793.1 / ybaW / Z0550 /orf,_hypothetical_protein	-0.879884	0.520682	0.0715847	0.284982	-0.528272	-0.44236	-0.692778	0.729476	-0.866411	0.756216	0.458942	-0.458942	0.692714	-0.692714	-1.61561	1.61561	-0.696271	0.829745	-0.297351	-0.203179	0.203179	0.702629	-0.702629	0.156312	-1.11059	2.48745	-0.945417	0.301844	-0.301844	-0.721727	0.25397	0.285682	-0.68579	1.5733	0.243372	0.577464	-1.44161	0.602201	-0.466369	0.466369	-0.610665	0.610665	-1.133	-0.874726	2.07238	-1.01695	-1.07245	3.50225	-1.1417
AAG54794.1 / ybaX / Z0551 /orf,_hypothetical_protein	0.887482	-0.439408	0.485067	-1.01141	-0.528272	-0.44236	-0.692778	0.95736	-0.866411	0.525375	0.17789	-0.17789	-0.945918	0.945918	0.262285	-0.262285	-0.696271	0.829745	-0.297351	-0.266919	0.266919	0.893522	-0.893522	-0.568494	0.789394	0.15485	-0.45567	-1.46398	1.46398	0.0488107	-0.864182	0.87791	0.0349316	-0.169835	-0.698556	0.917075	0.327565	-0.805104	0.105479	-0.105479	0.748023	-0.748023	-0.4403	-0.874726	0.59266	0.379482	-1.07245	1.02271	1.02383
AAG54795.1 / ybaE / Z0552 /orf,_hypothetical_protein	0.52905	-0.165096	0.366929	-0.787813	-0.332654	-0.44236	0.741601	0.861408	-0.225884	-0.71388	0.820295	-0.820295	0.0897544	-0.0897544	-0.113294	0.113294	1.43687	-1.20567	-0.297351	1.04143	-1.04143	0.163636	-0.163636	1.24118	0.697459	-1.00393	-0.977014	-0.417566	0.417566	0.318499	-0.724413	0.522573	0.738695	0.583648	-0.0483221	-0.425694	-0.187751	-0.380354	-0.466369	0.466369	-0.322459	0.322459	-0.163218	0.386778	0.198067	-0.45838	-0.228999	0.212408	0.261887
AAG54796.1 / cof / Z0553 /orf,_hypothetical_protein	0.183555	-0.627251	0.700797	-0.368024	-0.528272	-0.44236	1.1241	-0.106099	-0.866411	0.586932	-0.721478	0.721478	-0.320258	0.320258	0.530556	-0.530556	-0.696271	0.829745	-0.297351	0.243002	-0.243002	-0.824516	0.824516	-0.0545407	0.271217	-0.226848	-0.0549679	-0.581068	0.581068	0.434079	-0.305106	-0.0104315	0.179076	0.594894	0.334526	1.09472	-0.843176	-0.457116	0.595635	-0.595635	-0.822017	0.822017	-0.125435	-0.301315	-0.438661	1.01423	-1.07245	0.949786	0.121528
AAG54797.1 / ybaO / Z0555 /putative_transcriptional_regulator	-0.879884	2.12083	-1.30669	0.284982	-0.528272	-0.44236	-0.692778	1.35616	0.147756	-0.513413	-0.0469525	0.0469525	1.1992	-1.1992	1.38902	-1.38902	-0.696271	0.829745	-0.297351	-0.798087	0.798087	0.702629	-0.702629	-1.00338	0.382255	0.887954	-0.245778	0.301844	-0.301844	1.25965	0.174102	-1.15258	0.100452	-0.0829338	-0.0880985	-0.818978	0.786319	-0.76556	-0.280518	0.280518	0.0233891	-0.0233891	-0.0246776	1.64828	-0.295173	-1.01695	-1.07245	1.46028	-0.194278
AAG54798.1 / mdlA / Z0557 /ATP-binding_component_of_a_transport_system	-1.18746	0.0731828	1.05273	-0.0901617	-0.355401	-0.44236	-0.481513	0.321404	-0.111682	0.460954	0.0720815	-0.0720815	-0.0986705	0.0986705	1.38902	-1.38902	-0.696271	-1.20567	3.3624	0.164265	-0.164265	-0.126769	0.126769	-0.324535	-0.114255	0.211743	0.225198	-0.581068	0.581068	-0.721727	0.268683	0.270097	-0.198542	0.0590453	0.356352	-0.102494	0.0233656	-0.210829	-0.280518	0.280518	-0.399314	0.399314	0.325321	-0.210777	-0.00442062	-0.134995	-0.842416	0.624927	-0.222988
AAG54799.1 / mdlB / Z0559 /putative_ATP-binding_component_of_a_transport_system	-0.52356	-0.253584	1.10529	-0.492749	-0.528272	-0.160861	0.00602203	0.536651	-0.450343	0.170234	-0.271794	0.271794	0.388822	-0.388822	-1.61561	1.61561	1.43687	-1.20567	-0.297351	0.354548	-0.354548	-0.324245	0.324245	-0.655471	0.361898	1.1812	-0.749518	0.105641	-0.105641	-0.243462	0.273249	-0.102329	0.137892	-0.397433	0.260735	-0.415245	0.414073	-0.245838	-0.997371	0.997371	-0.777522	0.777522	-0.25801	-0.210777	0.8263	-0.722968	-0.146711	0.339685	-0.402249
AAG54800.1 / glnK / Z0562 /nitrogen_regulatory_protein_P-II_2	-1.66889	-0.570329	1.38721	0.644291	-0.528272	-0.44236	-0.692778	-0.941673	0.485812	1.60264	1.97663	-1.97663	0.692714	-0.692714	0	0	-0.696271	0.829745	-0.297351	0.689184	-0.689184	1.21168	-1.21168	-0.307564	0.2194	0.994587	-0.749518	-1.46398	1.46398	-0.143824	-0.305106	0.433739	-0.68579	-0.276047	0.162346	-0.119174	0.933121	-1.24009	-0.280518	0.280518	2.55961	-2.55961	4.40863	-0.874726	-1.87354	-1.01695	-1.07245	-0.0711991	0.753142
AAG54801.1 / amtB / Z0563 /probable_ammonium_transporter	-0.377791	-0.177565	0.936139	-0.519871	-0.528272	-0.44236	1.32598	0.450951	0.035071	-0.654482	0.897384	-0.897384	-0.573501	0.573501	-0.864452	0.864452	-0.696271	0.829745	-0.297351	-0.798087	0.798087	0.0858971	-0.0858971	-0.655471	0.789394	-0.249467	-0.0638724	0.7433	-0.7433	0.0488107	-0.584644	0.581796	-0.68579	-1.12575	-0.182015	0.917075	0.933121	-0.805104	0.378407	-0.378407	0.170416	-0.170416	-0.578841	-0.243974	0.0994194	0.658769	0.825311	-0.454068	-1.1417
AAG54802.1 / tesB / Z0564 /acyl-CoA_thioesterase_II	-0.0550173	0.0842778	-0.304308	0.320913	-0.528272	-0.44236	-0.692778	0.729476	0.147756	0.121402	-0.598837	0.598837	-0.15143	0.15143	1.38902	-1.38902	-0.696271	0.829745	-0.297351	-0.426269	0.426269	0.0395263	-0.0395263	-0.672038	0.110829	-0.533823	0.873643	0.00754015	-0.00754015	-0.721727	-0.305106	0.87791	0.430166	-0.138999	-0.0153889	-0.271985	0.203849	-0.229801	0.277034	-0.277034	-0.0822866	0.0822866	0.252404	-0.874726	0.296716	0.100195	-1.07245	0.541392	-0.00479441
AAG54803.1 / ybaY / Z0565 /glycoprotein/polysaccharide_metabolism	0.22472	-0.199385	0.278326	-0.347403	-0.528272	-0.44236	-0.692778	-1.77725	-0.866411	3.29547	-0.336035	0.336035	-0.15143	0.15143	1.38902	-1.38902	-0.696271	0.829745	-0.297351	-0.147406	0.147406	1.84799	-1.84799	-0.00935796	-1.2463	-0.178379	1.43335	2.06767	-2.06767	-0.721727	-0.305106	0.87791	-0.68579	-0.0332761	-0.329598	0.980519	0.125713	-0.494401	1.39214	-1.39214	-0.610665	0.610665	0.325321	-0.874726	-0.00442062	0.452979	0.825311	-0.836938	-0.667988
AAG54804.1 / ybaZ / Z0566 /orf,_hypothetical_protein	-0.0908811	-0.279393	0.0715847	0.284982	-0.528272	-0.44236	0.133077	0.95736	0.608742	-0.859675	-0.0469525	0.0469525	-0.826744	0.826744	0	0	-0.696271	0.829745	-0.297351	0.441305	-0.441305	1.84799	-1.84799	0.736157	-0.160596	-0.000656498	-0.45567	2.06767	-2.06767	-0.721727	0.533508	-0.0104315	0.886694	2.35029	-0.0880985	-0.334498	-1.4157	-0.291031	-0.83807	0.83807	-1.66742	1.66742	-0.341343	3.63064	-1.30984	-1.01695	-0.123568	-0.0711991	-1.1417
AAG54805.1 / ybaA / Z0568 /orf,_hypothetical_protein	-1.12265	1.44385	-0.087447	-0.201468	-0.528272	-0.44236	0.821289	-0.941673	1.83804	-0.090203	-2.07053	2.07053	0.186228	-0.186228	1.38902	-1.38902	-0.696271	-1.20567	3.3624	2.92009	-2.92009	-1.23567	1.23567	-0.00935796	2.01081	-1.24471	-1.08534	0	0	-0.721727	1.03668	-0.543436	-0.68579	-1.12575	-1.2151	4.02582	-2.29651	3.97973	-1.14219	1.14219	-0.610665	0.610665	0.714207	-0.874726	-0.558234	0.844961	1.4579	0.439293	0.121528
AAG54806.1 / ylaB / Z0569 /orf,_hypothetical_protein	-0.337444	0.595689	-0.445268	0.260279	0.572982	-0.0357505	-0.356319	0.0795844	0.636059	-0.654482	-0.991289	0.991289	-0.901779	0.901779	-0.614066	0.614066	1.43687	-1.20567	-0.297351	-0.0031665	0.0031665	-0.279107	0.279107	0.239147	0.585825	-0.444962	-0.45567	-0.934233	0.934233	-0.313795	-0.206445	0.459867	0.2577	0.125629	-0.0880985	0.246878	-0.18257	-0.101219	0.511793	-0.511793	-0.258413	0.258413	-0.246343	1.14368	0.020501	-0.793525	0.445759	-0.530642	-0.194278
AAG54807.1 / ylaC / Z0570 /orf,_hypothetical_protein	-1.66889	1.32076	0.0715847	0.284982	-0.528272	0.341816	-0.0438923	1.44568	-0.866411	-0.694788	0.627574	-0.627574	-0.392613	0.392613	1.38902	-1.38902	-0.696271	0.829745	-0.297351	1.43282	-1.43282	1.32737	-1.32737	-0.00935796	-0.432022	-0.178379	0.593788	-1.46398	1.46398	0.539153	1.21965	-1.70636	0.224595	-0.723257	-0.562624	1.50143	-0.00177237	-0.14118	-0.200868	0.200868	-0.258413	0.258413	0.45032	0.0263479	-0.746135	0.578973	0.445759	-1.60268	-0.383762
AAG54808.1 / ylaD / Z0571 /putative_transferase	0.698122	-0.439408	-1.16886	1.07546	0.0911837	-0.44236	0.0642554	1.56505	-0.866411	-0.936622	0.108707	-0.108707	-0.458391	0.458391	-0.113294	0.113294	-0.696271	0.829745	-0.297351	-0.426269	0.426269	-1.33356	1.33356	-0.568494	-0.635591	-0.778191	1.74819	-0.0513206	0.0513206	-0.259404	-0.640551	0.87791	1.78526	-0.0332761	0.555901	0.980519	-1.25841	0.251288	0.462885	-0.462885	0.446092	-0.446092	0.252404	0.702153	-1.3803	1.0777	0.192725	0.439293	0.121528
AAG54809.1 / hha / Z0573 /haemolysin_expression_modulating_protein	0.10637	1.72079	-0.445268	-1.29598	-0.528272	-0.44236	-0.692778	-0.106099	-0.866411	1.60264	-2.07053	2.07053	0.186228	-0.186228	1.38902	-1.38902	-0.696271	0.829745	-0.297351	-1.54172	1.54172	-0.0609438	0.0609438	0	0	0	0	2.06767	-2.06767	-0.721727	0.533508	-0.0104315	-0.68579	2.27305	0.162346	-0.119174	-0.681695	-1.24009	0.595635	-0.595635	-1.66742	1.66742	-1.133	-0.874726	-1.87354	4.56879	3.48217	-1.60268	1.89005
AAG54810.1 / ybaJ / Z0574 /orf,_hypothetical_protein	1.37441	-1.87954	1.54831	-1.29598	1.33009	-0.44236	1.57832	-1.77725	1.16192	-0.513413	-1.05874	1.05874	0.974095	-0.974095	-0.864452	0.864452	-0.696271	-1.20567	3.3624	-1.54172	1.54172	0.129949	-0.129949	-1.00338	-0.160596	-1.24471	1.99307	-1.46398	1.46398	-0.721727	-0.0954523	0.655824	0.467365	-0.615927	1.2643	0.117683	-1.32762	2.23979	-1.39562	1.39562	0.446092	-0.446092	0.714207	1.22778	-1.87354	0.844961	0.825311	-0.836938	-1.1417
AAG54811.1 / acrB / Z0576 /acridine_efflux_pump	-0.248682	-0.37083	0.780412	-0.279647	-0.528272	-0.44236	-0.692778	-0.325987	-0.652902	1.69173	1.06602	-1.06602	0.315544	-0.315544	-1.61561	1.61561	1.43687	-1.20567	-0.297351	-0.891042	0.891042	-0.0991224	0.0991224	-0.925197	0.180973	-0.0705472	0.650388	0.783432	-0.783432	-0.531731	0.981535	-0.631053	-0.346627	-0.975799	-0.121246	0.368473	0.838132	-0.523643	-0.163821	0.163821	1.07232	-1.07232	-0.147825	-0.594392	0.757073	-0.396316	-0.450231	-0.39758	0.84633
AAG54812.1 / acrA / Z0578 /acridine_efflux_pump	-0.15803	-0.347484	0.115572	0.369075	-0.0910091	-0.44236	-0.692778	-0.00779594	0.0880994	0.606848	0.0720815	-0.0720815	0.232272	-0.232272	-1.61561	1.61561	-0.696271	0.829745	-0.297351	-0.178391	0.178391	0.837377	-0.837377	-0.785936	0.0769013	-0.0784099	0.646261	2.06767	-2.06767	-0.374985	1.03668	-0.809939	0.331699	-0.675906	-0.121246	-0.676484	0.838132	-0.318944	-0.0623456	0.0623456	1.95575	-1.95575	-0.825136	-0.524308	0.318637	0.844961	-0.7274	0.346477	-0.452666
AAG54813.1 / acrR / Z0579 /acrAB_operon_repressor	1.48712	-0.279393	-0.962122	-0.110259	-0.0327074	-0.44236	0.518475	-0.440329	0.215367	0.248365	-0.451668	0.451668	-0.573501	0.573501	-0.113294	0.113294	-0.696271	0.829745	-0.297351	1.29761	-1.29761	0.10505	-0.10505	-0.13361	0.0769013	-0.31167	0.278951	-0.0513206	0.0513206	0.66524	-0.640551	0.167237	1.23613	0.573652	1.08064	0.275588	-1.57881	0.693178	0.885272	-0.885272	0.446092	-0.446092	-0.209399	0.176527	-1.21589	1.77592	1.09642	-1.16511	1.02383
AAG54814.1 / aefA / Z0581 /hypothetical_protein	-0.697167	-0.136221	1.00736	-0.32244	-0.528272	-0.283252	-0.297804	-0.396733	-0.0433187	1.08742	1.24078	-1.24078	-0.310702	0.310702	1.38902	-1.38902	-0.696271	0.829745	-0.297351	-0.197803	0.197803	0.50577	-0.50577	-0.848753	-0.160596	0.0822805	0.817672	0.7433	-0.7433	-0.721727	0.214599	0.327388	-0.359426	-0.4524	-0.0455702	0.640556	0.384693	-0.583508	0.481849	-0.481849	0.703838	-0.703838	0.0135406	0.212777	0.303519	-0.631731	-0.488521	0.376464	0.024357
AAG54815.1 / -- / Z0583 /hypothetical_protein	-1.66889	1.00073	-0.75538	1.54975	-0.528272	-0.44236	-0.692778	1.56505	-0.866411	-0.090203	-2.07053	2.07053	-0.995573	0.995573	0	0	-0.696271	0.829745	-0.297351	-0.0544517	0.0544517	-0.0609438	0.0609438	0	0	0	0	0	0	-0.721727	-0.305106	0.87791	-0.68579	-0.169835	-1.2151	0.0288619	1.33682	-1.24009	-2.7895	2.7895	0	0	1.63781	-0.874726	-1.87354	1.77592	2.72307	1.46028	-1.1417
AAG54816.1 / priC / Z0584 /primosomal_replication_protein_N''	-0.689435	0.603449	0.142875	-0.0693717	-0.230933	0.435917	-0.692778	-0.373483	0.10719	0.654646	0.627574	-0.627574	-0.826744	0.826744	-0.614066	0.614066	-0.696271	-1.20567	3.3624	0.131457	-0.131457	0.0583644	-0.0583644	-1.00338	3.63936	-1.24471	-1.92491	-1.46398	1.46398	1.01198	-0.724413	-0.0104315	2.08178	-0.513963	0.272541	-1.30346	0.41638	-0.404918	0.277034	-0.277034	0.446092	-0.446092	0.252404	0.702153	0.0994194	-1.01695	0.825311	-0.0711991	-1.1417
AAG54817.1 / ybaN / Z0585 /putative_gene_58	-1.66889	2.12083	0.760722	-1.29598	-0.528272	-0.44236	1.32598	0.450951	0.035071	-0.654482	0	0	-1.83972	1.83972	-0.113294	0.113294	1.43687	-1.20567	-0.297351	0.689184	-0.689184	1.84799	-1.84799	-1.00338	3.63936	-1.24471	-1.92491	0.301844	-0.301844	-0.721727	-0.0470707	0.604574	0.137892	-0.0332761	-0.0344319	1.23429	-0.451007	-0.245838	-1.39562	1.39562	-0.0822866	0.0822866	-0.4403	-0.874726	1.57914	-1.01695	0.445759	-0.377495	0.374174
AAG54818.1 / apt / Z0586 /adenine_phosphoribosyltransferase	-0.654454	-1.36521	0.219257	1.75302	-0.528272	-0.44236	-0.692778	-1.15057	-0.866411	2.66066	-0.0469525	0.0469525	0.692714	-0.692714	0	0	-0.696271	0.829745	-0.297351	-1.54172	1.54172	0.416289	-0.416289	-1.00338	2.73937	-1.24471	-0.996969	0.301844	-0.301844	-0.721727	1.11409	-0.625437	-0.68579	-0.793255	0.9409	-0.376627	0.441655	0.121603	1.39214	-1.39214	1.35188	-1.35188	-0.578841	-0.243974	1.2832	-1.01695	-1.07245	3.6481	-1.1417
AAG54819.1 / dnaX / Z0587 /DNA_polymerase_III,_tau_and_gamma_subunits;_DNA_elongation_factor_III	-0.689435	-0.55528	1.28352	-0.232919	-0.370113	-0.44236	-0.112923	0.78281	-0.00328992	-0.270292	0.402732	-0.402732	0.511826	-0.511826	-0.113294	0.113294	1.43687	-1.20567	-0.297351	-0.314724	0.314724	-0.134364	0.134364	-0.423533	0.789394	-0.31167	-0.210797	-0.581068	0.581068	0.0488107	-0.305106	0.285682	-0.247883	-0.448138	-0.430478	0.315564	0.401663	-0.050763	-0.00174215	0.00174215	-0.130321	0.130321	0.252404	-0.401662	0.59266	-0.737667	-0.313344	-0.377495	-0.131117
AAG54820.1 / ybaB / Z0588 /orf,_hypothetical_protein	2.59173	-1.15947	-1.3756	0.126886	-0.528272	-0.44236	-0.692778	-0.523886	-0.866411	2.02584	1.97663	-1.97663	3.22514	-3.22514	1.38902	-1.38902	1.43687	-1.20567	-0.297351	-0.550209	0.550209	0.416289	-0.416289	-0.307564	0.2194	-1.24471	1.01357	-1.46398	1.46398	-0.721727	1.79143	-1.34294	-0.68579	-1.12575	-1.2151	-1.30346	2.54794	-1.24009	0.153133	-0.153133	0.446092	-0.446092	-1.133	-0.874726	1.0859	0.379482	-1.07245	-0.377495	1.89005
AAG54821.1 / recR / Z0589 /recombination_and_repair	-0.879884	0.520682	0.416153	-0.110259	-0.528272	-0.44236	-0.0871513	-0.774558	-0.325522	1.60264	1.16719	-1.16719	-0.15143	0.15143	0.101323	-0.101323	-0.696271	0.829745	-0.297351	-0.426269	0.426269	0.500507	-0.500507	-0.616815	1.10606	-0.000656498	-0.618919	-0.0513206	0.0513206	-0.721727	1.37212	-0.898773	-0.68579	-0.743382	0.0246014	-0.77053	0.367935	1.36982	-2.32488	2.32488	0.0233891	-0.0233891	-1.133	-0.874726	1.63394	-0.396316	0.997834	0.0680262	-0.452666
AAG54822.1 / htpG / Z0590 /chaperone_Hsp90,_heat_shock_protein_C_62.5	-0.460201	-0.960307	1.4352	-0.236399	-0.528272	-0.44236	-0.692778	-0.0157664	-0.866411	1.51113	1.55061	-1.55061	0.996606	-0.996606	0	0	1.43687	-1.20567	-0.297351	-0.983996	0.983996	0.320842	-0.320842	-0.77144	0.409398	-0.498278	0.621773	0.554105	-0.554105	-0.721727	2.23779	-1.81577	-0.68579	-1.12575	-0.0880985	-0.980471	1.74053	-0.76556	0.422482	-0.422482	1.42156	-1.42156	-0.093948	-0.874726	1.33252	-1.01695	-0.7274	0.0680262	1.26992
AAG54823.1 / adk / Z0591 /adenylate_kinase_activity;_pleiotropic_effects_on_glycerol-3-phosphate_acyltransferase_activity	-0.547672	-1.87954	0.942074	1.32509	-0.528272	-0.44236	-0.692778	-0.234649	-0.866411	1.73285	-1.05874	1.05874	1.73548	-1.73548	1.38902	-1.38902	-0.696271	0.829745	-0.297351	-0.426269	0.426269	0.893522	-0.893522	-1.00338	0.789394	-0.498278	0.425875	0.890452	-0.890452	-0.721727	1.25232	-0.771867	-0.68579	-1.12575	-0.440286	-0.637298	1.6396	-0.587612	1.08239	-1.08239	2.55961	-2.55961	-1.133	-0.874726	2.07238	-1.01695	-1.07245	-1.60268	3.40592
AAG54824.1 / hemH / Z0592 /ferrochelatase:_final_enzyme_of_heme_biosynthesis	0.163636	0.210976	0.00489399	-0.378002	-0.205078	-0.44236	-0.692778	0.620488	-0.160903	0.204204	0.24213	-0.24213	-1.1644	1.1644	-0.113294	0.113294	-0.696271	0.829745	-0.297351	0.517576	-0.517576	0.286135	-0.286135	-0.340698	0.382255	-0.178379	0.034077	-0.959459	0.959459	0.345171	-1.20823	1.01458	-0.68579	-0.320768	0.0898487	-0.461993	0.76314	-0.415907	0.885272	-0.885272	-0.610665	0.610665	-0.62922	0.558801	0.45814	-0.50916	-0.273391	0.331821	-0.343871
AAG54825.1 / ybaC / Z0593 /putative_lipase	-0.52356	-0.485863	0.204966	0.76947	-0.528272	-0.44236	0.375975	0.287113	0.0880994	0.00937577	-1.05874	1.05874	-0.392613	0.392613	-1.24003	1.24003	-0.696271	-1.20567	3.3624	-0.367561	0.367561	-1.18384	1.18384	-0.00935796	0.382255	-0.178379	-0.245778	0.301844	-0.301844	-0.143824	-0.724413	0.87791	-0.242269	0.0507601	0.692132	0.609617	-0.930128	0.901376	0.153133	-0.153133	-0.157769	0.157769	0.0336554	0.453172	-0.00442062	-0.428981	0.0954039	0.753443	0.607385
AAG54826.1 / gsk / Z0596 /inosine-guanosine_kinase	-0.547672	0.773337	0.12599	-0.359884	-0.528272	-0.44236	-0.692778	-0.774558	-0.460744	2.02584	1.20574	-1.20574	-0.15143	0.15143	0.101323	-0.101323	-0.696271	0.829745	-0.297351	-0.550209	0.550209	0.320842	-0.320842	0.196301	0.494569	0.0422419	-0.708988	-0.377319	0.377319	-0.391496	-0.784314	1.13172	0.137892	-0.397433	-0.329598	0.472968	0.241057	-0.245838	0.0646331	-0.0646331	0.283514	-0.283514	-0.125435	-0.01461	0.45814	-0.50916	-0.313344	1.05188	-0.131117
AAG54827.1 / ybaL / Z0597 /putative_transport_protein	-0.0593209	0.616691	0.567764	-1.20112	-0.528272	-0.44236	0.492144	0.184536	-0.513657	0.425009	0.137009	-0.137009	-0.573501	0.573501	-0.614066	0.614066	-0.696271	0.829745	-0.297351	0.540457	-0.540457	-0.473686	0.473686	-0.13361	-0.516843	0.15485	0.523824	0.498047	-0.498047	-0.564117	0.190439	0.231843	-0.127812	-0.303457	-0.281991	-0.157376	0.672667	-0.566564	-1.39562	1.39562	-0.652936	0.652936	0.325321	0.121198	0.203259	-0.722968	-0.7274	-0.767325	0.236367
AAG54828.1 / fsr / Z0598 /fosmidomycin_resistance_protein	-0.433926	-0.470715	0.835628	-0.0587055	-0.528272	-0.44236	1.1241	-0.774558	1.56759	-0.259487	0.458942	-0.458942	-0.15143	0.15143	-0.113294	0.113294	1.43687	-1.20567	-0.297351	0.243002	-0.243002	-0.44273	0.44273	0.354308	0.302814	0.0296863	-0.634846	-0.139612	0.139612	-0.109829	0.385517	-0.323964	-0.0994403	-0.21844	0.255732	-0.40019	0.330986	-0.178431	0.963252	-0.963252	-0.0416421	0.0416421	0.406339	0.176527	-0.777452	0.534642	-0.204901	-0.202469	-0.708592
AAG54829.1 / ushA / Z0599 /UDP-sugar_hydrolase_(5'-nucleotidase)	-0.509536	0.0308405	1.042	-0.715218	-0.528272	-0.44236	-0.692778	0.729476	0.35059	-0.00556104	0.24213	-0.24213	-0.281298	0.281298	-0.113294	0.113294	-0.696271	0.829745	-0.297351	-0.266919	0.266919	-0.173234	0.173234	-0.446727	0.789394	-0.647565	0.0732567	-0.75765	0.75765	-0.464881	0.0676116	0.285682	-0.301405	0.403712	-0.939609	-0.592887	0.610158	-0.312121	-0.239722	0.239722	-0.332571	0.332571	0.785254	-0.389532	-0.0523468	-0.372446	-0.710969	0.439293	-0.780777
AAG54830.1 / ybaK / Z0600 /orf,_hypothetical_protein	0.461421	1.00073	-0.75538	-0.584547	-0.528272	-0.44236	-0.692778	1.23082	-0.866411	0.248365	-0.0469525	0.0469525	-0.995573	0.995573	0	0	-0.696271	0.829745	-0.297351	0.689184	-0.689184	0.211761	-0.211761	0.0671051	-0.306749	0.477826	-0.116614	0.890452	-0.890452	-0.721727	0.813046	-0.306545	-0.68579	-0.64779	0.334526	-0.637298	0.731269	0.064866	0.0802508	-0.0802508	-1.66742	1.66742	0.252404	0.702153	0.0994194	-1.01695	0.445759	-0.377495	0.374174
AAG54831.1 / ybaP / Z0601 /putative_ligase	-0.532723	0.136646	0.981246	-0.726833	-0.528272	-0.44236	0.821289	0.311688	1.83804	-1.35983	-1.05874	1.05874	-0.995573	0.995573	1.38902	-1.38902	-0.696271	0.829745	-0.297351	0.795417	-0.795417	-0.795148	0.795148	0.0671051	-0.745206	1.052	-0.116614	-0.179744	0.179744	-0.188278	-0.434123	0.604574	0.549733	-0.761589	0.851067	0.472968	0.0103691	-0.494401	0.277034	-0.277034	-0.610665	0.610665	-1.133	1.49059	-0.393821	0.379482	-0.488521	0.753443	-0.558671
AAG54832.1 / ybaQ / Z0602 /orf,_hypothetical_protein	2.84995	-1.87954	-0.304308	-0.649223	0.297669	-0.44236	-0.692778	-0.663148	0.035071	1.03836	-0.0469525	0.0469525	-1.83972	1.83972	0	0	-0.696271	0.829745	-0.297351	-0.798087	0.798087	0.0858971	-0.0858971	3.63538	-2.06058	1.2434	-1.92491	-1.46398	1.46398	-0.721727	0.0303398	0.522573	2.04537	-0.320768	0.742322	0.940449	-1.27663	0.408275	0.153133	-0.153133	-0.610665	0.610665	-1.133	1.22778	0.757073	-1.01695	-1.07245	0.439293	-1.1417
AAG54833.1 / ybaR / Z0604 /putative_ATPase	-0.248682	-0.379402	1.10529	-0.643833	-0.528272	-0.174593	-0.692778	1.15745	0.518793	-0.668245	0.911584	-0.911584	0.0736754	-0.0736754	-0.113294	0.113294	-0.696271	0.829745	-0.297351	-0.0544517	0.0544517	0.730564	-0.730564	-0.581673	0.530306	0.225535	-0.233058	-0.581068	0.581068	-0.567619	0.0303398	0.404128	-0.301405	-0.700897	0.0246014	-0.35603	1.04078	-0.776105	-0.00174215	0.00174215	-0.0822866	0.0822866	-0.0246776	-0.874726	1.05771	-0.697769	-0.106316	0.624927	-0.452666
AAG54834.1 / ybaS / Z0606 /putative_glutaminase	-0.394344	0.33605	-0.087447	0.163369	-0.528272	-0.44236	0.3166	1.008	0.035071	-0.654482	0.548218	-0.548218	0.861543	-0.861543	-0.864452	0.864452	1.43687	-1.20567	-0.297351	0.571768	-0.571768	1.02987	-1.02987	0.118903	0.329721	-1.00393	0.350043	-0.75765	0.75765	-0.721727	-0.185304	0.751004	-0.68579	0.448696	0.243372	-0.362997	-0.0167707	-0.0118961	0.153133	-0.153133	-0.4597	0.4597	-0.280445	0.0956613	0.251186	-0.157609	0.192725	-0.581692	0.542604
AAG54835.1 / ybaT / Z0607 /putative_amino_acid/amine_transport_protein	-0.92141	0.141699	0.942074	-0.297478	-0.528272	-0.44236	0.00602203	-0.234649	1.0059	0.170234	0.852415	-0.852415	-0.392613	0.392613	-0.113294	0.113294	-0.696271	0.829745	-0.297351	-0.983996	0.983996	-0.44273	0.44273	-0.820269	0.639395	0.523156	-0.378342	-0.454938	0.454938	-0.374985	0.407716	-0.143683	0.125022	-0.0503459	0.140823	1.19464	-0.555537	-0.0982535	0.153133	-0.153133	-0.187962	0.187962	-0.578841	1.64828	0.0994194	-1.01695	-0.612384	0.810561	0.695722
AAG54836.1 / -- / Z0608 /putative_outer_membrane_export_protein	-0.520191	0.344195	0.558035	-0.459	-0.528272	0.0804236	1.47017	0.371372	-0.480062	-0.573871	0.162383	-0.162383	-0.320258	0.320258	1.38902	-1.38902	-0.696271	0.829745	-0.297351	0.486374	-0.486374	0.806752	-0.806752	0.285167	0.472731	-0.415341	-0.401254	2.06767	-2.06767	1.46822	-1.18786	0.129833	0.157982	1.299	-0.610366	-0.00363372	-0.405994	-0.476213	1.08239	-1.08239	-1.19775	1.19775	0.945109	-0.0862863	-0.147201	-0.667846	-0.313344	-0.785889	-0.131117
AAG54837.1 / -- / Z0609 /hypothetical_protein	-0.707289	0.82071	0.362315	-0.51785	-0.528272	-0.44236	0.00602203	0.536651	1.0059	-0.611076	-0.0469525	0.0469525	0.153899	-0.153899	1.38902	-1.38902	-0.696271	-1.20567	3.3624	-0.343027	0.343027	0.575367	-0.575367	-0.322162	1.04848	0.00804318	-0.815275	-0.217516	0.217516	-0.558554	0.267125	0.146335	0.493573	-0.169835	-0.369848	-0.697858	0.345915	0.183498	1.39214	-1.39214	-0.258413	0.258413	0.0336554	0.342514	-0.281327	0.0609964	-0.612384	1.78514	-0.395246
AAG54838.1 / -- / Z0615 /putative_RTX_family_exoprotein	-0.868332	0.829935	0.68303	-0.7335	-0.247764	-0.235219	-0.178567	0.682179	1.12365	-1.01647	0.913844	-0.913844	0.204535	-0.204535	1.38902	-1.38902	-0.696271	-1.20567	3.3624	-0.718412	0.718412	0.500507	-0.500507	-0.523506	1.44628	-0.106774	-0.964971	0.821204	-0.821204	-0.617834	0.806764	-0.379742	-0.418856	-0.205239	1.04238	-0.481038	0.0360011	0.0487554	1.02852	-1.02852	-0.17035	0.17035	-0.347576	-0.229075	0.456727	-0.0933273	-0.958936	2.39348	-0.305844
AAG54839.1 / -- / Z0634 /putative_cytoplasmic_membrane_export_protein	-1.10531	0.0634966	1.7452	-0.957202	-0.528272	-0.231236	0.00602203	0.247413	1.78603	-0.904067	0.720612	-0.720612	0.426142	-0.426142	-0.113294	0.113294	1.43687	-1.20567	-0.297351	-0.798087	0.798087	-0.15639	0.15639	-0.13361	0.0769013	1.2434	-0.945417	0.105641	-0.105641	-0.432775	0.743162	-0.454602	0.56247	-0.810394	0.829767	-0.424402	0.450341	-0.486713	-0.466369	0.466369	-0.0822866	0.0822866	-0.855923	0.702153	0.494012	-0.45838	-0.366305	-0.320509	0.0921509
AAG54840.1 / -- / Z0635 /putative_membrane_spanning_export_protein	-0.485382	-0.67943	1.93226	-1.05884	-0.528272	-0.0637926	-0.0662676	0.988792	0.812211	-1.08256	0.627574	-0.627574	0.129952	-0.129952	-1.61561	1.61561	1.43687	-1.20567	-0.297351	-0.426269	0.426269	0.860609	-0.860609	0.0671051	0.570165	0.477826	-1.02076	-0.286764	0.286764	0.434079	0.25397	-0.602659	-0.68579	-0.947902	0.514715	-0.311964	0.970675	-0.511742	1.39214	-1.39214	0.446092	-0.446092	-0.825136	0.877362	0.318637	-0.396316	-0.7274	0.903378	0.236367
AAG54841.1 / ybbI / Z0636 /putative_transcriptional_regulator	-1.66889	0.82071	1.88057	-1.29598	-0.528272	-0.44236	0.215662	0.729476	0.756257	-0.767338	-0.0469525	0.0469525	2.21217	-2.21217	0.637864	-0.637864	1.43687	-1.20567	-0.297351	-0.904321	0.904321	-0.234483	0.234483	-1.00338	0.789394	-0.000656498	0.034077	-0.75765	0.75765	-0.721727	0.533508	-0.0104315	0.644773	-0.537493	0.692132	-0.483569	0.684688	-1.24009	-1.39562	1.39562	-1.66742	1.66742	-1.133	0.386778	1.2832	-1.01695	-1.07245	1.46028	0.121528
AAG54842.1 / -- / Z0638 /hypothetical_protein	1.37441	-0.165096	-0.814449	-0.279647	1.94955	-0.44236	-0.692778	-0.106099	-0.866411	-0.090203	-0.721478	0.721478	-0.15143	0.15143	-0.864452	0.864452	1.43687	-1.20567	-0.297351	-1.09554	1.09554	0.702629	-0.702629	0.736157	0.789394	-1.24471	-0.45567	0.301844	-0.301844	0.268964	-1.26352	1.13172	0.886694	2.35029	1.0389	-1.30346	-0.975297	-1.24009	0.834586	-0.834586	-1.66742	1.66742	-1.133	5.43279	-1.87354	-1.01695	0.554202	-0.727547	1.02383
AAG54843.1 / -- / Z0639 /hypothetical_protein	-0.279556	0.468503	0.026641	-0.213365	0.297669	0.777469	0.3166	-0.106099	0.035071	-0.654482	-0.0469525	0.0469525	0.129952	-0.129952	0	0	-0.696271	0.829745	-0.297351	0.912274	-0.912274	-0.173234	0.173234	2.08913	-1.11059	-0.830026	0.034077	-0.454938	0.454938	-0.288299	-0.409932	0.655824	0.395292	0.786076	1.10934	-0.637298	-0.782621	0.064866	0.885272	-0.885272	1.1506	-1.1506	-0.341343	0.927422	-1.87354	2.1749	0.614449	-0.468249	-0.860981
AAG54844.1 / -- / Z0640 /hypothetical_protein	-0.248682	2.44086	-1.99583	0.126886	-0.528272	-0.44236	1.1241	-1.77725	4.00159	-0.767338	-0.336035	0.336035	0.0596064	-0.0596064	0	0	-0.696271	0.829745	-0.297351	0.243002	-0.243002	0.575367	-0.575367	-1.00338	1.73938	1.2434	-1.92491	2.06767	-2.06767	0.66524	-0.975997	0.522573	1.47638	0.308121	-1.2151	0.695022	-0.479843	0.064866	-0.280518	0.280518	-0.610665	0.610665	-0.341343	0.0263479	-0.182432	0.578973	-1.07245	-0.92202	-1.1417
AAG54845.1 / ybbJ / Z0641 /orf,_hypothetical_protein	0.698122	1.72079	-0.962122	-1.29598	-0.528272	-0.44236	0.3166	0.450951	0.936553	-0.654482	0.627574	-0.627574	1.53686	-1.53686	0	0	1.43687	-1.20567	-0.297351	0.243002	-0.243002	-1.01541	1.01541	-0.594076	-0.0488327	0.511601	0.149312	-0.875372	0.875372	1.35872	-0.472828	-0.543436	-0.68579	-0.460764	0.9409	0.550204	0.441655	-1.24009	-1.39562	1.39562	-0.258413	0.258413	0.252404	-0.874726	0.0994194	0.379482	-0.313344	0.235096	-1.1417
AAG54846.1 / ybbK / Z0642 /putative_protease	-1.02334	0.520682	0.823371	-0.433637	-0.528272	-0.44236	-0.692778	0.729476	-0.460744	0.50229	1.3021	-1.3021	0.922935	-0.922935	-1.61561	1.61561	1.43687	-1.20567	-0.297351	-0.798087	0.798087	0.52642	-0.52642	-1.00338	-0.540592	1.2434	0.425875	0	0	-0.721727	0.776977	-0.268337	-0.68579	0.148802	1.36761	-0.859351	-0.277991	0.499851	0.648735	-0.648735	-1.06356	1.06356	0.882136	-0.874726	0.27878	-0.50916	-0.0823125	-0.0046131	0.505989
AAG54847.1 / ybbL / Z0643 /putative_ATP-binding_component_of_a_transport_system	-0.654454	1.20646	-0.22376	-0.279647	-0.528272	-0.44236	-0.692778	0.450951	-0.866411	1.03836	-0.625118	0.625118	-0.573501	0.573501	-0.113294	0.113294	-0.696271	0.829745	-0.297351	0.370483	-0.370483	0.416289	-0.416289	0.736157	-0.635591	-1.24471	1.01357	-0.75765	0.75765	-0.336458	0.533508	-0.306545	1.70005	-0.334647	-0.360133	0.901761	-0.458961	-0.160126	-1.14219	1.14219	-1.19775	1.19775	-0.125435	-0.301315	-0.0799407	0.506431	0.011986	0.147583	-1.1417
AAG54848.1 / ybbM / Z0644 /putative_metal_resistance_protein	-0.689435	0.10685	0.570615	-0.0693717	-0.528272	0.929947	-0.692778	1.35616	0.147756	-1.14823	0.17789	-0.17789	-0.995573	0.995573	0.637864	-0.637864	1.43687	-1.20567	-0.297351	-0.0544517	0.0544517	-0.606353	0.606353	-0.00935796	-0.839161	3.02062	-1.50513	0.301844	-0.301844	0.11886	-1.06748	1.03943	-0.68579	1.26403	-0.0528798	0.695022	-0.479843	-0.913851	-0.77612	0.77612	-1.19775	1.19775	-0.341343	-0.874726	0.944974	-0.218991	0.997834	0.0680262	-0.797182
AAG54849.1 / ybbN / Z0645 /putative_thioredoxin-like_protein	-0.592974	-0.352127	1.57516	-0.864808	-0.528272	-0.44236	-0.692778	1.41313	-0.866411	0.0636914	0.290311	-0.290311	0.186228	-0.186228	-0.113294	0.113294	1.43687	-1.20567	-0.297351	-0.266919	0.266919	-0.213658	0.213658	-1.00338	-0.839161	2.48745	-0.245778	-0.286764	0.286764	-0.226381	-0.54471	0.751004	-0.68579	-0.959501	-0.676098	0.550204	1.17885	-0.786192	-0.635324	0.635324	0.974471	-0.974471	0.378351	-0.874726	0.99622	-1.01695	-0.488521	-0.189005	0.024357
AAG54850.1 / ybbO / Z0646 /putative_oxidoreductase	-0.377791	0.411581	0.541451	-0.649223	-0.528272	-0.44236	-0.692778	1.84357	-0.41567	-0.654482	0.458942	-0.458942	0.270642	-0.270642	-0.614066	0.614066	1.43687	-1.20567	-0.297351	-0.550209	0.550209	-0.606353	0.606353	1.02608	-0.398094	-0.000656498	-0.45567	-0.0513206	0.0513206	-0.259404	0.701231	-0.543436	-0.68579	0.0507601	-0.261483	0.33632	0.312038	-0.43704	0.105479	-0.105479	-0.399314	0.399314	-0.341343	1.37796	0.0994194	-1.01695	0.126137	0.331821	0.453956
AAG54851.1 / tesA / Z0647 /acyl-CoA_thioesterase_I;_also_functions_as_protease_I	-1.02334	2.3754	-0.868148	-0.325844	-0.528272	-0.44236	0.133077	0.501592	-0.866411	0.525375	-0.230914	0.230914	1.11479	-1.11479	0	0	-0.696271	0.829745	-0.297351	0.0330348	-0.0330348	-0.606353	0.606353	-1.00338	-0.350594	0.248154	1.01357	-1.46398	1.46398	0.268964	-1.26352	1.13172	-0.68579	0.148802	-0.388632	1.53882	-0.0357685	-0.892101	-0.698682	0.698682	0.0233891	-0.0233891	0.0544887	0.927422	-0.746135	0.179991	-0.382353	1.73873	-1.1417
AAG54852.1 / ybbA / Z0648 /putative_ATP-binding_component_of_a_transport_system	0.359978	-0.507985	1.25296	-1.29598	-0.528272	-0.44236	1.25388	0.013269	0.292637	-0.332037	1.52694	-1.52694	1.38338	-1.38338	1.38902	-1.38902	1.43687	-1.20567	-0.297351	-0.324865	0.324865	-0.44273	0.44273	0.206733	-0.0779884	0.0534328	-0.13627	-0.581068	0.581068	-0.721727	0.174102	0.370286	-0.218295	-0.505696	0.460171	0.136888	-0.0706834	0.452826	-1.70537	1.70537	-1.66742	1.66742	-0.341343	0.0263479	-0.182432	0.578973	0.011986	-0.727547	1.02383
AAG54853.1 / ybbP / Z0649 /putative_oxidoreductase	-0.0375701	-0.517253	1.18911	-0.815282	-0.379602	-0.222791	0.215662	0.930013	0.431723	-0.970479	0.108707	-0.108707	0.0361579	-0.0361579	0.387478	-0.387478	1.43687	-1.20567	-0.297351	-0.373153	0.373153	-0.379099	0.379099	-0.539502	0.884393	0.248154	-0.651569	-1.46398	1.46398	-0.118697	-0.450952	0.568921	0.288707	-0.371788	-0.0801619	-0.0274333	0.364524	-0.357866	-0.399994	0.399994	0.518972	-0.518972	-0.230878	-0.141294	0.237068	0.022254	-0.702153	0.787923	-0.587111
AAG54854.1 / -- / Z0651 /hypothetical_protein	-0.234336	-0.933999	1.57516	-0.649223	0.168616	0.158024	-0.408891	0.102795	1.98594	-1.30693	0.376587	-0.376587	1.4549	-1.4549	0.187169	-0.187169	-0.696271	0.829745	-0.297351	-0.993781	0.993781	-1.68557	1.68557	-0.37082	0.098492	1.29995	-0.81185	0.783432	-0.783432	0.522987	0.985069	-1.44544	0.100452	-0.31467	-0.275932	-0.980471	0.82302	-0.211943	-0.804279	0.804279	0.94931	-0.94931	-0.564632	0.0147957	0.908839	-0.730506	-0.432239	1.57099	-0.68511
AAG54855.1 / ybbD / Z0653 /orf,_hypothetical_protein	0.10637	-1.87954	-0.445268	2.26118	0	0	0	0	0	0	-1.05874	1.05874	-1.83972	1.83972	1.38902	-1.38902	-0.696271	0.829745	-0.297351	0	0	1.84799	-1.84799	5.95476	-2.06058	-1.24471	-1.92491	0.301844	-0.301844	2.51453	-1.31144	-0.543436	1.47638	0.786076	0.334526	-1.30346	-1.69095	2.67478	-0.466369	0.466369	-1.66742	1.66742	1.63781	0.702153	-0.887061	-1.01695	2.72307	-1.60268	-1.1417
AAG54856.1 / -- / Z0654 /orf,_hypothetical_protein	-1.66889	1.72079	1.10529	-1.29598	-0.528272	6.87661	-0.692778	-0.106099	-0.866411	-1.78304	-0.0469525	0.0469525	-1.83972	1.83972	-1.61561	1.61561	-0.696271	0.829745	-0.297351	2.92009	-2.92009	1.84799	-1.84799	-1.00338	-2.06058	2.48745	1.01357	0	0	1.01198	-0.724413	-0.0104315	-0.68579	2.6979	-1.2151	2.24939	-2.29651	0.499851	-0.200868	0.200868	-1.66742	1.66742	4.40863	-0.874726	-1.87354	-1.01695	6.51858	-1.60268	-1.1417
AAG54857.1 / -- / Z0655 /hypothetical_protein	3.06513	-1.87954	-1.99583	1.07546	3.18846	-0.44236	3.84942	-1.77725	-0.866411	-1.78304	-2.07053	2.07053	-1.83972	1.83972	0	0	-0.696271	0.829745	-0.297351	0.243002	-0.243002	0	0	5.95476	-2.06058	-1.24471	-1.92491	0.301844	-0.301844	0.66524	-0.975997	0.522573	-0.68579	1.65509	2.1659	0.634462	-1.85611	-0.291031	-4.18338	4.18338	0.446092	-0.446092	0	0	0	0	0.825311	-0.0711991	-1.1417
AAG54858.1 / -- / Z0656 /orf,_hypothetical_protein	-1.07713	1.12074	-1.47897	1.66832	0.0911837	-0.44236	0.0642554	-0.523886	-0.1903	0.756216	-0.0469525	0.0469525	-0.826744	0.826744	-1.61561	1.61561	1.43687	-1.20567	-0.297351	-0.64936	0.64936	-0.0609438	0.0609438	-1.00338	-0.432022	-0.178379	1.43335	-0.0513206	0.0513206	-0.721727	1.79143	-1.34294	-0.68579	-0.537493	3.55297	-0.483569	-1.17856	1.16906	0.695198	-0.695198	-0.258413	0.258413	-0.0246776	0.386778	-1.08436	1.21734	-0.228999	-0.241363	-0.299547
AAG54859.1 / ybbB / Z0657 /putative_capsule_anchoring_protein	-0.147238	0.00634842	0.514602	-0.449036	-0.252958	-0.0357505	-0.0198595	0.450951	0.035071	-0.278296	-0.0469525	0.0469525	0.692714	-0.692714	0.959789	-0.959789	-0.696271	0.829745	-0.297351	0.211132	-0.211132	0.18537	-0.18537	-0.48796	0.0505126	-0.415341	0.687073	-0.286764	0.286764	-0.313795	-0.798408	1.08693	0.100452	-0.430538	-0.651598	-0.334498	0.676218	-0.0537663	-0.128459	0.128459	-1.06356	1.06356	-0.706725	0.0956613	0.858251	-0.587282	0.30774	1.18183	-1.1417
AAG54860.1 / ybbS / Z0658 /putative_transcriptional_regulator_LYSR-type	-0.879884	-0.012701	1.22015	-0.505499	-0.174297	0.0804236	1.03758	0.610108	0.292637	-1.29937	-0.384215	0.384215	-0.320258	0.320258	-0.113294	0.113294	-0.696271	0.829745	-0.297351	0.243002	-0.243002	0.484465	-0.484465	1.04313	0.957039	-0.805633	-1.2335	-0.581068	0.581068	-0.721727	0.533508	-0.0104315	0.796837	-0.25177	-0.860898	1.43731	-0.358732	-0.0469874	1.39214	-1.39214	-0.874855	0.874855	0.822867	0.609396	-0.945089	-0.0312347	-0.0373064	0.346477	-0.452666
AAG54861.1 / ybbT / Z0659 /orf,_hypothetical_protein	-1.66889	0.28066	1.72551	-0.584547	-0.528272	-0.44236	0.3166	-0.663148	0.936553	0.474076	0.458942	-0.458942	0.922935	-0.922935	-1.61561	1.61561	1.43687	-1.20567	-0.297351	-0.203179	0.203179	-0.0609438	0.0609438	-0.230251	1.10606	-1.24471	0.034077	0.0495836	-0.0495836	-0.721727	0.0303398	0.522573	-0.68579	0.148802	0.162346	-0.711316	-0.143423	1.07983	1.39214	-1.39214	-0.728083	0.728083	0.252404	-0.874726	0.59266	-0.318736	0.192725	-0.581692	-1.1417
AAG54862.1 / ybbU / Z0660 /putative_regulator	0.0353594	-1.01546	1.22934	-0.44226	0.783516	0.849223	-0.692778	-0.00779594	0.0880994	-0.588097	-0.336035	0.336035	-0.670902	0.670902	0.387478	-0.387478	-0.696271	-1.20567	3.3624	-0.512074	0.512074	-0.657485	0.657485	0.446235	-0.160596	-0.31167	0.034077	-1.46398	1.46398	0.268964	0.174102	-0.391149	-0.68579	0.321039	-0.209936	0.136888	0.191179	-0.393632	-0.698682	0.698682	-1.66742	1.66742	1.38592	-0.301315	-0.797381	-0.00136442	-0.0373064	-0.488875	0.9254
AAG54863.1 / gcl / Z0661 /glyoxylate_carboligase	-0.22949	-0.225333	0.0995227	0.338393	-0.295976	-0.44236	-0.692778	0.416135	-0.612869	0.756216	0.485568	-0.485568	0.44764	-0.44764	-0.614066	0.614066	-0.696271	0.829745	-0.297351	0.174359	-0.174359	0.454984	-0.454984	-0.845239	0.0121292	-0.0572044	0.746436	0.0811161	-0.0811161	-0.721727	0.339982	0.19457	-0.68579	0.119162	0.226413	-0.807711	0.970675	-1.24009	1.14972	-1.14972	0.446092	-0.446092	-0.954242	-0.874726	1.30865	-0.116028	0.0662076	-0.0711991	1.13211
AAG54864.1 / gip / Z0662 /glyoxylate-induced_protein	-0.700565	0.0842778	0.541451	-0.00246582	-0.528272	-0.44236	-0.692778	-0.344834	0.872162	0.756216	-0.721478	0.721478	-0.15143	0.15143	-0.614066	0.614066	-0.696271	0.829745	-0.297351	-0.0544517	0.0544517	1.02987	-1.02987	-0.37082	-1.02422	-0.226848	1.54784	0.301844	-0.301844	-0.721727	-1.68635	2.34106	-0.68579	1.62728	0.768421	-0.450773	-0.552509	-0.822504	0.885272	-0.885272	-0.610665	0.610665	-1.133	-0.243974	0.0994194	1.21734	-1.07245	-0.581692	-1.1417
AAG54865.1 / ybbQ / Z0663 /putative_oxidoreductase	-0.415765	-0.82062	0.740453	0.377979	-0.528272	-0.44236	-0.692778	0.0458238	-0.866411	1.44874	-0.451668	0.451668	0.692714	-0.692714	0.637864	-0.637864	1.43687	-1.20567	-0.297351	-0.426269	0.426269	1.21168	-1.21168	-0.539502	0.2194	-0.9959	1.01357	0.301844	-0.301844	-0.721727	-0.923032	1.53248	-0.68579	0.223776	0.607989	-0.676484	0.553164	-0.933041	0.595635	-0.595635	-0.898872	0.898872	0.529486	-0.874726	0.494012	-0.45838	1.63864	-0.727547	0.48245
AAG54866.1 / ybbV / Z0664 /orf,_hypothetical_protein	-0.0908811	-0.279393	-0.617553	1.07546	1.12361	0.777469	0.3166	-1.2202	0.936553	-0.654482	0.964836	-0.964836	-1.83972	1.83972	1.38902	-1.38902	1.43687	-1.20567	-0.297351	2.92009	-2.92009	1.84799	-1.84799	5.95476	-2.06058	-1.24471	-1.92491	-1.46398	1.46398	3.32359	-1.14372	-1.34294	-0.68579	5.56563	0.334526	-1.30346	-2.29651	-1.24009	-0.128459	0.128459	0.446092	-0.446092	1.63781	-0.874726	-1.87354	1.77592	0.445759	0.847687	0.374174
AAG54867.1 / -- / Z0665 /hypothetical_protein	-0.564283	0.680697	0.0715847	-0.189307	0.958421	-0.44236	-0.692778	-1.2759	-0.0550772	1.26407	0.852415	-0.852415	-0.15143	0.15143	0.187169	-0.187169	1.43687	-1.20567	-0.297351	0.689184	-0.689184	1.02987	-1.02987	-0.307564	0.561396	-0.498278	0.0732567	-0.75765	0.75765	-0.567619	-0.752366	1.23325	0.224595	0.618373	0.30734	-0.368497	-0.256743	-0.324331	0.963252	-0.963252	-0.299854	0.299854	-0.807026	0.238365	0.911815	-0.688381	-0.228999	-0.0144777	-0.580264
AAG54868.1 / -- / Z0666 /hypothetical_protein	0.10637	-0.850875	0.440766	0.228519	-0.528272	-0.44236	-0.692778	0.729476	-0.866411	0.756216	1.97663	-1.97663	0.00205113	-0.00205113	0.0536299	-0.0536299	-0.696271	-1.20567	3.3624	-1.04597	1.04597	1.61892	-1.61892	-1.00338	0.585825	-0.978128	1.01357	0.105641	-0.105641	-0.721727	1.37212	-0.898773	-0.68579	-0.460764	-0.137098	-1.30346	1.70542	-1.24009	-0.200868	0.200868	1.7142	-1.7142	-1.133	-0.874726	1.67779	-0.45838	0.192725	-0.0711991	-0.510085
AAG54869.1 / -- / Z0667 /hypothetical_protein	0.267757	0.738884	0.259531	-1.29598	-0.528272	-0.44236	-0.692778	0.371372	-0.866411	1.11897	0.627574	-0.627574	0.922935	-0.922935	-0.113294	0.113294	-0.696271	0.829745	-0.297351	-0.0544517	0.0544517	1.84799	-1.84799	-0.075626	0.599396	-1.24471	0.425875	0.890452	-0.890452	-0.721727	0.952815	-0.454602	-0.68579	0.403712	-1.2151	-1.30346	0.610158	0.847839	1.39214	-1.39214	0.974471	-0.974471	0.714207	-0.874726	-0.119798	0.224322	0.192725	1.46028	0.121528
AAG54870.1 / ybbY / Z0668 /putative_transport	0.0019428	-1.24419	0.558035	0.587224	-0.528272	-0.44236	0.263475	-0.194054	0.414643	0.355281	-0.451668	0.451668	-0.15143	0.15143	1.38902	-1.38902	-0.696271	0.829745	-0.297351	-0.0544517	0.0544517	0.893522	-0.893522	-0.251147	0.404263	0.369198	-0.495379	-0.581068	0.581068	0.396795	-0.521522	0.247474	0.0250587	0.340858	0.48312	0.156619	-0.438366	-0.0960189	1.39214	-1.39214	-0.981958	0.981958	-0.737174	-0.649458	0.663123	0.379482	-0.360788	0.120236	-0.194278
AAG54871.1 / ybbZ / Z0669 /orf,_hypothetical_protein	-0.119572	-0.70125	1.38721	-0.778574	-0.528272	-0.44236	0.0642554	-0.106099	-0.1903	0.756216	-0.0469525	0.0469525	0.0596064	-0.0596064	0.0536299	-0.0536299	1.43687	-1.20567	-0.297351	-0.147406	0.147406	-0.143941	0.143941	-0.866944	0.845276	0.657961	-0.657331	-0.581068	0.581068	-0.259404	-1.47917	1.76625	-0.68579	-0.138999	1.18432	0.415664	-0.264968	-0.229801	0.105479	-0.105479	-0.130321	0.130321	-0.39412	-0.454225	0.757073	-0.272189	-1.07245	0.585148	-0.600316
AAG54872.1 / ylbA / Z0670 /orf,_hypothetical_protein	-0.415765	1.50901	-0.901315	-0.0405103	-0.528272	-0.44236	-0.692778	1.80379	-0.866411	-0.332037	0.205995	-0.205995	-0.0308376	0.0308376	-0.614066	0.614066	-0.696271	0.829745	-0.297351	0.131457	-0.131457	1.08441	-1.08441	-0.568494	0.433148	-0.778191	0.646261	0.554105	-0.554105	-0.721727	0.681499	-0.167198	-0.68579	1.32139	-0.223338	-1.30346	0.0288241	0.0126677	0.277034	-0.277034	-0.0416421	0.0416421	0.529486	-0.243974	0.0994194	-0.45838	-1.07245	0.439293	0.879464
AAG54873.1 / ylbB / Z0671 /putative_hydantoin_utilization_protein	-0.377791	0.30248	0.635425	-0.649223	-0.205078	-0.44236	-0.692778	-0.251416	0.544605	0.645814	-0.579473	0.579473	0.794011	-0.794011	-0.113294	0.113294	-0.696271	0.829745	-0.297351	0.820414	-0.820414	1.63588	-1.63588	-0.568494	-0.101222	1.32115	-0.45567	-0.679169	0.679169	-0.432775	-0.0954523	0.433739	-0.191581	-0.0332761	-0.506698	-0.694397	0.471745	0.251288	0.346728	-0.346728	0.446092	-0.446092	-0.341343	0.0263479	0.569172	-0.484979	-0.273391	-0.313011	-0.742785
AAG54874.1 / ylbC / Z0672 /putative_malate_dehydrogenase	-0.456516	1.1061	-0.0292647	-0.601899	-0.0636802	-0.44236	-0.125003	0.416135	0.147756	-0.196005	-0.336035	0.336035	-0.0521185	0.0521185	1.38902	-1.38902	-0.696271	0.829745	-0.297351	-0.203179	0.203179	0.340936	-0.340936	0.0838314	0.255024	0.621371	-0.82298	0.141315	-0.141315	-0.721727	-0.0655018	0.624098	-0.0205086	1.81552	1.64575	-0.483569	-1.73754	0.366009	1.39214	-1.39214	-0.258413	0.258413	-0.481048	0.980426	0.447589	-1.01695	0.0662076	-0.377495	0.374174
AAG54875.1 / fdrA / Z0673 /involved_in_protein_transport;_multicopy_suppressor_of_dominant_negative_ftsH_mutants	-0.958784	0.82071	0.562595	-0.495618	-0.528272	-0.44236	0.0642554	0.311688	-0.528355	0.544611	0.155405	-0.155405	-0.0986705	0.0986705	0.387478	-0.387478	-0.696271	0.829745	-0.297351	0.345967	-0.345967	0.00723233	-0.00723233	-0.21268	0.918938	0.112439	-0.856372	0.301844	-0.301844	-0.505013	-0.881653	1.32208	0.125022	0.42761	0.140823	-0.470758	-0.10137	-0.0982535	1.39214	-1.39214	-0.366798	0.366798	-0.209399	-0.0862863	0.263833	-0.085997	0.525665	0.170613	-0.343871
AAG54876.1 / ylbE / Z0674 /hypothetical_protein	-0.347766	-1.04225	1.46589	-0.303283	-0.528272	0.106563	-0.692778	1.48149	0.35059	-1.02126	0.531213	-0.531213	-1.11617	1.11617	0.788096	-0.788096	1.43687	-1.20567	-0.297351	-0.512074	0.512074	0.0395263	-0.0395263	-0.627262	0.86642	0.167459	-0.495379	-0.454938	0.454938	-0.721727	0.424124	0.105439	-0.68579	-0.169835	1.88415	-0.859351	0.125713	-0.370119	-0.00174215	0.00174215	0.586993	-0.586993	1.17601	-0.874726	-0.558234	0.379482	-0.53023	1.46028	-0.600316
AAG54877.1 / ylbF / Z0675 /putative_carboxylase	-0.559351	-0.529416	0.911471	0.0379565	-0.528272	-0.44236	-0.238558	-0.273214	0.756257	0.50229	-1.2611	1.2611	-0.15143	0.15143	-0.113294	0.113294	1.43687	-1.20567	-0.297351	0.968047	-0.968047	-0.0609438	0.0609438	1.05829	-0.793923	0.690485	-0.618919	-0.286764	0.286764	-0.721727	-0.305106	0.87791	-0.68579	0.786076	0.0246014	-0.77053	0.0046019	0.064866	0.277034	-0.277034	0.63823	-0.63823	1.02208	-0.173891	-0.777452	0.224322	-0.625916	0.199062	0.195836
AAG54878.1 / arcC / Z0676 /putative_carbamate_kinase	-0.426207	0.100643	0.640123	-0.406689	-0.0636802	-0.44236	-0.125003	0.102795	0.65484	-0.196005	0.24213	-0.24213	-1.11617	1.11617	-0.113294	0.113294	-0.696271	-1.20567	3.3624	-0.147406	0.147406	-0.606353	0.606353	-0.230251	-0.371705	1.2434	-0.401254	-0.286764	0.286764	-0.721727	-0.975997	1.58858	-0.68579	-0.408813	1.10934	1.0281	-0.0256759	-0.913851	0.885272	-0.885272	-1.66742	1.66742	-0.301759	-0.243974	0.494012	-0.179093	-1.07245	-0.377495	-1.1417
AAG54879.1 / purK / Z0677 /phosphoribosylaminoimidazole_carboxylase_=_AIR_carboxylase,_CO(2)-fixing_subunit	-0.752625	-0.0213039	0.605111	0.0809867	-0.528272	-0.44236	-0.692778	0.610108	-0.480062	0.635299	0.108707	-0.108707	1.05449	-1.05449	-0.113294	0.113294	-0.696271	0.829745	-0.297351	0.0102122	-0.0102122	-0.671802	0.671802	-0.735757	0.570165	-0.383442	0.33546	-0.404485	0.404485	-0.288299	-0.409932	0.655824	-0.273949	0.330881	-0.624765	-0.542132	0.702433	-0.742964	-1.39562	1.39562	-0.258413	0.258413	-0.902103	-0.874726	1.57914	-0.551476	-1.07245	2.0008	-0.695854
AAG54880.1 / purE / Z0678 /phosphoribosylaminoimidazole_carboxylase_=_AIR_carboxylase,_catalytic_subunit	0.613586	0.177793	-0.22376	-0.53373	-0.528272	-0.44236	0.604994	1.08758	-0.866411	-0.332037	-0.336035	0.336035	0.330938	-0.330938	0	0	1.43687	-1.20567	-0.297351	0.370483	-0.370483	1.21168	-1.21168	-1.00338	1.00862	-0.670532	0.33546	1.47906	-1.47906	-0.721727	0.0303398	0.522573	0.549733	-0.579511	-0.329598	-1.30346	1.16381	-0.494401	1.39214	-1.39214	2.55961	-2.55961	1.08365	-0.243974	0.0994194	-1.01695	-1.07245	1.18183	0.9254
AAG54881.1 / ybbF / Z0679 /orf,_hypothetical_protein	-0.908062	0.177793	1.10529	-0.53373	-0.528272	-0.44236	-0.0871513	1.23082	-0.325522	-0.428771	0.820295	-0.820295	0.692714	-0.692714	0.387478	-0.387478	-0.696271	0.829745	-0.297351	0.689184	-0.689184	1.40746	-1.40746	-0.506368	0.789394	-0.711545	0.174005	-0.875372	0.875372	-0.721727	0.114201	0.433739	-0.0451487	-0.55928	1.53979	-0.513935	-0.143423	0.306524	0.885272	-0.885272	-1.01711	1.01711	-0.578841	1.01753	0.0994194	-0.45838	-1.07245	-0.92202	0.542604
AAG54882.1 / ppiB / Z0680 /peptidyl-prolyl_cis-trans_isomerase_B_(rotamase_B)	1.88163	0.28066	-1.99583	0.126886	-0.528272	-0.44236	-0.692778	-0.774558	-0.866411	2.27977	1.3021	-1.3021	1.70569	-1.70569	1.38902	-1.38902	-0.696271	0.829745	-0.297351	-0.0544517	0.0544517	1.32737	-1.32737	-1.00338	1.14564	-1.24471	0.646261	2.06767	-2.06767	-0.721727	1.03668	-0.543436	-0.68579	-1.12575	-1.2151	-1.30346	2.54794	-1.24009	1.39214	-1.39214	0.798345	-0.798345	-0.0246776	-0.874726	0.494012	0.100195	-1.07245	2.48126	-1.1417
AAG54883.1 / cysS / Z0681 /cysteine_tRNA_synthetase	-0.485382	-0.529416	1.62214	-0.851334	-0.528272	-0.44236	-0.692778	0.562361	-0.866411	0.9255	0.852415	-0.852415	0.826	-0.826	-1.01468	1.01468	-0.696271	0.829745	-0.297351	0.131457	-0.131457	0.332071	-0.332071	-0.778922	1.0652	-0.0407873	-0.408275	1.40548	-1.40548	-0.721727	0.892914	-0.391149	-0.218295	-0.919063	0.460171	-0.72732	1.1077	-0.675784	-0.547173	0.547173	0.334854	-0.334854	-0.39412	-0.874726	0.757073	0.100195	-0.672919	0.331821	0.453956
AAG54884.1 / ybcI / Z0682 /orf,_hypothetical_protein	-1.07713	0.520682	0.0715847	0.482602	0.147498	0.555682	0.958931	0.501592	-0.866411	-0.859675	-2.07053	2.07053	-0.573501	0.573501	0.387478	-0.387478	-0.696271	0.829745	-0.297351	-1.54172	1.54172	1.84799	-1.84799	0.224529	-0.719414	1.38976	-0.542096	-0.0513206	0.0513206	-0.721727	-0.472828	1.05558	1.31005	0.0507601	-1.2151	1.9761	-0.246937	-1.24009	1.39214	-1.39214	-0.962918	0.962918	-0.578841	1.01753	0.0994194	-0.45838	-0.313344	-0.990086	-1.1417
AAG54885.1 / ybcJ / Z0683 /orf,_hypothetical_protein	-0.879884	0.520682	1.44986	-1.29598	-0.528272	3.21713	-0.692778	1.56505	-0.866411	-1.78304	1.97663	-1.97663	3.22514	-3.22514	1.38902	-1.38902	1.43687	-1.20567	-0.297351	-1.54172	1.54172	0.702629	-0.702629	-1.00338	1.19653	-0.178379	-0.245778	1.18476	-1.18476	-0.721727	1.79143	-1.34294	-0.68579	0.403712	-1.2151	0.828254	0.610158	-1.24009	1.39214	-1.39214	-1.66742	1.66742	-1.133	-0.874726	2.07238	-1.01695	-1.07245	1.46028	-1.1417
AAG54886.1 / folD / Z0684 /5,10-methylene-tetrahydrofolate_dehydrogenase;_5,10-methylene-tetrahydrofolate_cyclohydrolase	0.613586	0.177793	-0.22376	-0.53373	-0.528272	-0.44236	-0.692778	-0.00779594	-0.389156	1.20432	0.420027	-0.420027	1.00927	-1.00927	0.788096	-0.788096	-0.696271	0.829745	-0.297351	-0.0544517	0.0544517	0.500507	-0.500507	-0.446727	0.903393	-0.946138	0.190796	0.890452	-0.890452	-0.391496	-0.784314	1.13172	0.0349316	-0.807109	0.334526	-0.415245	0.731269	-0.370119	-0.00174215	0.00174215	1.1506	-1.1506	-0.481048	-0.503696	0.447589	0.297339	-0.313344	0.235096	-0.383762
AAG54887.1 / sfmA / Z0686 /putative_fimbrial-like_protein	1.17152	-0.199385	-1.58235	0.838318	3.18846	-0.44236	-0.692778	-1.77725	-0.866411	0.756216	-1.05874	1.05874	0.00205113	-0.00205113	-0.113294	0.113294	-0.696271	0.829745	-0.297351	-0.0544517	0.0544517	0.211761	-0.211761	-0.539502	-1.30058	0.248154	1.60127	0.301844	-0.301844	0.66524	-1.31144	0.87791	0.644773	0.639013	0.692132	1.15621	-1.55121	0.366009	1.39214	-1.39214	0.211257	-0.211257	0.252404	0.702153	-1.87354	1.77592	0.350871	-1.21981	-0.194278
AAG54888.1 / sfmC / Z0688 /putative_chaperone	0.837357	-0.608835	-0.901315	0.796469	1.49904	0.555682	0.133077	-1.32148	-0.866411	0.525375	-0.721478	0.721478	-1.83972	1.83972	0	0	-0.696271	0.829745	-0.297351	1.43282	-1.43282	0.575367	-0.575367	0.736157	-1.11059	-0.000656498	0.523824	-1.46398	1.46398	0.00825608	-0.923032	0.971419	0.697996	1.62728	0.272541	0.828254	-1.13384	-1.24009	-1.61007	1.61007	-1.19775	1.19775	0.252404	1.49059	-0.887061	-0.318736	0.925192	0.331821	-0.742785
AAG54889.1 / sfmD / Z0689 /putative_outer_membrane_protein,_export_function	-0.463052	0.701831	0.110593	-0.356352	-0.218544	-0.213642	-0.314261	0.207242	0.485812	-0.090203	-0.660158	0.660158	-0.320258	0.320258	-0.113294	0.113294	-0.696271	0.829745	-0.297351	0.283564	-0.283564	0.237327	-0.237327	-0.0858211	-0.181475	0.477826	-0.116614	-0.0513206	0.0513206	0.145128	-0.829239	0.766867	-0.44555	1.52956	0.506706	-0.119174	-1.01811	0.064866	0.993886	-0.993886	-0.583569	0.583569	-0.481048	0.238365	-0.364807	0.790199	0.546973	-0.0507794	-0.434291
AAG54890.1 / sfmH / Z0690 /involved_in_fimbrial_asembly	0.698122	-0.279393	-0.38784	0.0214881	0.0911837	-0.44236	-0.692778	-0.941673	1.16192	0.756216	-0.486861	0.486861	-1.55834	1.55834	-1.11484	1.11484	1.43687	-1.20567	-0.297351	0.557954	-0.557954	1.27531	-1.27531	-0.672038	-0.703448	0.887954	0.593788	2.06767	-2.06767	-0.0282431	-0.724413	0.789075	0.0662673	1.86667	-0.137098	0.0867888	-1.03274	-0.332294	-0.466369	0.466369	-1.06356	1.06356	-0.651123	0.222234	-0.157923	0.683055	-0.0373064	-0.488875	-0.452666
AAG54891.1 / sfmF / Z0691 /putative_fimbrial_protein	0.698122	-0.507985	0.0715847	-0.279647	1.94955	-0.44236	0.3166	-1.2202	1.83804	-1.21876	-0.513932	0.513932	-1.41764	1.41764	-0.864452	0.864452	-0.696271	0.829745	-0.297351	2.92009	-2.92009	-1.58809	1.58809	1.13759	-0.745206	-0.096353	-0.116614	2.06767	-2.06767	0.268964	0.174102	-0.391149	0.179076	1.55081	0.644451	-0.77053	-0.358732	-1.24009	-1.39562	1.39562	-0.258413	0.258413	-0.517268	-0.173891	-0.558234	1.4656	-0.439861	0.949786	0.753142
AAG54892.1 / fimZ / Z0693 /fimbrial_Z_protein;_probable_signal_transducer	-1.66889	0.520682	-0.617553	1.86594	1.70177	0.655486	0.215662	-0.774558	-0.866411	-0.259487	-0.721478	0.721478	-0.573501	0.573501	0.387478	-0.387478	-0.696271	0.829745	-0.297351	0.689184	-0.689184	1.13214	-1.13214	1.77988	-0.920588	-1.24471	0.425875	-1.46398	1.46398	1.01198	-0.0954523	-0.676687	1.31005	1.52139	-0.261483	0.746265	-1.55121	-0.0355152	0.736194	-0.736194	-1.13904	1.13904	-0.341343	0.927422	-1.87354	2.1749	0.247732	-0.270957	-0.482624
AAG54893.1 / envY / Z0696 /envelope_protein;_thermoregulation_of_porin_biosynthesis	-1.22507	1.72079	-0.445268	0.0379565	-0.528272	-0.44236	0.704822	-0.234649	1.0059	-0.220421	0.357763	-0.357763	-0.573501	0.573501	-0.280218	0.280218	1.43687	-1.20567	-0.297351	0.689184	-0.689184	-0.755101	0.755101	-1.00338	3.63936	-1.24471	-1.92491	0.301844	-0.301844	-0.721727	0.847988	-0.343559	0.886694	0.959879	-0.0880985	0.957448	-1.1221	-0.291031	-0.599119	0.599119	-0.822017	0.822017	-1.133	1.92862	-0.119798	-0.396316	-0.768806	2.31791	-1.1417
AAG54894.1 / ybcH / Z0697 /orf,_hypothetical_protein	-0.377791	0.957087	-0.304308	-0.218051	-0.0636802	-0.44236	-0.692778	-0.210546	0.147756	0.756216	0.964836	-0.964836	-0.573501	0.573501	1.38902	-1.38902	-0.696271	0.829745	-0.297351	0.0102122	-0.0102122	1.32737	-1.32737	-0.616815	2.05605	-0.415341	-1.27192	2.06767	-2.06767	-0.721727	-0.975997	1.58858	0.2492	-0.0923285	-0.209936	0.713026	-0.0706834	-0.393632	0.197384	-0.197384	0.305191	-0.305191	0.572114	-0.389532	-0.355879	0.272064	-0.439861	0.69454	0.121528
AAG54895.1 / nfrA / Z0698 /bacteriophage_N4_receptor,_outer_membrane_protein	0.257748	0.129948	0.0715847	-0.468732	-0.423575	-0.287734	-0.0530315	0.552946	0.276313	-0.280945	-0.304499	0.304499	-0.15143	0.15143	-0.113294	0.113294	-0.696271	0.829745	-0.297351	0.152637	-0.152637	-0.173234	0.173234	0.38825	0.0121292	0.248154	-0.53581	-0.0513206	0.0513206	-0.143824	0.25397	-0.158488	0.171928	-0.430538	0.424174	-0.246411	0.185768	-0.0321968	-0.530455	0.530455	0.0618167	-0.0618167	-0.592357	-0.105517	0.340024	0.209185	-0.069858	0.477821	-0.283658
AAG54896.1 / nfrB / Z0699 /bacteriophage_N4_receptor,_outer_membrane_protein	-0.119572	0.477042	0.0339954	-0.39052	-0.528272	-0.44236	-0.188089	1.008	-0.115176	-0.278296	0.420027	-0.420027	0.426142	-0.426142	0.187169	-0.187169	-0.696271	0.829745	-0.297351	-0.139439	0.139439	0.603032	-0.603032	-0.37082	0.918938	-0.396492	-0.322103	-0.42526	0.42526	-0.406507	0.0760824	0.231843	0.264612	0.0507601	0.147209	0.102066	0.0458595	-0.551761	0.664896	-0.664896	0.274726	-0.274726	-0.722513	0.526945	0.757073	-0.810075	0.0662076	0.388244	-0.194278
AAG54897.1 / -- / Z0700 /putative_receptor	1.62802	-0.336541	-0.666777	-0.53373	2.51269	0.0566607	0.133077	-1.32148	0.608742	-0.859675	-0.805794	0.805794	-0.339017	0.339017	0.637864	-0.637864	-0.696271	0.829745	-0.297351	0.689184	-0.689184	-0.126769	0.126769	1.08406	-1.49058	1.3678	-0.45567	0.522572	-0.522572	0.434079	-0.584644	0.285682	0.467365	0.913531	-0.388632	0.117683	-1.00466	0.847839	-0.635324	0.635324	-0.258413	0.258413	0.45032	-0.874726	-1.30984	2.1749	0.445759	-1.35764	-0.232175
AAG54898.1 / -- / Z0701 /hypothetical_protein	-1.66889	-0.0793739	-0.445268	2.26118	-0.528272	3.21713	-0.692778	-1.77725	1.83804	-0.090203	-2.07053	2.07053	0.692714	-0.692714	0	0	-0.696271	0.829745	-0.297351	2.92009	-2.92009	-1.42447	1.42447	-1.00338	-2.06058	-1.24471	3.95205	-1.46398	1.46398	0.66524	-1.98233	1.58858	1.47638	3.65381	-1.2151	0.0288619	-2.29651	0.064866	0.277034	-0.277034	-1.66742	1.66742	-0.0246776	-0.874726	-1.87354	3.45164	0.011986	-0.727547	-1.1417
AAG54899.1 / -- / Z0702 /hypothetical_protein	0.698122	-0.133924	-0.680202	0.21312	0.0156403	0.628709	0.193505	-0.799014	2.10188	-0.915978	-0.552847	0.552847	1.41627	-1.41627	0.387478	-0.387478	1.43687	-1.20567	-0.297351	-1.04597	1.04597	-0.408022	0.408022	0.736157	0.0121292	0.791015	-1.25707	0.596148	-0.596148	2.36042	-1.14372	-0.602659	1.13498	-0.119524	-0.562624	0.379472	0.125713	-0.690635	0.218344	-0.218344	0.63823	-0.63823	-0.155069	-0.132665	0.679702	-0.688381	-0.53023	0.803931	-0.600316
AAG54900.1 / -- / Z0705 /hypothetical_protein	0.183555	1.09465	-0.243022	-0.986661	-0.0486934	0.0888556	-0.326472	-0.240869	2.14338	-0.92297	0.556571	-0.556571	1.08568	-1.08568	-0.113294	0.113294	-0.696271	0.829745	-0.297351	-1.27131	1.27131	-0.314169	0.314169	0.129343	0.458002	0.360987	-0.865691	1.4171	-1.4171	1.45188	-0.10484	-1.00484	-0.317762	-0.691857	-0.247956	-0.698717	1.10491	-0.351609	-0.0751043	0.0751043	0.253954	-0.253954	-0.0114832	0.101437	-0.229407	0.246488	-0.13335	1.17609	-0.438459
AAG54901.1 / -- / Z0706 /hypothetical_protein	-0.485382	2.92091	-0.962122	-1.29598	-0.528272	-0.44236	-0.692778	-0.774558	4.00159	-0.767338	0.24213	-0.24213	-0.573501	0.573501	1.38902	-1.38902	1.43687	-1.20567	-0.297351	-0.351906	0.351906	-0.234483	0.234483	0.542876	-0.793923	1.2434	-0.618919	-1.46398	1.46398	1.01198	-0.0954523	-0.676687	-0.68579	-0.700897	-1.2151	-0.711316	1.74053	-0.660109	-3.06828	3.06828	1.8551	-1.8551	0.714207	-0.173891	0.318637	-1.01695	-0.439861	-0.0711991	1.38475
AAG54902.1 / -- / Z0707 /hypothetical_protein	0.359978	-0.439408	0.485067	-0.482914	-0.174297	0.0804236	0.172403	-0.225467	0.872162	-0.332037	1.37705	-1.37705	0.974095	-0.974095	0.387478	-0.387478	1.43687	-1.20567	-0.297351	-1.4329	1.4329	-0.755101	0.755101	0.0274576	0.156067	0.414028	-0.510086	0.197972	-0.197972	0.578555	1.00523	-1.50951	0.100452	-0.778142	1.6024	-0.818978	0.456016	-0.528296	-0.547173	0.547173	-0.0640666	0.0640666	-0.954242	0.346084	0.92679	-0.656584	-0.473155	0.331821	0.2545
AAG54903.1 / ybcZ / Z0708 /putative_2-component_sensor_protein	-0.879884	0.320664	1.27758	-0.900739	-0.528272	0.289537	0.518475	0.729476	0.215367	-0.936622	-0.271794	0.271794	-0.392613	0.392613	1.38902	-1.38902	1.43687	-1.20567	-0.297351	-0.30233	0.30233	-1.11415	1.11415	-0.725053	0.903393	-0.0504187	-0.279361	0.498047	-0.498047	-0.0104614	0.727034	-0.762105	-0.00746385	-0.226065	1.21568	-0.0495099	-0.301738	-0.0118961	0.408223	-0.408223	-0.564719	0.564719	0.196988	1.14368	-0.45301	-0.570095	-0.152322	0.439293	0.236367
AAG54904.1 / ylcA / Z0709 /putative_2-component_transcriptional_regulator	-1.66889	1.48077	0.89855	-0.821691	-0.528272	-0.44236	-0.692778	2.23351	0.756257	-1.78304	0.24213	-0.24213	0.559428	-0.559428	0	0	-0.696271	0.829745	-0.297351	-0.798087	0.798087	-0.354625	0.354625	-0.230251	0.156067	1.2434	-0.945417	-1.46398	1.46398	-0.226381	0.174102	-0.0104315	-0.161629	-0.89401	0.287568	0.957448	0.0523124	0.0253219	-0.930996	0.930996	-1.19775	1.19775	-1.133	0.176527	1.41473	-1.01695	-1.07245	0.69454	-0.194278
AAG54905.1 / ylcB / Z0711 /putative_resistance_protein	0.167585	0.231	0.142875	-0.560015	-0.528272	-0.44236	0.00602203	0.536651	0.693847	-0.415749	-0.373336	0.373336	-0.432811	0.432811	-1.61561	1.61561	-0.696271	0.829745	-0.297351	0.0446997	-0.0446997	-0.29956	0.29956	-0.13361	0.551896	-0.000656498	-0.45567	-0.286764	0.286764	-0.0282431	-0.472828	0.522573	-0.382328	0.350047	-0.562624	0.00548786	0.168208	-0.14118	-0.00174215	0.00174215	-0.672828	0.672828	-0.280445	0.0956613	0.251186	-0.157609	0.011986	1.60613	-1.1417
AAG54906.1 / ylcC / Z0712 /orf,_hypothetical_protein	0.698122	0.520682	-1.30669	0.284982	-0.528272	-0.44236	-0.692778	3.2362	-0.866411	-1.78304	0.357763	-0.357763	-0.573501	0.573501	0	0	-0.696271	0.829745	-0.297351	-0.550209	0.550209	0.702629	-0.702629	0.156312	1.73938	-1.24471	-0.945417	-0.75765	0.75765	-0.721727	-0.0954523	0.655824	-0.68579	1.42335	-1.2151	-1.30346	0.125713	0.499851	1.39214	-1.39214	-1.06356	1.06356	0.252404	-0.874726	1.0859	-1.01695	-1.07245	1.02271	-1.1417
AAG54907.1 / ylcD / Z0713 /putative_resistance_protein	-0.509536	0.471698	0.662274	-0.715218	-0.528272	-0.44236	0.133077	1.41313	0.608742	-1.32136	-0.451668	0.451668	0.0596064	-0.0596064	0	0	1.43687	-1.20567	-0.297351	-0.754344	0.754344	-0.234483	0.234483	-0.230251	0.261622	-0.138885	0.034077	-1.46398	1.46398	-0.721727	0.25397	0.285682	0.716695	-0.505696	0.795225	-1.01539	0.32211	-0.111479	0.422482	-0.422482	-0.157769	0.157769	-0.671202	-0.0862863	0.757073	-0.318736	-0.742402	-0.537301	-0.153086
AAG54908.1 / ybdE / Z0714 /putative_inner_membrane_component_for_iron_transport	-0.634757	0.147832	1.1354	-0.812482	-0.528272	-0.44236	-0.336527	0.0905069	0.883525	0.108954	-0.256288	0.256288	0.136815	-0.136815	-1.61561	1.61561	-0.696271	0.829745	-0.297351	-0.577006	0.577006	-0.499059	0.499059	-0.551551	0.974457	0.403257	-0.856372	0.405716	-0.405716	-0.383442	0.472146	-0.205433	0.171928	-0.683341	0.11681	0.634462	0.425989	-0.808699	-0.163821	0.163821	-0.258413	0.258413	-0.427706	-0.760044	0.780988	-0.00136442	-0.429139	0.266245	-0.49938
AAG54909.1 / pheP / Z0715 /phenylalanine-specific_transport_system	-0.564283	0.0406373	0.760722	-0.347403	-0.528272	-0.44236	-0.214652	0.597543	-0.439393	0.355281	1.05682	-1.05682	-0.392613	0.392613	0.387478	-0.387478	-0.696271	0.829745	-0.297351	-0.203179	0.203179	-1.01541	1.01541	-0.324535	0.441837	-0.15237	-0.0614834	-0.454938	0.454938	-0.721727	0.25397	0.285682	-0.68579	-0.655144	0.119963	-0.483569	0.908277	-0.27643	0.462885	-0.462885	0.578187	-0.578187	-0.4403	-0.874726	1.57914	-1.01695	0.283094	-0.289982	0.211759
AAG54910.1 / ybdG / Z0716 /putative_transport	-0.0654293	-0.718143	1.00525	-0.378002	-0.528272	-0.44236	0.604994	-0.344834	0.292637	0.393465	-0.165986	0.165986	-0.826744	0.826744	1.38902	-1.38902	-0.696271	0.829745	-0.297351	-0.426269	0.426269	-0.29956	0.29956	-0.745669	-0.371705	0.414028	0.687073	-0.404485	0.404485	-0.105297	-0.752366	0.87791	-0.68579	0.26467	-0.764298	0.0530859	0.257834	0.0885924	-0.00174215	0.00174215	-0.0235779	0.0235779	0.378351	-0.301315	0.27878	-0.50916	-0.196559	-0.660229	-0.267157
AAG54911.1 / nfnB / Z0717 /oxygen-insensitive_NAD(P)H_nitroreductase	-0.400846	1.46363	-0.666777	-0.279647	-0.528272	-0.44236	-0.692778	-0.344834	-0.866411	1.84447	0.964836	-0.964836	-0.647985	0.647985	-1.61561	1.61561	-0.696271	0.829745	-0.297351	-0.266919	0.266919	0.52642	-0.52642	-1.00338	-0.506047	-1.24471	2.34924	0.0495836	-0.0495836	0.145128	0.533508	-0.676687	-0.68579	-0.320768	1.39479	-1.30346	0.508169	-0.14118	0.153133	-0.153133	0.253954	-0.253954	-0.4403	-0.0862863	1.0859	-1.01695	-1.07245	0.753443	1.19041
AAG54912.1 / ybdF / Z0718 /orf,_hypothetical_protein	-1.66889	-0.0793739	1.10529	0.482602	0.710639	-0.44236	-0.692778	1.56505	-0.866411	-0.936622	-1.2611	1.2611	-1.83972	1.83972	1.38902	-1.38902	-0.696271	0.829745	-0.297351	2.02773	-2.02773	-1.73126	1.73126	-1.00338	2.21438	-0.31167	-1.19029	2.06767	-2.06767	0.145128	-0.0954523	-0.0104315	0.467365	0.403712	-1.2151	-1.30346	0.287195	0.847839	-1.14219	1.14219	-0.962918	0.962918	1.32994	1.22778	-1.43511	-0.396316	-0.228999	-0.92202	1.38475
AAG54913.1 / ybdJ / Z0719 /orf,_hypothetical_protein	1.88163	-0.979458	-1.22055	0.482602	-0.528272	-0.44236	2.33536	1.56505	-0.866411	-1.78304	0	0	-1.83972	1.83972	-0.113294	0.113294	-0.696271	0.829745	-0.297351	0.689184	-0.689184	-1.01541	1.01541	-1.00338	1.73938	1.2434	-1.92491	0.301844	-0.301844	-0.721727	-0.305106	0.87791	-0.68579	-0.0829338	-0.651598	0.149982	0.345915	0.183498	1.39214	-1.39214	0.144161	-0.144161	-1.133	3.33029	-1.87354	0.844961	-1.07245	-1.60268	-1.1417
AAG54914.1 / ybdK / Z0720 /orf,_hypothetical_protein	-0.752625	2.06921	-0.195178	-1.06649	-0.528272	-0.44236	1.44473	-0.00779594	0.0880994	-0.28936	-0.230914	0.230914	0.0596064	-0.0596064	0.101323	-0.101323	-0.696271	0.829745	-0.297351	-0.64936	0.64936	0.0395263	-0.0395263	-0.168401	0.903393	-0.348992	-0.51444	-0.00977185	0.00977185	-0.721727	0.0303398	0.522573	-0.191581	-0.0332761	-0.506698	0.219193	0.471745	-0.643538	-0.200868	0.200868	-0.728083	0.728083	-0.25801	-0.210777	0.203259	0.158992	0.247732	-0.270957	-0.153086
AAG54915.1 / -- / Z0721 /hypothetical_protein	-0.781258	-0.0793739	-1.99583	3.15047	-0.528272	3.21713	-0.692778	-1.77725	1.83804	-0.090203	0.357763	-0.357763	-0.15143	0.15143	-1.61561	1.61561	-0.696271	-1.20567	3.3624	-1.54172	1.54172	-0.606353	0.606353	3.63538	-1.11059	-0.000656498	-1.92491	-1.46398	1.46398	1.58989	-1.14372	-0.0104315	-0.68579	-1.12575	0.334526	0.0288619	0.125713	1.36982	-1.95317	1.95317	0.0233891	-0.0233891	0.45032	-0.874726	-0.746135	1.37694	-1.07245	-1.60268	-1.1417
AAG54916.1 / -- / Z0722 /hypothetical_protein	-0.248682	1.00073	-1.99583	1.54975	-0.528272	-0.44236	2.33536	-1.77725	1.83804	-0.090203	-0.721478	0.721478	3.22514	-3.22514	-1.61561	1.61561	-0.696271	-1.20567	3.3624	-1.54172	1.54172	-1.58809	1.58809	3.17151	-0.920588	0.248154	-1.92491	-1.46398	1.46398	3.43917	-0.975997	-1.60945	0.644773	-1.12575	0.692132	-0.483569	0.312038	0.366009	-3.25413	3.25413	-0.610665	0.610665	1.08365	0.386778	-1.08436	0.100195	0.825311	-1.60268	-1.1417
AAG54917.1 / entD / Z0723 /enterobactin_synthetase_component_D	0.887482	-0.151381	-0.75538	0.126886	-0.528272	-0.44236	0.442772	-1.15057	1.16192	0.756216	-1.05874	1.05874	-0.15143	0.15143	0.187169	-0.187169	-0.696271	0.829745	-0.297351	1.061	-1.061	-1.73126	1.73126	1.08406	0.2194	-0.498278	-0.749518	0.462374	-0.462374	1.01198	-0.409932	-0.343559	0.275172	0.148802	0.851067	0.472968	-0.143423	-1.24009	0.772636	-0.772636	-1.24472	1.24472	-0.4403	0.702153	0.0994194	-0.318736	-1.07245	0.235096	1.13211
AAG54918.1 / fepA / Z0724 /outer_membrane_receptor_for_ferric_enterobactin_(enterochelin)_and_colicins_B_and_D	-0.119572	0.34612	0.372299	-0.649223	-0.528272	-0.44236	0.043795	0.255231	-0.647132	0.687588	1.08488	-1.08488	0.186228	-0.186228	1.38902	-1.38902	1.43687	-1.20567	-0.297351	-0.705133	0.705133	0.232738	-0.232738	-0.551551	0.604331	-0.178379	-0.0168058	-0.0513206	0.0513206	-0.534299	-0.0784533	0.493762	-0.68579	-0.417664	-0.296802	0.670349	0.753697	-1.04676	-0.350212	0.350212	1.81366	-1.81366	0.0135406	-0.657225	0.575651	-0.246507	-0.60769	0.772676	-0.213614
AAG54919.1 / fes / Z0725 /enterochelin_esterase	-0.0654293	0.675535	-0.195178	-0.378002	-0.528272	-0.00322178	0.39735	0.629207	0.10719	-0.564198	-0.9142	0.9142	-0.240287	0.240287	-1.01468	1.01468	1.43687	-1.20567	-0.297351	0.517576	-0.517576	0.852023	-0.852023	-0.00935796	-0.0248834	0.354788	-0.245778	0.141315	-0.141315	0.599194	-0.305106	-0.137337	0.2492	0.527722	0.460171	-0.151181	-0.463476	-0.111479	0.277034	-0.277034	-0.258413	0.258413	-0.106776	0.994168	-0.704379	0.224322	-0.382353	0.0680262	-0.108149
AAG54920.1 / -- / Z0726 /hypothetical_protein	1.88163	-0.67943	0.0715847	-1.29598	-0.528272	-0.44236	-0.692778	0.729476	-0.866411	0.756216	-2.07053	2.07053	-0.15143	0.15143	0.387478	-0.387478	1.43687	-1.20567	-0.297351	0.174359	-0.174359	-1.96987	1.96987	1.316	-0.160596	1.2434	-1.92491	2.06767	-2.06767	-0.721727	-1.98233	2.65459	-0.68579	0.148802	-1.2151	2.24939	0.125713	-1.24009	0	0	1.7142	-1.7142	-0.209399	0.176527	0.757073	-1.01695	0.825311	-1.60268	0.753142
AAG54921.1 / entF / Z0727 /ATP-dependent_serine_activating_enzyme_(may_be_part_of_enterobactin_synthase_as_component_F)	0.0406194	-0.234944	0.377868	-0.242005	-0.42782	-0.294003	0.166557	0.458478	-0.208573	0.00130182	0.24213	-0.24213	-0.813056	0.813056	0.233394	-0.233394	-0.696271	0.829745	-0.297351	0.158016	-0.158016	0.377594	-0.377594	-0.194292	-0.00594672	0.144001	0.0568559	-0.169042	0.169042	-0.469551	-0.244116	0.619483	0.184515	-0.0676305	-0.435413	0.171311	0.0800107	0.00741509	0.723075	-0.723075	0.00577652	-0.00577652	-0.332546	-0.384141	0.71323	-0.334252	-0.156288	0.192849	-0.488305
AAG54922.1 / fepE / Z0728 /ferric_enterobactin_(enterochelin)_transport	0.359978	-0.645141	0.839481	-0.68618	0.0435333	-0.44236	-0.692778	0.151001	-0.242308	0.560889	-0.721478	0.721478	0.388822	-0.388822	-1.61561	1.61561	-0.696271	0.829745	-0.297351	-0.426269	0.426269	-0.0609438	0.0609438	0.0671051	-0.745206	-0.096353	0.787534	-0.286764	0.286764	-0.455002	0.339982	-0.0104315	0.118736	0.297006	-0.350191	0.927403	-0.493925	-0.0261774	0.408223	-0.408223	-0.691954	0.691954	-0.093948	0.702153	-0.640441	0.379482	0.951828	-0.377495	-0.383762
AAG54923.1 / fepC / Z0729 /ATP-binding_component_of_ferric_enterobactin_transport	-0.147238	0.43496	0.219257	-0.53373	-0.528272	-0.44236	0.821289	0.172426	0.035071	-0.090203	-1.396	1.396	-0.995573	0.995573	0.387478	-0.387478	-0.696271	0.829745	-0.297351	0.174359	-0.174359	0.0395263	-0.0395263	0.984662	-0.703448	0.53251	-0.525634	-0.404485	0.404485	0.0488107	-0.584644	0.581796	-0.68579	-0.450985	0.243372	0.577464	0.268197	-0.318944	0.695198	-0.695198	0.446092	-0.446092	-0.125435	-0.301315	-0.0799407	0.506431	0.30774	0.624927	0.236367
AAG54924.1 / fepG / Z0731 /ferric_enterobactin_transport_protein	-0.279556	0.311967	0.565966	-0.677343	-0.528272	-0.44236	0.263475	0.861408	-0.0123754	-0.44659	0.627574	-0.627574	-0.392613	0.392613	-0.413757	0.413757	1.43687	-1.20567	-0.297351	0.131457	-0.131457	0.893522	-0.893522	-0.523506	0.887669	-0.215149	-0.30368	2.06767	-2.06767	-0.455002	-0.0470707	0.399572	0.48691	0.0407897	0.0456132	0.503077	-0.161669	-0.532317	1.39214	-1.39214	-1.13904	1.13904	-0.0246776	-0.243974	0.0994194	0.100195	-1.07245	0.541392	-0.00479441
AAG54925.1 / fepD / Z0732 /ferric_enterobactin_(enterochelin)_transport	-0.731015	1.10942	0.578686	-1.02751	-0.528272	-0.44236	0.910352	0.287113	0.0880994	-0.28936	0.357763	-0.357763	0.974095	-0.974095	0.387478	-0.387478	1.43687	-1.20567	-0.297351	0.441305	-0.441305	0.416289	-0.416289	-0.423533	0.156067	-0.000656498	0.197326	-1.46398	1.46398	-0.721727	0.0303398	0.522573	0.137892	0.0881095	-0.231209	-0.626724	0.164161	0.251288	1.39214	-1.39214	0.0233891	-0.0233891	-0.341343	1.37796	-0.746135	0.179991	-0.756154	0.184047	-0.194278
AAG54926.1 / ybdA / Z0733 /putative_transport	-0.415765	-1.17359	2.01738	-0.737993	-0.528272	-0.44236	0.518475	-0.106099	0.215367	0.248365	1.47073	-1.47073	0.186228	-0.186228	-0.614066	0.614066	-0.696271	0.829745	-0.297351	0.0517819	-0.0517819	-1.96987	1.96987	-0.307564	0.2194	0.0988679	-0.0442825	-0.581068	0.581068	-0.391496	-0.54471	0.87791	-0.0605858	0.0720222	-0.169568	1.13645	-0.195304	-0.611195	0.462885	-0.462885	-0.0822866	0.0822866	-0.169242	-0.600486	1.21457	-1.01695	-0.196559	0.282219	0.024357
AAG54927.1 / fepB / Z0734 /ferric_enterobactin_(enterochelin)_binding_protein;_periplasmic_component	-0.433926	0.62504	0.296303	-0.522683	0.0435333	-0.44236	0.00602203	0.151001	0.381795	-0.220421	-1.2611	1.2611	0.0596064	-0.0596064	0	0	-0.696271	0.829745	-0.297351	0.345967	-0.345967	-0.197296	0.197296	-0.00935796	0.382255	0.887954	-1.08534	-0.0513206	0.0513206	-0.336458	-0.0255678	0.285682	0.118736	0.47485	0.226413	-1.05558	-0.0432793	0.216605	-0.752293	0.752293	-0.0822866	0.0822866	-1.133	-0.454225	1.54626	-0.644572	0.525665	1.9439	-0.343871
AAG54928.1 / entC / Z0735 /isochorismate_hydroxymutase_2,_enterochelin_biosynthesis	-0.283321	0.75485	0.122009	-0.601899	-0.528272	-0.44236	-0.692778	0.9223	0.0697434	-0.0250938	0.290311	-0.290311	-0.0521185	0.0521185	-0.864452	0.864452	-0.696271	0.829745	-0.297351	-0.324865	0.324865	0.465658	-0.465658	-0.0957945	-0.325812	0.0534328	0.374771	-1.02252	1.02252	-0.721727	-0.904116	1.51244	-0.263904	-0.752708	-0.308001	0.776261	0.539263	-0.476213	0.885272	-0.885272	0.446092	-0.446092	-0.722513	0.293333	0.318637	0.0174428	0.113652	-0.645503	0.279432
AAG54929.1 / entE / Z0736 /2,3-dihydroxybenzoate-AMP_ligase	-0.796831	0.520682	0.724452	-0.547103	-0.528272	-0.44236	-0.142208	0.349669	-0.128835	0.37148	1.26242	-1.26242	-0.526604	0.526604	-0.614066	0.614066	1.43687	-1.20567	-0.297351	-0.798087	0.798087	-0.606353	0.606353	-0.0369696	-0.00226459	-0.000656498	0.034077	-0.875372	0.875372	-0.721727	0.0676116	0.483091	-0.397502	-0.488472	-0.595248	0.117683	0.367935	0.499851	0.695198	-0.695198	0.334854	-0.334854	0.0135406	-0.222224	0.575651	-0.631731	-0.179384	1.09993	-0.472931
AAG54930.1 / entB / Z0737 /2,3-dihydro-2,3-dihydroxybenzoate_synthetase,_isochroismatase	-0.689435	0.355149	0.784486	-0.560015	-0.528272	-0.44236	-0.158402	0.287113	0.0880994	0.308112	-0.0469525	0.0469525	0.59892	-0.59892	0.387478	-0.387478	-0.696271	0.829745	-0.297351	-0.426269	0.426269	-1.73126	1.73126	0.38825	0.789394	0.248154	-1.33721	0.0495836	-0.0495836	-0.721727	0.701231	-0.1881	-0.0680287	-0.306394	-0.329598	0.599856	0.644761	-1.24009	0.197384	-0.197384	-0.258413	0.258413	-0.209399	-0.524308	0.976291	-0.706636	-1.07245	0.585148	-0.0589327
AAG54931.1 / entA / Z0738 /2,3-dihydro-2,3-dihydroxybenzoate_dehydrogenase,_enterochelin_biosynthesis	-1.06023	-0.233674	1.54831	-0.482914	-0.528272	-0.44236	0.821289	0.311688	-0.1903	-0.090203	-0.336035	0.336035	-0.15143	0.15143	-1.61561	1.61561	-0.696271	0.829745	-0.297351	-0.30233	0.30233	-0.755101	0.755101	-0.468137	0.570165	0.190736	-0.342652	0.301844	-0.301844	-0.721727	-0.15263	0.716393	0.137892	-0.761589	1.14623	0.219193	0.471745	-1.24009	0.695198	-0.695198	-0.258413	0.258413	-0.0246776	0.386778	0.494012	-1.01695	-0.53023	1.02271	-0.0589327
AAG54932.1 / ybdB / Z0739 /orf,_hypothetical_protein	-0.958784	1.00073	0.485067	-0.584547	-0.528272	-0.44236	-0.692778	0.228131	1.56759	-0.259487	0.964836	-0.964836	-0.392613	0.392613	0.187169	-0.187169	1.43687	-1.20567	-0.297351	-0.798087	0.798087	1.84799	-1.84799	0.852126	0.599396	0.248154	-1.53311	-1.46398	1.46398	-0.721727	1.79143	-1.34294	-0.68579	-0.615927	-0.388632	-0.592887	0.933121	0.151863	-1.39562	1.39562	-0.258413	0.258413	-1.133	-0.874726	2.07238	-1.01695	-1.07245	0.847687	-1.1417
AAG54933.1 / cstA / Z0740 /carbon_starvation_protein	-0.406482	-0.119378	0.829636	-0.426451	-0.528272	-0.44236	-0.692778	-0.45792	-0.439393	1.69173	0.786286	-0.786286	0.439471	-0.439471	-0.864452	0.864452	-0.696271	0.829745	-0.297351	-0.550209	0.550209	-0.379099	0.379099	-0.361088	-0.0436744	0.592662	-0.116614	-0.286764	0.286764	-0.721727	0.47998	0.0462711	-0.482292	-0.855842	-0.194169	-0.300299	1.35107	-0.994451	-0.200868	0.200868	0.60867	-0.60867	-0.0554644	-0.874726	1.0859	-0.706636	-0.287168	-0.335247	-0.0962694
AAG54934.1 / ybdH / Z0742 /putative_oxidoreductase	-1.22507	0.970724	0.459225	-0.258474	-0.528272	-0.44236	-0.0438923	0.729476	-0.866411	0.393465	-0.825252	0.825252	-0.573501	0.573501	1.38902	-1.38902	1.43687	-1.20567	-0.297351	0.795417	-0.795417	-0.44273	0.44273	0.0274576	-0.371705	0.137572	0.251742	-0.105654	0.105654	-0.721727	0.13627	0.410362	0.137892	-0.579511	0.555901	0.219193	0.125713	-0.245838	0.153133	-0.153133	-0.540215	0.540215	1.36073	-0.874726	-0.0978767	-0.45838	0.011986	0.585148	0.48245
AAG54935.1 / ybdL / Z0743 /putative_aminotransferase	-0.106661	-0.00736715	0.733157	-0.726833	-0.156599	-0.44236	-0.238558	0.478803	0.756257	-0.513413	-0.230914	0.230914	-0.995573	0.995573	-0.113294	0.113294	-0.696271	-1.20567	3.3624	-0.168857	0.168857	-0.879057	0.879057	-0.594076	1.29233	0.511601	-1.2335	-0.105654	0.105654	-0.391496	-0.54471	0.87791	0.179076	0.0213474	-0.595248	0.295326	0.125713	-0.196125	-1.95317	1.95317	-0.921476	0.921476	0.312639	0.770713	-0.501047	-0.288379	-0.349492	0.731003	-1.1417
AAG54936.1 / ybdM / Z0744 /orf,_hypothetical_protein	-1.02334	2.0481	-0.304308	-0.649223	-0.528272	-0.44236	-0.125003	1.04282	-0.866411	0.121402	-0.0469525	0.0469525	-0.392613	0.392613	-0.113294	0.113294	-0.696271	0.829745	-0.297351	1.89044	-1.89044	0.620817	-0.620817	0.736157	-1.11059	-0.622684	1.01357	-0.875372	0.875372	-0.259404	0.365785	-0.1881	-0.68579	0.695037	-0.0344319	0.219193	0.0103691	-0.742964	0.963252	-0.963252	-1.66742	1.66742	0.714207	1.22778	-0.99667	-0.396316	0.997834	0.624927	0.236367
AAG54937.1 / ybdN / Z0746 /orf,_hypothetical_protein	0.0451539	0.355149	-0.284866	-0.0693717	-0.528272	-0.44236	1.19981	-0.941673	0.823868	0.333007	0.17789	-0.17789	0.0262849	-0.0262849	0.842726	-0.842726	-0.696271	0.829745	-0.297351	1.24691	-1.24691	-0.29956	0.29956	-0.00935796	1.19653	0.177066	-1.3652	-0.821862	0.821862	0.305656	0.25397	-0.503954	0.886694	0.496406	2.1659	-0.0115114	-1.2689	-0.291031	0.861136	-0.861136	-0.610665	0.610665	0.0716987	0.770713	-0.672609	0.197338	0.525665	-0.635428	0.453956
AAG54938.1 / ybdO / Z0747 /putative_transcriptional_regulator_LYSR-type	0.913304	-0.570329	-0.868148	0.644291	0.346254	0.203432	0.375975	-0.00779594	-0.389156	-0.28936	-1.51865	1.51865	0.887516	-0.887516	0.101323	-0.101323	1.43687	-1.20567	-0.297351	1.70323	-1.70323	-0.864704	0.864704	0.736157	-0.635591	0.621371	-0.45567	-0.179744	0.179744	0.749299	-0.915007	0.39336	1.97534	1.03118	0.0563885	-0.210272	-1.42699	0.633693	-0.0946675	0.0946675	-0.258413	0.258413	1.08365	-0.243974	-1.08436	0.658769	0.951828	-0.377495	0.374174
AAG54939.1 / dsbG / Z0748 /thiol:disulfide_interchange_protein	0.516044	0.612999	-0.80309	-0.201468	1.33009	-0.44236	-0.692778	0.729476	1.16192	-1.78304	0.357763	-0.357763	-0.281298	0.281298	-0.113294	0.113294	-0.696271	0.829745	-0.297351	0.174359	-0.174359	0.416289	-0.416289	0.827712	-0.860589	-0.066133	0.240286	2.06767	-2.06767	0.0941364	0.681499	-0.794262	-0.0451487	0.00718578	0.621493	0.275588	-1.04054	1.46648	-0.108964	0.108964	1.35188	-1.35188	0.598757	0.307934	-0.640441	0.0303728	-1.07245	-1.04578	0.236367
AAG54940.1 / ahpC / Z0749 /alkyl_hydroperoxide_reductase,_C22_subunit;_detoxification_of_hydroperoxides	0.94728	-1.50056	-1.01653	1.69953	-0.528272	-0.44236	-0.692778	-0.941673	-0.866411	2.44905	1.97663	-1.97663	2.13982	-2.13982	1.38902	-1.38902	-0.696271	0.829745	-0.297351	-1.54172	1.54172	1.84799	-1.84799	-1.00338	1.00862	-1.24471	0.787534	2.06767	-2.06767	-0.721727	1.88819	-1.44544	-0.68579	-1.12575	-1.2151	-0.334498	2.10753	-1.24009	1.39214	-1.39214	1.79106	-1.79106	-0.4403	-0.874726	1.0859	-0.318736	-1.07245	0.439293	-0.299547
AAG54941.1 / ahpF / Z0750 /alkyl_hydroperoxide_reductase,_F52a_subunit;_detoxification_of_hydroperoxides	1.11583	-0.608835	-0.0500278	-0.459	-0.528272	-0.44236	-0.260188	0.610108	-0.866411	0.635299	1.6247	-1.6247	0.937788	-0.937788	0.88825	-0.88825	-0.696271	0.829745	-0.297351	-1.04597	1.04597	0.340936	-0.340936	-1.00338	0.847557	-0.787711	0.593788	0.655009	-0.655009	-0.54391	0.598017	-0.215433	-0.68579	-0.637621	0.103731	-0.169569	1.10491	-1.01797	-0.00174215	0.00174215	0.181903	-0.181903	0.0336554	-0.874726	1.03398	-0.722968	-0.791298	0.666179	-0.0188303
AAG54942.1 / ybdQ / Z0751 /orf,_hypothetical_protein	-0.377791	1.39349	-1.99583	1.29105	-0.528272	-0.44236	-0.692778	0.501592	-0.128835	0.525375	-0.0469525	0.0469525	-0.573501	0.573501	0	0	-0.696271	0.829745	-0.297351	1.80464	-1.80464	0.893522	-0.893522	0.156312	-2.06058	1.2434	1.01357	0.301844	-0.301844	-0.721727	-0.0954523	0.655824	1.62052	-0.106107	-0.388632	0.117683	-0.0357685	-0.544113	-0.466369	0.466369	-0.258413	0.258413	1.08365	0.386778	-1.87354	1.21734	-0.488521	1.22467	-0.558671
AAG54943.1 / ybdR / Z0752 /putative_oxidoreductase	0.492295	-0.314178	0.161472	-0.368024	-0.528272	0.243794	0.442772	-1.15057	1.16192	0.438809	-1.66581	1.66581	-0.320258	0.320258	-0.864452	0.864452	1.43687	-1.20567	-0.297351	-0.132729	0.132729	0.0154135	-0.0154135	0.357997	0.0459233	-0.433371	-0.00850972	0.554105	-0.554105	0.562502	-1.05054	0.6805	-0.68579	-0.198802	-0.0880985	1.92641	-0.534893	0.0253219	0.422482	-0.422482	-0.332571	0.332571	-0.169242	0.496473	-0.157923	-0.0455205	1.09642	1.46028	-1.1417
AAG54944.1 / -- / Z0753 /orf,_hypothetical_protein	-0.337444	0.370668	-0.0576286	0.0379565	-0.528272	-0.44236	0.821289	-1.77725	4.54248	-0.936622	0.627574	-0.627574	-1.83972	1.83972	0.788096	-0.788096	-0.696271	0.829745	-0.297351	-0.324865	0.324865	-1.96987	1.96987	1.60593	-0.635591	-0.31167	-0.45567	0.301844	-0.301844	0.145128	0.533508	-0.676687	-0.68579	0.512959	0.555901	0.980519	-0.912383	0.251288	-1.70537	1.70537	1.40678	-1.40678	3.02322	-0.874726	-0.887061	-1.01695	-1.07245	0.624927	0.236367
AAG54945.1 / rnk / Z0754 /regulator_of_nucleoside_diphosphate_kinase	0.359978	0.692127	-1.55281	0.736685	0.400911	-0.44236	-0.692778	1.35616	0.147756	-1.14823	0.357763	-0.357763	0.186228	-0.186228	-1.61561	1.61561	-0.696271	0.829745	-0.297351	0.689184	-0.689184	0.286135	-0.286135	-0.13361	1.50189	-1.24471	-0.45567	2.06767	-2.06767	-0.721727	0.892914	-0.391149	-0.68579	-0.700897	-0.526376	-0.119174	0.125713	1.65981	1.39214	-1.39214	2.55961	-2.55961	1.94568	-0.173891	-0.558234	-1.01695	-1.07245	1.02271	2.1066
AAG54946.1 / rna / Z0755 /RNase_I,_cleaves_phosphodiester_bond_between_any_two_nucleotides	-0.592974	1.17529	-0.680202	0.21312	-0.528272	-0.44236	0.3166	1.008	-0.41567	-0.372343	0.731347	-0.731347	-0.281298	0.281298	0.262285	-0.262285	-0.696271	0.829745	-0.297351	0.689184	-0.689184	0.702629	-0.702629	1.19393	-1.16059	-1.24471	1.16823	1.18476	-1.18476	0.434079	0.533508	-0.898773	1.67294	-0.778142	-0.0880985	1.11894	-0.534893	0.183498	1.04367	-1.04367	0.144161	-0.144161	1.63781	-0.424189	-0.746135	-0.218991	0.192725	-0.241363	-0.299547
AAG54947.1 / ybdS / Z0756 /putative_a_membrane_protein	1.01372	-0.599422	-0.0662428	-0.347403	0.147498	-0.44236	-0.692778	0.0458238	-0.866411	0.987058	0.820295	-0.820295	0.692714	-0.692714	-0.413757	0.413757	-0.696271	0.829745	-0.297351	-0.0544517	0.0544517	0.416289	-0.416289	-0.833667	0.163791	-0.15237	0.65522	1.47906	-1.47906	-0.552584	-0.386922	0.834576	0.0887168	-0.555053	-0.289949	0.287372	0.451086	-0.305196	1.39214	-1.39214	-0.00680392	0.00680392	0.0984699	-0.641114	0.757073	-0.603196	-0.313344	-0.377495	0.374174
AAG54948.1 / citG / Z0757 /orf,_hypothetical_protein	0.392701	-0.253584	0.605111	-0.836991	-0.528272	0.135454	0.263475	0.861408	-0.0123754	-0.71388	0.357763	-0.357763	-1.11617	1.11617	-0.327911	0.327911	-0.696271	0.829745	-0.297351	-0.168857	0.168857	0.320842	-0.320842	-0.754873	0.789394	-0.178379	-0.0358869	0.301844	-0.301844	-0.721727	-0.0470707	0.604574	1.01003	-0.076118	0.972606	0.159481	-0.586705	-0.216595	-0.466369	0.466369	0.974471	-0.974471	1.63781	0.176527	-1.21589	-0.085997	0.679329	-0.660229	-1.1417
AAG54949.1 / ybdU / Z0758 /orf,_hypothetical_protein	0.10637	1.72079	-1.06549	-0.584547	-0.528272	0.289537	-0.0871513	0.89659	0.756257	-1.10591	1.16719	-1.16719	-0.15143	0.15143	1.38902	-1.38902	-0.696271	0.829745	-0.297351	1.24691	-1.24691	-1.49264	1.49264	-0.13361	0.0769013	1.55441	-1.19029	-0.286764	0.286764	-0.721727	-1.35337	1.98834	-0.68579	-0.243366	2.59936	-0.0736242	-0.433261	-0.43704	-0.83807	0.83807	-1.66742	1.66742	-0.671202	0.176527	-0.558234	1.31044	0.30774	1.18183	0.9254
AAG54950.1 / citF / Z0759 /citrate_lyase_alpha_chain	-0.439863	-0.0793739	0.151101	0.345788	-0.528272	-0.44236	-0.433224	0.371372	-0.634602	0.828766	0.762479	-0.762479	0.217883	-0.217883	1.01344	-1.01344	-0.696271	0.829745	-0.297351	0.0807547	-0.0807547	1.25556	-1.25556	-0.837708	0.925107	-1.24471	0.733716	0.806365	-0.806365	-0.721727	0.452352	0.0755369	-0.68579	-0.80033	-0.160035	-1.30346	1.41413	-0.129489	0.408223	-0.408223	1.90929	-1.90929	-0.155069	-0.503696	0.911815	-0.688381	-0.638674	-0.0274426	1.45694
AAG54951.1 / citE / Z0760 /citrate_lyase_beta_chain_(acyl_lyase_subunit)	-0.576421	1.07458	-0.564542	0.163369	-0.528272	-0.44236	-0.692778	1.08758	-0.866411	0.393465	1.57191	-1.57191	0.411333	-0.411333	-1.61561	1.61561	-0.696271	0.829745	-0.297351	0.243002	-0.243002	1.1872	-1.1872	0.261738	0.271217	-1.24471	0.479302	1.47906	-1.47906	-0.356735	0.665921	-0.431225	-0.68579	-0.879059	-0.0153889	0.0718399	1.14148	-0.903327	0.772636	-0.772636	0.748023	-0.748023	-0.62922	-0.301315	0.99622	-0.50916	-1.07245	-0.581692	3.49013
AAG54952.1 / citD / Z0761 /citrate_lyase_acyl_carrier_protein_(gamma_chain)	1.55885	1.39349	-1.99583	-0.649223	-0.528272	-0.44236	0.604994	1.80379	-0.866411	-1.05754	-0.0469525	0.0469525	-0.320258	0.320258	1.38902	-1.38902	1.43687	-1.20567	-0.297351	-0.0544517	0.0544517	-2.44711	2.44711	-1.00338	1.73938	-0.000656498	-0.945417	0	0	0.819348	0.25397	-0.898773	-0.68579	-0.488472	0.851067	-1.30346	0.933121	-0.370119	1.39214	-1.39214	-1.66742	1.66742	1.63781	0.702153	-0.887061	-1.01695	-1.07245	2.99176	-1.1417
AAG54953.1 / citC / Z0762 /citrate_lyase_synthetase_(citrate_(pro-3S)-lyase_ligase	-0.377791	0.0842778	0.0715847	0.21312	-0.528272	-0.0357505	-0.356319	0.636634	0.335565	-0.278296	0.458942	-0.458942	-0.281298	0.281298	0.788096	-0.788096	1.43687	-1.20567	-0.297351	-0.0544517	0.0544517	0.702629	-0.702629	0.301273	-0.279345	-0.778191	0.646261	-0.179744	0.179744	0.434079	-0.640551	0.344905	-0.230598	-0.522013	-0.236388	-0.181504	0.890626	-0.690635	0.218344	-0.218344	0.334854	-0.334854	-0.280445	2.03644	-0.962944	-0.157609	-0.313344	-0.0711991	2.26901
AAG54954.1 / citA / Z0764 /putative_sensor-type_protein	-0.182626	0.799778	-0.264971	-0.303283	0.127622	-0.119464	-0.158402	-0.302705	0.803982	-0.139992	-0.451668	0.451668	-0.247903	0.247903	1.38902	-1.38902	1.43687	-1.20567	-0.297351	0.243002	-0.243002	-1.37333	1.37333	-0.307564	-0.635591	1.3678	-0.161822	-0.581068	0.581068	-0.248897	-0.266987	0.474118	-0.0994403	-0.0888254	-0.164505	0.322424	-0.0795601	0.175455	0.723075	-0.723075	-0.4597	0.4597	0.252404	1.01753	-0.689765	-0.179093	-0.251795	0.715235	-0.527156
AAG54955.1 / citB / Z0765 /sequence_similarity_to_Shigella_regulator	-0.31631	0.863571	-0.519105	0.0591301	0.346254	0.203432	0.375975	-0.302705	-0.389156	0.00937577	0.357763	-0.357763	0.692714	-0.692714	-0.113294	0.113294	1.43687	-1.20567	-0.297351	0.243002	-0.243002	0.163636	-0.163636	-0.00935796	-0.432022	0.887954	-0.245778	-0.286764	0.286764	0.0941364	-0.798408	0.773399	2.08178	-0.208071	-0.223338	-0.0244309	-0.164954	-0.404918	-0.698682	0.698682	-0.4597	0.4597	-0.671202	1.75341	-0.558234	-0.085997	-1.07245	1.11995	-1.1417
AAG54956.1 / dcuC / Z0766 /transport_of_dicarboxylates	-0.567003	0.231	0.0359397	0.298611	-0.528272	-0.44236	-0.692778	1.35616	-0.866411	0.121402	0.458942	-0.458942	-0.15143	0.15143	-1.61561	1.61561	-0.696271	0.829745	-0.297351	0.441305	-0.441305	-0.234483	0.234483	-0.627262	0.0961578	0.369198	0.139968	1.05863	-1.05863	-0.580199	0.27679	0.152733	0.275172	-0.276047	-0.296802	0.0782071	0.394849	-0.466783	0.534366	-0.534366	0.0618167	-0.0618167	-0.549675	-0.542751	0.8263	-0.134995	0.158531	-0.774851	0.497082
AAG54957.1 / crcA / Z0767 /orf,_hypothetical_protein	0.359978	0.692127	-1.55281	0.736685	0.400911	-0.44236	1.57832	0.102795	-0.866411	-0.513413	0.290311	-0.290311	-0.573501	0.573501	0	0	1.43687	-1.20567	-0.297351	-0.0544517	0.0544517	0.575367	-0.575367	0.736157	0.0769013	-1.24471	0.278951	-1.46398	1.46398	-0.721727	0.25397	0.285682	0.886694	0.959879	-0.0880985	-0.334498	-0.094489	-1.24009	0.595635	-0.595635	-1.06356	1.06356	-0.0246776	-0.874726	0.0994194	0.658769	-1.07245	-0.727547	1.02383
AAG54958.1 / cspE / Z0769 /cold_shock_protein	0.698122	-0.67943	-1.99583	2.26118	-0.528272	-0.44236	-0.692778	3.2362	-0.866411	-1.78304	0.357763	-0.357763	3.22514	-3.22514	0	0	-0.696271	0.829745	-0.297351	-1.54172	1.54172	-0.44273	0.44273	-0.13361	-0.635591	-1.24471	1.74819	2.06767	-2.06767	-0.721727	1.03668	-0.543436	-0.68579	-1.12575	-1.2151	-1.30346	0.125713	3.97973	-0.200868	0.200868	1.35188	-1.35188	-1.133	-0.874726	0.0994194	1.77592	-1.07245	-0.377495	0.374174
AAG54959.1 / crcB / Z0770 /orf,_hypothetical_protein	2.89606	-0.336541	-1.10979	-1.29598	1.33009	2.30225	1.57832	-0.523886	-0.866411	-1.78304	1.97663	-1.97663	-1.83972	1.83972	-1.61561	1.61561	-0.696271	0.829745	-0.297351	1.43282	-1.43282	-1.01541	1.01541	0.984662	-0.432022	0.354788	-0.665562	0.301844	-0.301844	0.268964	-0.54471	0.370286	0.179076	1.16844	-1.2151	-0.237602	-0.358732	0.325857	1.39214	-1.39214	0.144161	-0.144161	0.714207	-0.874726	0.757073	-1.01695	0.825311	-0.0711991	-1.1417
AAG54960.1 / ybeM / Z0771 /hypothetical_protein	0.17212	-0.279393	0.301297	-0.242005	-0.528272	-0.44236	-0.692778	0.311688	-0.1903	0.756216	0.24213	-0.24213	-0.826744	0.826744	-0.614066	0.614066	1.43687	-1.20567	-0.297351	0.131457	-0.131457	-0.755101	0.755101	0.38825	-1.49058	3.23389	-1.33721	0.301844	-0.301844	-0.091287	-0.610056	0.716393	0.0662673	0.869199	0.9409	-0.376627	-0.611485	-0.332294	-0.00174215	0.00174215	-1.66742	1.66742	-0.671202	0.702153	-0.229407	0.379482	5.00038	-0.377495	-1.1417
AAG54961.1 / ybeC / Z0772 /orf,_hypothetical_protein	-0.958784	-1.15947	1.72551	0.126886	-0.528272	-0.44236	-0.692778	-1.77725	-0.866411	3.29547	-2.07053	2.07053	0.692714	-0.692714	0	0	1.43687	-1.20567	-0.297351	-1.54172	1.54172	-1.96987	1.96987	0.984662	-0.432022	0.887954	-1.08534	-1.46398	1.46398	-0.721727	-1.98233	2.65459	-0.68579	-0.361017	0.0246014	-1.30346	0.610158	0.847839	-1.39562	1.39562	0.446092	-0.446092	0	0	0	0	-1.07245	-1.60268	-1.1417
AAG54962.1 / lipA / Z0773 /lipoate_synthesis,_sulfur_insertion	-0.294495	0.907815	-0.195178	-0.378002	-0.528272	-0.44236	-0.692778	0.9223	0.0697434	-0.0250938	0.762479	-0.762479	-0.240287	0.240287	-0.113294	0.113294	-0.696271	0.829745	-0.297351	0.441305	-0.441305	0.484465	-0.484465	-1.00338	0.156067	-0.415341	1.01357	0.141315	-0.141315	-0.721727	0.25397	0.285682	-0.68579	-0.83162	-1.2151	-0.483569	1.61631	-0.43704	-0.466369	0.466369	0.446092	-0.446092	-0.0774551	-0.27401	0.381271	-0.218991	-1.07245	-0.0711991	0.121528
AAG54963.1 / ybeF / Z0774 /hypothetical_protein	0.698122	-1.3995	0.485067	0.126886	0.462857	-0.44236	-0.0871513	-0.440329	0.756257	-0.090203	0.0879527	-0.0879527	0.523885	-0.523885	1.38902	-1.38902	1.43687	-1.20567	-0.297351	0.540457	-0.540457	-1.49264	1.49264	2.47569	-0.350594	-1.24471	-0.749518	-0.139612	0.139612	0.562502	0.0676116	-0.503954	0.362532	0.26467	0.287568	-0.657485	-0.24129	0.341675	0.462885	-0.462885	0.0233891	-0.0233891	-0.481048	0.980426	-0.480863	0.297339	-1.07245	0.976654	-0.343871
AAG54964.1 / lipB / Z0775 /lipoate_biosynthesis_protein_B	-0.0301885	-1.32564	0.389648	0.893044	-0.528272	-0.44236	0.133077	0.0458238	-0.128835	0.525375	-0.856384	0.856384	-0.714192	0.714192	-0.614066	0.614066	-0.696271	0.829745	-0.297351	0.689184	-0.689184	0.52642	-0.52642	-0.13361	-2.06058	1.55441	1.01357	0.890452	-0.890452	0.434079	-1.56303	1.32208	0.818325	0.869199	-0.676098	-0.376627	-0.611485	0.575501	-0.200868	0.200868	1.7142	-1.7142	0.378351	0.272095	-0.797381	0.506431	3.98824	-0.581692	-1.1417
AAG54965.1 / ybeD / Z0776 /orf,_hypothetical_protein	-1.66889	0.520682	2.139	-1.29598	-0.528272	-0.44236	-0.692778	3.2362	-0.866411	-1.78304	1.97663	-1.97663	-0.15143	0.15143	0	0	-0.696271	0.829745	-0.297351	-1.54172	1.54172	0.416289	-0.416289	-1.00338	0.789394	0.621371	-0.45567	-0.286764	0.286764	-0.721727	2.04301	-1.60945	-0.68579	-0.169835	-1.2151	-1.30346	0.731269	1.36982	1.39214	-1.39214	0.446092	-0.446092	1.63781	-0.874726	-1.87354	1.77592	-1.07245	1.46028	-1.1417
AAG54966.1 / dacA / Z0777 /D-alanyl-D-alanine_carboxypeptidase,_fraction_A;_penicillin-binding_protein_5	-0.654454	0.794994	-0.578174	0.533418	-0.528272	-0.44236	-0.692778	1.17184	-0.866411	0.308112	0.920846	-0.920846	-0.218961	0.218961	-0.113294	0.113294	-0.696271	0.829745	-0.297351	-0.491884	0.491884	1.13214	-1.13214	-0.406966	0.382255	-1.03144	0.761701	0.0495836	-0.0495836	-0.444333	1.23794	-0.96984	-0.218295	-0.299012	-0.209936	0.136888	0.45304	-0.393632	0.963252	-0.963252	0.345449	-0.345449	-0.706725	-0.874726	1.46532	-0.587282	-1.07245	0.112578	0.0709992
AAG54967.1 / rlpA / Z0778 /a_minor_lipoprotein	-0.125186	0.468503	-0.10819	-0.213365	-0.0636802	-0.44236	0.442772	0.102795	-0.359327	0.121402	0.897384	-0.897384	-0.350052	0.350052	-0.864452	0.864452	-0.696271	-1.20567	3.3624	-0.147406	0.147406	1.84799	-1.84799	-0.13361	0.255024	-0.31167	0.0952954	-1.46398	1.46398	-0.336458	0.813046	-0.602659	0.0662673	-0.128273	0.401901	-0.376627	-0.611485	1.4833	-0.00174215	0.00174215	0.974471	-0.974471	0.0792281	0.110824	-0.270511	0.204927	-0.337831	0.768643	-1.1417
AAG54968.1 / mrdB / Z0780 /rod_shape-determining_membrane_protein;_sensitivity_to_radiation_and_drugs	-0.981691	-0.0213039	0.605111	0.310481	-0.0327074	0.289537	-0.692778	1.56505	-0.866411	-0.767338	-0.451668	0.451668	0.692714	-0.692714	-0.113294	0.113294	-0.696271	0.829745	-0.297351	-0.0544517	0.0544517	0.416289	-0.416289	0.0198779	0.789394	-0.366555	-0.542096	0.554105	-0.554105	0.00825608	-0.260968	0.270097	-0.382328	-0.454931	1.1773	-0.368497	0.423179	-0.690635	0.885272	-0.885272	0.819065	-0.819065	0.406339	0.526945	-0.339016	-0.396316	0.445759	0.235096	-0.383762
AAG54969.1 / mrdA / Z0781 /cell_elongation,_e_phase;_peptidoglycan_synthetase;_penicillin-binding_protein_2	-0.52765	0.177793	0.662274	-0.406689	-0.33767	-0.44236	-0.459845	0.793751	-0.658377	0.300452	0.429184	-0.429184	1.03493	-1.03493	0	0	-0.696271	0.829745	-0.297351	-0.113943	0.113943	0.268182	-0.268182	-0.861375	-0.664673	-0.178379	1.55329	0.419566	-0.419566	-0.523588	0.605389	-0.238862	-0.371293	-0.847663	-0.0880985	0.44067	0.962481	-1.05028	0.716317	-0.716317	-0.17553	0.17553	-0.18301	-0.153867	-0.182432	0.578973	-0.801339	-0.0711991	1.02383
AAG54970.1 / ybeA / Z0782 /orf,_hypothetical_protein	-0.722083	0.520682	0.89855	-0.821691	-0.528272	-0.44236	-0.692778	1.23082	-0.0550772	-0.259487	0.627574	-0.627574	0.692714	-0.692714	-1.61561	1.61561	1.43687	-1.20567	-0.297351	0.689184	-0.689184	-2.31695	2.31695	0.261738	0.0121292	0.112439	-0.322103	-0.286764	0.286764	0.145128	-0.724413	0.655824	0.224595	-0.723257	0.742322	-0.181504	0.253198	-0.14118	-1.14219	1.14219	-0.258413	0.258413	-0.671202	0.702153	-0.229407	0.379482	-1.07245	0.147583	-1.1417
AAG54971.1 / ybeB / Z0783 /hypothetical_protein	0.10637	-0.0793739	-0.445268	0.482602	-0.528272	-0.44236	-0.692778	0.729476	-0.866411	0.756216	1.97663	-1.97663	0.692714	-0.692714	-1.61561	1.61561	-0.696271	0.829745	-0.297351	-1.54172	1.54172	0.211761	-0.211761	0.38825	0.2194	-1.24471	0.425875	-0.286764	0.286764	-0.721727	0.0303398	0.522573	-0.68579	-0.0332761	2.3269	0.219193	-0.220319	-1.24009	1.39214	-1.39214	0	0	-1.133	-0.874726	2.07238	-1.01695	-1.07245	1.02271	1.02383
AAG54972.1 / phpB / Z0785 /homolog_of_Salmonella_cobC,_a_phosphohistidine_protein	0.41965	-0.185266	0.193197	-0.459	-0.528272	0.341816	1.25388	0.371372	-0.286887	-0.694788	-0.451668	0.451668	0.922935	-0.922935	0.387478	-0.387478	1.43687	-1.20567	-0.297351	0.370483	-0.370483	0.52642	-0.52642	-0.37082	0.0121292	0.112439	0.212167	-1.14292	1.14292	-0.188278	0.339982	-0.215433	0.818325	0.536708	1.4799	-1.30346	-0.400857	-0.332294	1.39214	-1.39214	-1.13904	1.13904	-1.133	3.33029	-1.87354	0.844961	-1.07245	0.949786	-0.510085
AAG54973.1 / ybeN / Z0786 /orf,_hypothetical_protein	-1.12265	-0.217848	1.34384	-0.201468	-0.528272	-0.44236	0.133077	0.0458238	0.608742	0.0636914	-0.0469525	0.0469525	-0.320258	0.320258	-1.61561	1.61561	1.43687	-1.20567	-0.297351	0.837911	-0.837911	1.13214	-1.13214	-1.00338	-0.350594	-0.498278	1.60127	-0.139612	0.139612	-0.188278	0.339982	-0.215433	0.549733	-0.306394	-0.772348	1.36118	-0.566351	0.624133	-0.200868	0.200868	-1.66742	1.66742	-0.301759	0.0714016	0.296716	-0.179093	1.4579	-0.581692	-1.1417
AAG54974.1 / holA / Z0787 /DNA_polymerase_III,_delta_subunit	-0.709289	-0.517253	1.02148	0.0499739	-0.528272	-0.44236	0.0971699	0.838464	0.191851	-0.458211	-0.165986	0.165986	0.861543	-0.861543	0.187169	-0.187169	1.43687	-1.20567	-0.297351	-0.157022	0.157022	0.702629	-0.702629	0.984662	-0.432022	-0.178379	-0.245778	-0.679169	0.679169	-0.721727	0.533508	-0.0104315	-0.438686	0.403712	0.733001	0.828254	-0.77397	-0.0469874	0.277034	-0.277034	-0.728083	0.728083	0.0544887	0.476885	-0.182432	-0.218991	-0.566378	0.0308994	-0.636408
AAG54975.1 / rlpB / Z0788 /a_minor_lipoprotein	-0.337444	-0.979458	1.10529	0.0379565	-0.528272	-0.44236	0.518475	-1.44302	-0.866411	2.27977	0.820295	-0.820295	0.108307	-0.108307	-1.61561	1.61561	1.43687	-1.20567	-0.297351	-0.550209	0.550209	-0.0609438	0.0609438	-0.230251	-0.793923	0.414028	0.687073	-1.46398	1.46398	-0.721727	0.762221	-0.252706	-0.68579	0.786076	-1.2151	1.36118	-0.116509	-0.718107	-0.997371	0.997371	2.55961	-2.55961	0.529486	-0.874726	-0.295173	0.658769	0.825311	-0.0711991	0.753142
AAG54976.1 / leuS / Z0789 /leucine_tRNA_synthetase	-0.230704	-0.968065	0.751999	0.325006	-0.528272	-0.44236	-0.471207	-0.0653391	-0.866411	1.43748	1.56153	-1.56153	0.95469	-0.95469	0.569577	-0.569577	-0.696271	0.829745	-0.297351	-0.798087	0.798087	0.0258258	-0.0258258	-1.00338	1.53939	-0.982805	0.034077	0.522572	-0.522572	-0.523588	1.46796	-1.15258	-0.419678	-1.0081	-0.07076	-0.811524	1.28093	-0.27643	0.772636	-0.772636	0.837484	-0.837484	-0.0517099	-0.567042	0.821234	-0.608242	-1.07245	-0.581692	1.70056
AAG54977.1 / ybeL / Z0790 /putative_alpha_helical_protein	0.359978	-0.850875	-0.22376	0.736685	0.533652	-0.44236	0.604994	0.371372	-0.286887	-0.694788	-1.05874	1.05874	1.53686	-1.53686	-0.113294	0.113294	-0.696271	0.829745	-0.297351	-0.904321	0.904321	-0.494792	0.494792	0.984662	-1.2463	1.95429	-1.08534	-0.286764	0.286764	0.66524	1.03668	-1.60945	0.331699	-0.675906	0.243372	-0.676484	0.838132	-0.625993	0.595635	-0.595635	1.1506	-1.1506	-1.133	-0.874726	2.07238	-1.01695	-0.123568	2.99176	-1.1417
AAG54978.1 / ybeQ / Z0791 /hypothetical_protein	-0.147238	0.43496	-1.3313	1.24485	2.6575	-0.44236	0.604994	-1.77725	0.292637	-0.332037	-0.0469525	0.0469525	0.887516	-0.887516	1.38902	-1.38902	-0.696271	-1.20567	3.3624	0.689184	-0.689184	0.129949	-0.129949	1.45244	-0.0488327	0.0725232	-1.2335	0.301844	-0.301844	-0.721727	-0.724413	1.32208	-0.68579	-0.0332761	1.4414	-0.542132	-0.220319	0.251288	0.153133	-0.153133	-0.258413	0.258413	-1.133	-0.874726	-1.87354	4.56879	0.011986	0.147583	-0.0589327
AAG54979.1 / -- / Z0793 /hypothetical_protein	0.10637	-0.0793739	-1.99583	2.26118	-0.528272	-0.44236	-0.692778	0.729476	-0.866411	0.756216	-2.07053	2.07053	0.330938	-0.330938	1.38902	-1.38902	-0.696271	-1.20567	3.3624	2.92009	-2.92009	-0.44273	0.44273	-1.00338	0.789394	2.48745	-1.92491	0	0	1.25965	-1.26352	0.370286	-0.68579	6.52154	-1.2151	-1.30346	-2.29651	-1.24009	-1.39562	1.39562	-0.258413	0.258413	-1.133	-0.874726	2.07238	-1.01695	1.96396	-0.377495	-1.1417
AAG54980.1 / ybeR / Z0794 /orf,_hypothetical_protein	0.0019428	0.238303	-0.536478	0.377979	-0.528272	-0.44236	0.3166	-0.663148	1.38729	0.191937	-0.552847	0.552847	0.559428	-0.559428	-0.113294	0.113294	1.43687	-1.20567	-0.297351	1.58155	-1.58155	0.702629	-0.702629	0.602347	-1.18366	-0.670532	1.23961	-0.0513206	0.0513206	1.01198	-0.724413	-0.0104315	2.08178	1.62728	-1.2151	-0.0244309	-1.5214	0.847839	0.277034	-0.277034	-1.31517	1.31517	-0.0246776	1.64828	-1.08436	0.100195	-0.273391	-0.957844	0.453956
AAG54981.1 / ybeS / Z0795 /putative_enzyme_of_polynucleotide_modification	-0.212266	0.33605	-0.087447	-0.0190493	-0.0486934	-0.44236	0.186358	-0.645179	0.703913	0.346659	-0.625118	0.625118	-0.518448	0.518448	-0.113294	0.113294	1.43687	-1.20567	-0.297351	0.599948	-0.599948	0.575367	-0.575367	0.929439	-0.793923	0.828713	-0.618919	-0.648984	0.648984	0.539153	-0.457581	0.0703267	-0.402228	1.38156	0.613966	-0.255075	-0.708167	-0.384381	-0.200868	0.200868	-0.17553	0.17553	0.572114	0.823452	-0.659412	-0.372446	0.192725	-0.326445	0.437335
AAG54982.1 / ybeT / Z0796 /orf,_hypothetical_protein	0.461421	0.28066	-0.445268	-0.228831	2.6575	-0.44236	-0.692778	-0.344834	-0.866411	-0.332037	-1.49237	1.49237	0.186228	-0.186228	-1.61561	1.61561	-0.696271	0.829745	-0.297351	2.02773	-2.02773	0.575367	-0.575367	-0.468137	-1.18366	1.052	0.787534	-0.959459	0.959459	0.66524	-0.975997	0.522573	-0.68579	0.886699	0.0898487	-0.181504	-1.27663	2.05664	0.648735	-0.648735	0.0233891	-0.0233891	1.24198	1.8285	-1.30984	-1.01695	1.4579	-0.0711991	-0.510085
AAG54983.1 / ybeU / Z0797 /putative_tRNA_ligase	-1.27439	0.120645	-0.272984	1.4707	0.147498	-0.44236	0.958931	-0.409944	0.608742	-0.397992	-0.9142	0.9142	-0.392613	0.392613	0.187169	-0.187169	1.43687	-1.20567	-0.297351	0.891993	-0.891993	0.0583644	-0.0583644	0.301273	-1.34808	2.02093	-0.45567	0.0495836	-0.0495836	1.87884	-1.35337	-0.0104315	1.97534	0.639013	0.215324	-0.893513	-1.17856	1.16906	-0.466369	0.466369	0.748023	-0.748023	0.252404	1.49059	-1.3803	0.379482	0.373464	-0.435837	-0.0589327
AAG54984.1 / ybeW / Z0800 /putative_dnaK_protein	-0.106661	0.28066	0.361022	-0.584547	-0.137037	0.135454	0.263475	0.0698116	0.84166	-0.71388	0.264367	-0.264367	-0.647985	0.647985	0.187169	-0.187169	-0.696271	0.829745	-0.297351	0.283564	-0.283564	0.286135	-0.286135	-0.506368	1.19653	-0.978128	-0.0358869	0.301844	-0.301844	-0.346871	-0.622419	0.925928	-0.68579	1.07771	0.255732	0.864384	-0.736434	-0.532317	-0.368553	0.368553	-0.258413	0.258413	0.0215027	-0.3491	0.757073	-0.784215	-0.123568	-0.224347	0.18469
AAG54985.1 / ybeK / Z0801 /putative_tRNA_synthetase	0.392701	0.210976	-0.39525	-0.148508	-0.528272	-0.44236	-0.692778	0.0458238	-0.866411	1.44874	-0.384215	0.384215	0.292857	-0.292857	0.387478	-0.387478	-0.696271	0.829745	-0.297351	0.131457	-0.131457	0.129949	-0.129949	-0.0545407	0.789394	-0.566136	-0.322103	-0.139612	0.139612	-0.336458	-0.305106	0.581796	-0.177045	0.223776	0.607989	-0.0495099	-0.0167707	-0.625993	1.39214	-1.39214	0.446092	-0.446092	0.186432	-0.874726	0.569172	-0.218991	1.20486	0.235096	-0.383762
AAG54986.1 / gltL / Z0802 /ATP-binding_protein_of_glutamate/aspartate_transport_system	1.32102	-1.12158	0.289207	-0.547103	-0.528272	-0.44236	-0.692778	0.729476	-0.0550772	0.248365	0.458942	-0.458942	0.692714	-0.692714	0.387478	-0.387478	-0.696271	0.829745	-0.297351	-0.550209	0.550209	0.320842	-0.320842	-0.539502	0.599396	-0.249467	0.034077	-0.286764	0.286764	-0.721727	0.533508	-0.0104315	0.0662673	-1.12575	-0.137098	0.0867888	0.652283	0.121603	0.861136	-0.861136	1.02251	-1.02251	-0.578841	-0.243974	0.494012	0.100195	0.825311	-1.60268	0.753142
AAG54987.1 / gltK / Z0803 /glutamate/aspartate_transport_system_permease	-0.992598	0.863571	1.25296	-1.29598	0.215075	0.655486	-0.692778	-0.273214	-0.866411	0.756216	0.627574	-0.627574	-0.15143	0.15143	0	0	-0.696271	0.829745	-0.297351	-0.426269	0.426269	-2.73345	2.73345	0.736157	-0.635591	-0.622684	0.523824	2.06767	-2.06767	-0.721727	-0.128555	0.69089	-0.68579	-0.169835	-0.440286	1.0281	0.428491	-0.913851	1.39214	-1.39214	0.0233891	-0.0233891	0.252404	-0.0862863	-0.393821	0.379482	-0.0373064	-0.210424	-0.108149
AAG54988.1 / gltJ / Z0804 /glutamate/aspartate_transport_system_permease	-1.37301	1.42077	-0.703695	0.779032	-0.528272	-0.44236	-0.692778	0.450951	-0.866411	1.03836	0.872856	-0.872856	-0.573501	0.573501	1.38902	-1.38902	-0.696271	0.829745	-0.297351	-0.203179	0.203179	-1.73126	1.73126	-1.00338	-0.635591	0.15485	1.38088	2.06767	-2.06767	-0.356735	0.665921	-0.431225	-0.145249	-0.64779	0.334526	0.0288619	0.57988	-0.587612	-0.200868	0.200868	-0.17553	0.17553	-0.671202	-0.3491	0.757073	-0.085997	0.554202	-1.60268	0.48245
AAG54989.1 / ybeJ / Z0805 /putative_periplasmic_binding_transport_protein	0.22472	1.24075	-0.75538	-0.584547	-0.528272	-0.44236	-0.692778	-0.273214	-0.866411	1.77192	0.627574	-0.627574	0.692714	-0.692714	-0.113294	0.113294	-0.696271	0.829745	-0.297351	0.131457	-0.131457	1.4662	-1.4662	-0.616815	0.472731	-1.24471	1.01357	2.06767	-2.06767	-0.721727	0.533508	-0.0104315	-0.68579	-0.83162	-0.261483	0.33632	1.05734	-0.838565	0.520963	-0.520963	0.933826	-0.933826	-0.706725	-0.389532	0.858251	-0.157609	0.192725	-0.92202	0.542604
AAG54990.1 / lnt / Z0806 /apolipoprotein_N-acyltransferase,_copper_homeostasis_protein,_inner_membrane	-0.0908811	-0.279393	0.485067	-0.189307	-0.528272	-0.44236	-0.0662676	0.643037	-0.586641	0.318413	1.16719	-1.16719	-0.15143	0.15143	1.38902	-1.38902	-0.696271	0.829745	-0.297351	-0.527674	0.527674	-2.19446	2.19446	-0.13361	0.646895	-0.498278	-0.161822	0.301844	-0.301844	-0.517761	-0.502427	0.930165	-0.44555	-0.276047	-0.182015	-0.415245	0.663985	-0.225124	0.197384	-0.197384	0.227453	-0.227453	-0.209399	-0.699517	0.866682	-0.396316	-0.259122	0.147583	-0.871007
AAG54991.1 / ybeX / Z0807 /putative_transport_protein	0.22472	-0.439408	0.485067	-0.347403	-0.528272	-0.44236	-0.692778	0.478803	-0.0550772	0.50229	1.3021	-1.3021	1.67755	-1.67755	1.38902	-1.38902	-0.696271	0.829745	-0.297351	-0.798087	0.798087	1.16077	-1.16077	-0.539502	-1.30058	1.2434	0.817672	0.890452	-0.890452	-0.455002	0.727034	-0.420435	-0.68579	-0.513963	-0.223338	-0.877116	0.803935	0.430253	-0.466369	0.466369	1.04995	-1.04995	-1.133	0.526945	0.757073	-0.396316	-0.0373064	0.346477	0.9254
AAG54992.1 / ybeY / Z0808 /orf,_hypothetical_protein	-0.248682	0.28066	-0.135157	0.126886	-0.528272	-0.44236	-0.692778	1.56505	-0.866411	-0.090203	-0.0469525	0.0469525	-1.27695	1.27695	-0.113294	0.113294	-0.696271	0.829745	-0.297351	-0.0544517	0.0544517	-0.392932	0.392932	-0.13361	1.50189	-1.24471	-0.45567	0.890452	-0.890452	-0.721727	0.892914	-0.391149	0.275172	-0.276047	1.53979	-0.119174	-0.143423	-0.660109	-1.95317	1.95317	-0.610665	0.610665	-0.4403	-0.874726	1.0859	-0.318736	-1.07245	-0.241363	0.542604
AAG54993.1 / ybeZ / Z0809 /putative_ATP-binding_protein_in_pho_regulon	0.157091	0.177793	0.485067	-0.889447	-0.528272	-0.0882163	-0.692778	0.163441	-0.0812493	0.674305	0.964836	-0.964836	1.05449	-1.05449	1.38902	-1.38902	1.43687	-1.20567	-0.297351	-0.64936	0.64936	-0.234483	0.234483	-1.00338	1.23939	-1.24471	0.5496	0.554105	-0.554105	-0.482594	0.793768	-0.469918	-0.68579	-0.662274	0.287568	-0.657485	1.22672	-0.923737	-0.00174215	0.00174215	0.446092	-0.446092	-0.4403	-0.874726	1.33252	-0.667846	0.30774	3.40943	-1.1417
AAG54994.1 / yleA / Z0810 /orf,_hypothetical_protein	-0.908062	0.949294	0.440766	-0.53373	-0.528272	-0.44236	-0.692778	0.311688	-0.641041	1.03836	0.786286	-0.786286	0.462493	-0.462493	0.88825	-0.88825	-0.696271	0.829745	-0.297351	-0.30233	0.30233	-0.0132205	0.0132205	-0.568494	0.433148	-0.31167	0.278951	0.105641	-0.105641	-0.721727	0.82949	-0.323964	-0.218295	-0.919063	-0.209936	-0.72732	1.23863	-0.393632	-0.73187	0.73187	0.915762	-0.915762	-0.125435	-0.874726	0.99622	-0.50916	-0.465164	0.602651	0.0709992
AAG54995.1 / yleB / Z0811 /orf,_hypothetical_protein	-0.074779	-0.55697	1.042	-0.570028	-0.205078	-0.44236	-0.297804	0.184536	0.191851	0.204204	-0.9142	0.9142	-0.714192	0.714192	1.38902	-1.38902	-0.696271	-1.20567	3.3624	-0.827833	0.827833	-0.29956	0.29956	0.343359	-0.221886	0.440782	-0.408275	-0.500803	0.500803	-0.721727	-0.305106	0.87791	-0.68579	-0.128273	-1.2151	1.01362	0.125713	0.348552	-1.08587	1.08587	-0.610665	0.610665	-0.60523	-0.574368	0.944974	-0.218991	-0.625916	0.559409	-1.1417
AAG54996.1 / asnB / Z0821 /asparagine_synthetase_B	-0.329071	0.565969	-0.00643085	-0.222119	-0.528272	-0.44236	-0.692778	0.729476	-0.286887	0.393465	1.3021	-1.3021	0.826	-0.826	-0.113294	0.113294	-0.696271	0.829745	-0.297351	-0.765755	0.765755	0.590886	-0.590886	-1.00338	-0.00226459	-0.207999	1.01357	0.394782	-0.394782	-0.721727	0.440329	0.088273	-0.317762	-0.80033	0.631263	-0.623124	0.898763	-0.573729	0.244237	-0.244237	1.02251	-1.02251	-0.62922	-0.588021	0.99622	-0.255262	0.925192	-0.635428	0.653413
AAG54997.1 / nagD / Z0822 /N-acetylglucosamine_metabolism	0.242928	0.612999	-0.087447	-0.748724	-0.528272	-0.44236	-0.692778	1.73216	-0.866411	-0.259487	1.57191	-1.57191	0.129952	-0.129952	-0.614066	0.614066	1.43687	-1.20567	-0.297351	-0.64936	0.64936	0.702629	-0.702629	-1.00338	0.271217	0.451727	0.212167	0.301844	-0.301844	-0.721727	-0.128555	0.69089	-0.68579	-0.700897	-0.526376	0.472968	0.933121	-0.660109	0.277034	-0.277034	0.446092	-0.446092	-1.133	-0.389532	0.554718	0.701737	-0.488521	-0.660229	0.024357
AAG54998.1 / nagC / Z0823 /transcriptional_repressor_of_nag_(N-acetylglucosamine)_operon	-0.734541	1.34181	-0.690094	0.201773	-0.528272	-0.44236	-0.692778	0.9223	0.0697434	-0.0250938	0.17789	-0.17789	0.692714	-0.692714	1.01344	-1.01344	-0.696271	0.829745	-0.297351	-0.765755	0.765755	0.575367	-0.575367	-0.351052	0.0769013	0.388111	-0.0883598	0.0495836	-0.0495836	-0.556611	0.174102	0.24338	-0.283527	-0.770058	0.226413	-0.559838	0.745351	-0.0261774	0.695198	-0.695198	-0.514596	0.514596	0.145834	-0.389532	0.554718	-0.587282	-1.07245	1.31442	-0.0589327
AAG54999.1 / nagA / Z0824 /N-acetylglucosamine-6-phosphate_deacetylase	-0.347766	0.297406	0.45622	-0.468732	-0.528272	-0.44236	-0.692778	-0.344834	-0.286887	1.48172	0.504932	-0.504932	-0.15143	0.15143	-0.488873	0.488873	-0.696271	0.829745	-0.297351	-0.550209	0.550209	0.177673	-0.177673	-0.798727	0.621749	-0.586094	0.495015	-0.286764	0.286764	-0.455002	0.339982	-0.0104315	-0.68579	-0.145324	0.37426	-1.03016	0.684688	-0.169357	0.834586	-0.834586	-0.258413	0.258413	-0.4403	-0.480506	0.59266	0.0303728	0.825311	0.949786	0.753142
AAG55000.1 / nagB / Z0825 /glucosamine-6-phosphate_deaminase	0.267757	0.0842778	-0.586228	0.320913	0.710639	-0.44236	-0.692778	-0.523886	-0.866411	1.17943	0.458942	-0.458942	-0.15143	0.15143	0.637864	-0.637864	-0.696271	0.829745	-0.297351	-0.904321	0.904321	0.416289	-0.416289	-0.594076	0.286458	-1.24471	1.18642	-0.500803	0.500803	-0.721727	1.61173	-1.15258	-0.68579	-0.169835	-0.698556	-1.30346	1.53868	-0.805104	0.648735	-0.648735	0.446092	-0.446092	0.572114	-0.389532	0.251186	-0.587282	-1.07245	1.18183	-0.452666
AAG55001.1 / nagE / Z0826 /PTS_system,_N-acetylglucosamine-specific_enzyme_IIABC	-0.0731507	-0.504133	0.582631	-0.0969359	-0.528272	0.167554	0.3166	-0.663148	-0.866411	1.3205	1.50965	-1.50965	0.591417	-0.591417	-0.413757	0.413757	-0.696271	0.829745	-0.297351	-0.754344	0.754344	0.244485	-0.244485	-0.892932	0.110829	-0.415341	0.966929	0.498047	-0.498047	-0.721727	1.22938	-0.747566	-0.68579	-0.537493	-0.261483	-0.483569	1.13187	-0.59765	0.946096	-0.946096	1.65381	-1.65381	-0.17755	-0.874726	0.98385	-0.439119	-0.810687	0.509706	0.165088
AAG55002.1 / glnS / Z0827 /glutamine_tRNA_synthetase	-0.517369	-0.32264	0.686221	0.0499739	-0.528272	-0.44236	-0.692778	0.102795	-0.866411	1.39103	1.07726	-1.07726	0.0262849	-0.0262849	0.788096	-0.788096	-0.696271	0.829745	-0.297351	-1.54172	1.54172	0.19358	-0.19358	-1.00338	0.184855	-0.566136	1.10262	0.964028	-0.964028	-0.721727	1.3242	-0.84801	-0.68579	-0.743382	-0.285323	-0.77053	1.57905	-0.979098	-0.00174215	0.00174215	0.798345	-0.798345	-0.935089	-0.874726	1.6496	-0.617973	-0.810687	0.298468	0.426445
AAG55003.1 / -- / Z0828 /hypothetical_protein	-0.547672	0.394355	-0.0372265	0.201773	-0.528272	-0.44236	0.442772	0.102795	-0.866411	0.756216	1.3021	-1.3021	0.497912	-0.497912	-1.61561	1.61561	-0.696271	-1.20567	3.3624	-0.426269	0.426269	1.02987	-1.02987	-0.506368	0.789394	-0.711545	0.174005	2.06767	-2.06767	1.01198	-0.0954523	-0.676687	-0.68579	-0.169835	0.334526	-1.30346	0.125713	1.36982	1.39214	-1.39214	-0.258413	0.258413	-1.133	-0.874726	2.07238	-1.01695	-0.0603095	0.0308994	0.374174
AAG55004.1 / ybfM / Z0829 /hypothetical_protein	-0.451568	-0.233674	0.662274	-0.0763809	-0.528272	0.555682	-0.692778	0.501592	0.608742	-0.397992	0.964836	-0.964836	0.256088	-0.256088	0	0	1.43687	-1.20567	-0.297351	-0.266919	0.266919	-0.0609438	0.0609438	-0.754873	-0.0248834	-0.444962	1.01357	1.36134	-1.36134	-0.721727	1.67707	-1.22181	-0.68579	-0.320768	-0.562624	0.379472	0.253198	0.408275	1.39214	-1.39214	1.02251	-1.02251	1.38592	-0.874726	-0.0799407	-0.50916	-1.07245	1.2801	1.08753
AAG55005.1 / ybfN / Z0830 /orf,_hypothetical_protein	0.516044	0.889947	-0.564542	-0.748724	-0.528272	-0.44236	-0.692778	0.729476	-0.866411	0.756216	0.357763	-0.357763	-0.15143	0.15143	-1.01468	1.01468	-0.696271	0.829745	-0.297351	-0.168857	0.168857	0.211761	-0.211761	1.316	-2.06058	1.2434	0.034077	-1.46398	1.46398	-0.721727	0.0303398	0.522573	-0.68579	-0.169835	0.334526	-1.30346	1.33682	-1.24009	0.277034	-0.277034	-1.66742	1.66742	1.63781	-0.874726	0.0994194	-1.01695	-0.123568	0.69454	-1.1417
AAG55006.1 / fur / Z0831 /negative_regulator	-0.958784	0.28066	-0.135157	0.838318	-0.528272	-0.44236	-0.692778	0.729476	-0.866411	0.756216	0.627574	-0.627574	-0.15143	0.15143	1.38902	-1.38902	-0.696271	0.829745	-0.297351	-0.64936	0.64936	1.02987	-1.02987	-1.00338	1.04848	-1.24471	0.746436	1.18476	-1.18476	-0.721727	1.37212	-0.898773	0.395292	-0.169835	0.334526	-1.30346	0.125713	0.717344	0.153133	-0.153133	-1.66742	1.66742	-1.133	-0.874726	0.0994194	1.77592	-1.07245	-1.60268	1.89005
AAG55007.1 / fldA / Z0832 /flavodoxin_1	0.993998	-0.529416	-0.832908	0.482602	-0.528272	-0.44236	-0.692778	0.729476	-0.866411	0.756216	-2.07053	2.07053	1.70569	-1.70569	-0.614066	0.614066	1.43687	-1.20567	-0.297351	-0.798087	0.798087	1.17425	-1.17425	-1.00338	0.599396	-1.24471	1.20947	-0.0513206	0.0513206	-0.721727	0.701231	-0.1881	-0.68579	-1.12575	1.2643	0.117683	0.610158	-0.544113	1.39214	-1.39214	1.1506	-1.1506	1.08365	-0.874726	0.494012	-1.01695	0.445759	2.07287	-1.1417
AAG55008.1 / ybfE / Z0834 /orf,_hypothetical_protein	-1.02334	-0.570329	1.95105	-0.649223	-0.528272	-0.44236	0.604994	-0.344834	-0.286887	0.756216	-0.0469525	0.0469525	0.692714	-0.692714	0	0	-0.696271	0.829745	-0.297351	0.689184	-0.689184	-0.354625	0.354625	0.736157	2.21438	-1.24471	-1.92491	2.06767	-2.06767	-0.721727	1.37212	-0.898773	2.55746	-0.169835	-1.2151	-1.30346	0.731269	-0.587612	-0.698682	0.698682	2.55961	-2.55961	-1.133	0.702153	1.0859	-1.01695	-1.07245	0.147583	1.02383
AAG55009.1 / ybfF / Z0835 /orf,_hypothetical_protein	1.64493	-1.3995	-0.135157	-0.110259	-0.0327074	-0.44236	-0.692778	1.23082	-0.325522	-0.428771	-0.336035	0.336035	-0.688612	0.688612	0	0	-0.696271	0.829745	-0.297351	-0.147406	0.147406	-1.01541	1.01541	-1.00338	-0.306749	-0.096353	1.23961	0.437677	-0.437677	-0.336458	1.65166	-1.491	-0.68579	-0.430538	-0.0880985	0.149982	-0.314691	1.60709	1.39214	-1.39214	-1.13904	1.13904	-0.737174	0.0263479	0.663123	-0.218991	-0.313344	-0.377495	-0.383762
AAG55010.1 / seqA / Z0836 /negative_modulator_of_initiation_of_replication	0.573542	-0.363611	-0.0372265	-0.172665	-0.528272	-0.44236	0.215662	0.228131	-0.0550772	0.248365	-0.451668	0.451668	0.330938	-0.330938	1.38902	-1.38902	-0.696271	0.829745	-0.297351	0.370483	-0.370483	0.211761	-0.211761	0.156312	0.789394	-1.24471	0.034077	0.655009	-0.655009	-0.721727	0.952815	-0.454602	0.467365	-0.615927	-0.388632	1.53882	-0.681695	0.847839	-0.997371	0.997371	-0.822017	0.822017	-0.4403	-0.874726	0.59266	0.379482	0.0954039	0.282219	0.024357
AAG55011.1 / pgm / Z0837 /phosphoglucomutase	0.315223	-0.82062	0.466825	-0.0405103	-0.156599	-0.44236	-0.692778	-0.523886	-0.866411	1.77192	0.860169	-0.860169	0.615974	-0.615974	0.187169	-0.187169	-0.696271	0.829745	-0.297351	-0.0544517	0.0544517	0.370105	-0.370105	-1.00338	0.950713	-0.822202	0.514584	1.1259	-1.1259	-0.721727	1.2044	-0.721104	-0.68579	-1.12575	-0.350191	-0.311964	1.53398	-0.754525	-0.145937	0.145937	0.779805	-0.779805	-0.737174	-0.874726	1.22683	-0.218991	-0.548927	-0.124009	2.25595
AAG55012.1 / potE / Z0838 /putrescine_transport_protein	0.0291846	-0.627251	0.431135	0.0959537	-0.528272	-0.44236	-0.692778	0.729476	-0.866411	0.756216	0.357763	-0.357763	-1.83972	1.83972	0.387478	-0.387478	-0.696271	0.829745	-0.297351	-1.1361	1.1361	0.416289	-0.416289	-0.679744	-0.337339	-0.203177	1.08191	-0.581068	0.581068	-0.539231	-0.393381	0.831155	-0.242269	-0.537493	-0.579354	-0.483569	0.808904	0.0983264	0.648735	-0.648735	0.721768	-0.721768	0.406339	-0.173891	0.318637	-0.706636	0.825311	-0.68379	0.753142
AAG55013.1 / speF / Z0839 /ornithine_decarboxylase_isozyme,_inducible	0.59053	0.411581	-0.774175	-0.110259	-0.528272	-0.44236	-0.692778	0.279551	-0.658377	1.08176	0.191116	-0.191116	-0.240287	0.240287	0.262285	-0.262285	1.43687	-1.20567	-0.297351	0.370483	-0.370483	1.015	-1.015	-0.725053	-0.464593	-0.498278	1.48373	-0.241486	0.241486	0.00825608	-0.260968	0.270097	0.288707	-0.371788	-0.516676	-0.252614	0.500987	-0.0637916	0.623101	-0.623101	0.274726	-0.274726	-0.163218	-0.401662	0.395364	-0.0394491	0.0777092	-0.117607	0.236367
AAG55014.1 / -- / Z0840 /hypothetical_protein	-1.66889	1.72079	-1.99583	2.26118	-0.528272	5.04687	-0.692778	0.729476	-0.866411	-1.78304	-1.56464	1.56464	-1.83972	1.83972	-0.614066	0.614066	-0.696271	-1.20567	3.3624	0	0	0	0	0	0	0	0	0	0	0.66524	-0.975997	0.522573	1.78526	2.15166	-1.2151	0.219193	-1.60445	0.251288	-0.00174215	0.00174215	-0.258413	0.258413	4.40863	-0.874726	-1.87354	-1.01695	-1.07245	4.52323	-1.1417
AAG55015.1 / kdpE / Z0841 /regulator_of_kdp_operon_(transcriptional_effector)	-1.02334	1.06619	-0.0223886	-0.00246582	-0.528272	-0.44236	-0.260188	1.56505	-0.0937122	-0.815705	1.97663	-1.97663	-0.826744	0.826744	0	0	1.43687	-1.20567	-0.297351	-0.0544517	0.0544517	-0.29956	0.29956	0.38825	-0.160596	0.248154	-0.357721	0.0495836	-0.0495836	-0.721727	-1.26352	1.89316	-0.127812	-0.632373	1.18432	0.0718399	0.0475768	-0.229801	-0.466369	0.466369	-1.06356	1.06356	-0.0246776	1.64828	-0.295173	-1.01695	-1.07245	1.11995	1.38475
AAG55016.1 / kdpD / Z0842 /sensor_for_high-affinity_potassium_transport_system	-0.972708	1.22663	0.558035	-0.87749	-0.528272	-0.44236	-0.173669	0.371372	1.33578	-0.549688	-0.191494	0.191494	-0.331035	0.331035	0.387478	-0.387478	1.43687	-1.20567	-0.297351	-0.426269	0.426269	0.0345028	-0.0345028	-0.33001	0.145852	0.922352	-0.597855	0.0715193	-0.0715193	-0.374985	0.281924	-0.0104315	-0.0841442	0.0712211	-0.137098	-0.654676	0.357404	-0.0599559	0.197384	-0.197384	-0.4597	0.4597	-0.115153	0.798697	-0.262961	-0.218991	-0.638674	0.672661	-0.708592
AAG55017.1 / kdpC / Z0843 /high-affinity_potassium_transport_system	0.993998	-0.379402	-0.186842	-0.406689	-0.528272	-0.44236	-0.692778	-0.106099	0.936553	0.474076	-0.202612	0.202612	-0.15143	0.15143	0	0	-0.696271	0.829745	-0.297351	0.486374	-0.486374	1.02987	-1.02987	-0.506368	-0.432022	0.887954	0.174005	-1.46398	1.46398	-0.0282431	1.53984	-1.60945	0.755653	0.467439	0.334526	-0.415245	-0.0761389	-0.805104	1.39214	-1.39214	-1.66742	1.66742	0.145834	-0.389532	0.251186	-0.157609	-1.07245	1.22467	-1.1417
AAG55018.1 / kdpB / Z0844 /ATPase_of_high-affinity_potassium_transport_system,_B_chain	-0.447205	0.365829	0.605111	-0.607496	-0.528272	-0.44236	-0.42559	0.287113	-0.150528	0.606848	0.627574	-0.627574	-0.458391	0.458391	-0.413757	0.413757	1.43687	-1.20567	-0.297351	-0.18378	0.18378	-0.0609438	0.0609438	-0.881306	1.53939	-0.458992	-0.481446	-0.75765	0.75765	-0.585749	0.385517	0.0418238	-0.218295	-0.505696	-0.209936	-0.151181	0.911299	-0.816861	0.672716	-0.672716	-0.0133676	0.0133676	-0.493585	0.338258	0.402952	-0.372446	-0.867284	0.384105	-0.117461
AAG55019.1 / kdpA / Z0845 /ATPase_of_high-affinity_potassium_transport_system,_A_chain	-0.409027	0.443256	0.705147	-0.836991	-0.528272	-0.44236	-0.692778	0.536651	-0.866411	0.951544	0.519649	-0.519649	0.0596064	-0.0596064	-0.113294	0.113294	1.43687	-1.20567	-0.297351	0.370483	-0.370483	0.702629	-0.702629	-0.630621	0.178686	-0.045087	0.383896	-0.454938	0.454938	-0.721727	0.0676116	0.483091	-0.268987	-0.204386	0.577238	-0.404543	0.388364	-0.485416	-0.698682	0.698682	-0.4597	0.4597	-0.0673056	-0.146936	-0.0523468	0.272064	-0.662121	1.3775	-0.322308
AAG55020.1 / ybfA / Z0846 /orf,_hypothetical_protein	0.993998	-0.0793739	0.330011	-1.29598	0.710639	-0.44236	-0.692778	1.56505	-0.866411	-0.936622	0	0	-0.573501	0.573501	0	0	1.43687	-1.20567	-0.297351	-1.54172	1.54172	1.84799	-1.84799	-1.00338	0.789394	-1.24471	1.01357	-1.46398	1.46398	-0.721727	3.04935	-2.67545	-0.68579	-0.0332761	0.555901	-1.30346	-0.220319	1.74267	-0.00174215	0.00174215	0.0233891	-0.0233891	-1.133	-0.874726	-0.558234	2.70688	-1.07245	2.48126	-1.1417
AAG55021.1 / rhsC / Z0847 /rhsC_protein_in_rhs_element,_interrupted	-0.283321	0.930477	0.424558	-1.12246	-0.379602	0.435917	-0.692778	0.0275931	1.56759	-0.564198	0.762479	-0.762479	0.692714	-0.692714	-0.113294	0.113294	0	0	0	-1.54172	1.54172	0.595251	-0.595251	-0.763442	1.18249	0.170937	-0.708988	1.56315	-1.56315	0.145128	1.16247	-1.34294	-0.317762	-0.149496	1.42256	-1.30346	0.692616	-1.01797	-0.00174215	0.00174215	0.253954	-0.253954	-0.990912	0.580855	0.453541	-0.157609	-0.40265	1.46028	-0.250009
AAG55022.1 / -- / Z0848 /rhsC_protein_in_rhs_element	-1.66889	2.92091	0.0715847	-1.29598	3.18846	-0.44236	-0.692778	-1.77725	-0.866411	0.756216	-0.721478	0.721478	0	0	0	0	-0.696271	0.829745	-0.297351	0.689184	-0.689184	-1.96987	1.96987	0.156312	-1.11059	3.73151	-1.92491	0	0	3.13096	0.25397	-2.67545	-0.68579	-1.12575	-1.2151	1.36118	0.125713	1.36982	-2.7895	2.7895	-1.66742	1.66742	-1.133	-0.874726	2.07238	-1.01695	-1.07245	-1.60268	1.38475
AAG55023.1 / ybfB / Z0849 /orf,_hypothetical_protein	-1.66889	-1.87954	-0.445268	4.03976	2.44511	1.75333	-0.692778	-0.774558	-0.866411	-0.767338	1.97663	-1.97663	0.692714	-0.692714	-1.61561	1.61561	-0.696271	0.829745	-0.297351	2.92009	-2.92009	-3.87881	3.87881	1.316	-0.160596	1.2434	-1.92491	-1.46398	1.46398	2.74569	-1.98233	-0.0104315	2.77367	1.93317	-0.388632	-1.30346	-1.65058	0.847839	-1.39562	1.39562	-0.399314	0.399314	4.40863	-0.874726	-1.87354	-1.01695	0.997834	-1.04578	0.236367
AAG55024.1 / -- / Z0851 /hypothetical_protein	1.23608	-0.897632	0.259531	-0.649223	1.39892	0.777469	-0.0198595	-0.106099	0.636059	-1.59495	-0.625118	0.625118	0.786508	-0.786508	0.387478	-0.387478	1.43687	-1.20567	-0.297351	-0.880713	0.880713	-0.0609438	0.0609438	0.852126	0.0294018	0.745776	-1.33721	0.890452	-0.890452	1.31793	0.0895361	-1.10779	-0.68579	0.0817208	-0.562624	-0.742481	0.890626	-0.415907	0.0802508	-0.0802508	1.50285	-1.50285	0.714207	0.00131808	-0.339016	-0.241157	0.011986	-0.144127	-0.419855
AAG55025.1 / ybfC / Z0853 /orf,_hypothetical_protein	-0.147238	-0.850875	-0.22376	1.24485	2.77549	-0.44236	0.3166	-1.2202	0.035071	-0.654482	-1.66581	1.66581	-1.27695	1.27695	-0.864452	0.864452	-0.696271	0.829745	-0.297351	0.370483	-0.370483	-0.354625	0.354625	-0.230251	-1.42725	0.414028	1.34007	-1.46398	1.46398	2.47897	-0.434123	-1.44544	0.395292	0.308121	1.10934	1.36118	-1.69095	0.717344	0.277034	-0.277034	-0.822017	0.822017	2.19198	-0.874726	-1.08436	0.100195	0.445759	-0.377495	-0.383762
AAG55026.1 / -- / Z0855 /hypothetical_protein	5.43214	-1.87954	-1.99583	-1.29598	1.94955	3.21713	2.33536	-1.77725	-0.866411	-1.78304	-0.0469525	0.0469525	-1.83972	1.83972	0	0	-0.696271	0.829745	-0.297351	0	0	1.84799	-1.84799	2.47569	-2.06058	-1.24471	1.01357	0	0	2.74569	-1.98233	-0.0104315	-0.68579	1.93317	-1.2151	2.95997	-2.29651	0.847839	1.39214	-1.39214	0.446092	-0.446092	0	0	0	0	0	0	0
AAG55027.1 / -- / Z0856 /hypothetical_protein	-1.66889	5.32113	-1.99583	-1.29598	6.90519	-0.44236	-0.692778	-1.77725	-0.866411	-1.78304	0	0	-1.83972	1.83972	0	0	-0.696271	-1.20567	3.3624	2.92009	-2.92009	1.84799	-1.84799	0	0	0	0	-1.46398	1.46398	-0.721727	-0.305106	0.87791	-0.68579	-1.12575	-1.2151	4.02582	-2.29651	3.97973	1.39214	-1.39214	0	0	-1.133	5.43279	-1.87354	-1.01695	-1.07245	-1.60268	-1.1417
AAG55028.1 / -- / Z0857 /putative_receptor	1.75013	-0.546084	-0.617553	-0.505499	2.07344	0.106563	0.215662	-1.2759	0.756257	-0.767338	-0.721478	0.721478	-0.281298	0.281298	1.01344	-1.01344	-0.696271	0.829745	-0.297351	0.370483	-0.370483	-0.134364	0.134364	1.21058	-1.5424	1.80888	-0.856372	0.655009	-0.655009	0.66524	-0.832234	0.370286	0.549733	0.786076	-0.329598	-0.16147	-0.912383	0.996977	-0.766128	0.766128	-0.258413	0.258413	0.252404	-0.0862863	-1.3803	1.77592	0.247732	-1.33633	-0.153086
AAG55029.1 / -- / Z0854 /hypothetical_protein	1.72726	-0.940324	-0.377853	-0.368024	1.81914	0.135454	0.263475	-1.24952	0.84166	-0.71388	-0.825252	0.825252	0.186228	-0.186228	1.38902	-1.38902	-0.696271	0.829745	-0.297351	-0.0544517	0.0544517	-0.261884	0.261884	1.86174	-1.72529	2.26791	-1.57921	0.783432	-0.783432	0.87862	-0.62765	-0.0104315	0.100452	0.959879	-0.651598	-0.818978	-0.755095	1.60709	-0.798245	0.798245	0.446092	-0.446092	0.714207	0.176527	-1.21589	0.844961	0.525665	-1.28026	-0.343871
AAG55030.1 / ybgA / Z0858 /orf,_hypothetical_protein	-1.66889	-0.439408	1.10529	0.838318	-0.528272	-0.44236	0.375975	1.17184	-0.866411	-0.28936	0.627574	-0.627574	-0.573501	0.573501	0	0	1.43687	-1.20567	-0.297351	-0.0544517	0.0544517	-0.606353	0.606353	-0.00935796	0.382255	0.887954	-1.08534	0.00754015	-0.00754015	-0.721727	0.533508	-0.0104315	0.0349316	-0.169835	-0.182015	0.0288619	-1.28725	3.10976	1.39214	-1.39214	0.144161	-0.144161	-1.133	-0.173891	1.19551	-0.396316	0.825311	-0.0711991	0.753142
AAG55031.1 / phrB / Z0859 /deoxyribodipyrimidine_photolyase_(photoreactivation)	-0.439863	-0.0793739	0.628196	-0.201468	-0.0910091	-0.119464	-0.158402	-0.00779594	0.565355	-0.139992	-0.336035	0.336035	-0.506858	0.506858	-0.113294	0.113294	-0.696271	0.829745	-0.297351	-0.426269	0.426269	-1.01541	1.01541	-0.00935796	0.178686	0.354788	-0.45567	-1.19231	1.19231	0.434079	-0.0255678	-0.306545	0.493573	-0.256736	-0.933348	1.36118	-0.20459	-0.0537663	-0.0751043	0.0751043	-0.332571	0.332571	-0.493585	-0.146936	0.402952	0.0572273	-0.7274	0.0680262	-0.452666
AAG55032.1 / ybgH / Z0860 /putative_transport_protein	-0.119572	-0.439408	1.04891	-0.649223	-0.137037	0.135454	-0.692778	0.861408	-0.439393	-0.1793	-0.0469525	0.0469525	-0.826744	0.826744	-0.488873	0.488873	-0.696271	0.829745	-0.297351	0.0517819	-0.0517819	-1.2063	1.2063	-0.37082	0.789394	-0.73578	0.0785994	0.0495836	-0.0495836	-0.529092	-0.0255678	0.433739	-0.41552	-0.408813	0.140823	-0.470758	0.806963	-0.587612	0.993886	-0.993886	0.597057	-0.597057	0.252404	-0.3491	0.0994194	-0.085997	-0.582703	-0.417017	0.325275
AAG55033.1 / ybgI / Z0861 /orf,_hypothetical_protein	0.0353594	-0.439408	0.485067	-0.157687	-0.528272	-0.44236	-0.692778	0.0458238	-0.866411	1.44874	-0.0469525	0.0469525	-1.37927	1.37927	-0.113294	0.113294	-0.696271	0.829745	-0.297351	-0.0544517	0.0544517	-0.44273	0.44273	0.109924	1.13139	-0.647565	-0.749518	-1.02252	1.02252	-0.721727	-0.975997	1.58858	-0.68579	-0.276047	-0.75595	1.45987	0.215425	-0.466783	-0.00174215	0.00174215	-0.962918	0.962918	-1.133	-0.874726	0.428246	1.31044	-0.313344	0.847687	-0.383762
AAG55034.1 / ybgJ / Z0862 /putative_carboxylase	-0.337444	-0.529416	1.10529	-0.406689	-0.528272	-0.44236	0.518475	-0.106099	0.215367	0.248365	-1.05874	1.05874	-0.15143	0.15143	0.387478	-0.387478	1.43687	-1.20567	-0.297351	0.689184	-0.689184	-0.261884	0.261884	0.0403431	-0.635591	0.248154	0.425875	0.301844	-0.301844	0.539153	-0.15263	-0.252706	-0.0205086	-0.243366	0.215324	1.9761	-0.246937	-1.24009	-0.466369	0.466369	-0.962918	0.962918	-0.869117	-0.27401	1.13288	-0.484979	-0.439861	0.949786	0.121528
AAG55035.1 / ybgK / Z0863 /putative_carboxylase	-0.303305	0.0591006	0.628196	-0.475096	-0.528272	-0.44236	0.0642554	0.520582	0.147756	-0.090203	-0.0469525	0.0469525	-1.24385	1.24385	0.187169	-0.187169	1.43687	-1.20567	-0.297351	-0.122055	0.122055	-0.197296	0.197296	-1.00338	-0.0488327	0.511601	0.495015	0.498047	-0.498047	-0.721727	-1.03889	1.65521	-0.68579	0.786076	0.162346	-0.119174	-0.00885489	-0.660109	-0.280518	0.280518	0.446092	-0.446092	-1.133	0.307934	1.0859	-0.667846	0.30774	-0.488875	-1.1417
AAG55036.1 / ybgL / Z0864 /putative_lactam_utilization_protein	0.816472	-0.259391	-0.135157	-0.406689	0.533652	0.341816	0.604994	0.013269	-0.866411	-0.332037	-0.451668	0.451668	1.38338	-1.38338	0.788096	-0.788096	-0.696271	0.829745	-0.297351	0.837911	-0.837911	-0.44273	0.44273	-0.398322	1.40895	-0.595639	-0.64731	0.0495836	-0.0495836	-0.091287	-1.06748	1.20094	0.886694	-0.430538	-0.651598	-0.334498	0.786319	-0.76556	-0.00174215	0.00174215	-0.962918	0.962918	0.45032	0.0263479	0.381271	-1.01695	-0.382353	0.624927	-0.452666
AAG55037.1 / nei / Z0865 /endonuclease_VIII_and_DNA_N-glycosylase_with_an_AP_lyase_activity	-0.547672	-1.12158	1.26851	0.201773	-0.528272	-0.44236	-0.188089	0.172426	0.936553	-0.090203	-0.721478	0.721478	-0.754389	0.754389	-0.113294	0.113294	-0.696271	-1.20567	3.3624	0.540457	-0.540457	-1.2063	1.2063	-0.230251	0.789394	0.414028	-0.945417	-0.500803	0.500803	-0.721727	0.813046	-0.306545	-0.205309	0.361227	0.506706	0.472968	-0.547127	-0.0801291	-0.00174215	0.00174215	-1.31517	1.31517	-0.706725	-0.389532	0.858251	-0.157609	0.445759	-0.377495	-0.383762
AAG55038.1 / abrB / Z0867 /putative_transport_protein	-0.460201	-0.0410724	0.775385	-0.387768	-0.528272	0.849223	0.910352	-0.00779594	1.04261	-1.18557	0.24213	-0.24213	-1.83972	1.83972	-0.113294	0.113294	-0.696271	-1.20567	3.3624	0.517576	-0.517576	-1.01541	1.01541	0.567815	-0.221886	0.440782	-0.597855	-0.286764	0.286764	-0.490565	0.198063	0.167237	0.910886	-0.419842	1.2643	-0.483569	-0.358732	0.2054	1.39214	-1.39214	0.0938396	-0.0938396	-0.209399	0.526945	-0.119798	-0.085997	0.126137	0.009405	0.453956
AAG55039.1 / ybgO / Z0868 /hypothetical_protein	-0.31631	0.863571	-0.22376	-0.279647	0.147498	-0.44236	0.958931	0.0458238	0.608742	-0.859675	0.320971	-0.320971	0.330938	-0.330938	0.101323	-0.101323	1.43687	-1.20567	-0.297351	-0.0544517	0.0544517	0.774214	-0.774214	-1.00338	1.35939	-0.871495	0.132026	0.655009	-0.655009	-0.118697	0.205355	-0.126302	-0.0451487	-0.842513	0.162346	1.45987	-0.681695	1.07983	0.63184	-0.63184	-0.672828	0.672828	-0.825136	1.92862	-0.558234	-0.085997	0.445759	0.602651	-0.232175
AAG55040.1 / ybgP / Z0869 /putative_chaperone	0.550184	1.72079	-0.832908	-1.29598	-0.528272	-0.44236	0.518475	0.89659	0.756257	-1.10591	-0.0469525	0.0469525	-0.15143	0.15143	1.38902	-1.38902	1.43687	-1.20567	-0.297351	-0.147406	0.147406	-0.795148	0.795148	0.487652	2.01081	-0.711545	-1.92491	-0.286764	0.286764	-0.0282431	0.533508	-0.543436	0.697996	-0.513963	1.2643	-0.450773	-0.358732	0.430253	0.462885	-0.462885	-0.258413	0.258413	-0.763562	0.386778	-0.295173	0.844961	-0.672919	1.9439	-0.742785
AAG55041.1 / -- / Z0870 /hypothetical_protein	1.88163	1.72079	-1.99583	-1.29598	-0.528272	-0.44236	-0.692778	3.2362	-0.866411	-1.78304	-0.0469525	0.0469525	-0.15143	0.15143	-1.61561	1.61561	-0.696271	0.829745	-0.297351	1.43282	-1.43282	1.84799	-1.84799	-1.00338	0.789394	0.621371	-0.45567	-0.0513206	0.0513206	-0.721727	-1.98233	2.65459	-0.68579	0.403712	-1.2151	-1.30346	1.57905	-1.24009	-1.39562	1.39562	-1.66742	1.66742	-1.133	2.27903	0.0994194	-1.01695	-1.07245	-1.60268	-1.1417
AAG55042.1 / ybgQ / Z0871 /putative_outer_membrane_usher_protein	-0.337444	0.670696	0.200798	-0.554904	-0.528272	-0.44236	0.72666	1.04282	-0.105786	-0.83082	0.220313	-0.220313	-0.183897	0.183897	-1.61561	1.61561	-0.696271	-1.20567	3.3624	0.336935	-0.336935	1.10101	-1.10101	-0.215664	0.628075	-0.258856	-0.261619	-0.0513206	0.0513206	-0.0612661	-0.54471	0.624098	-0.353149	-0.243366	1.88415	-0.688541	-0.153774	-0.0355152	0.805241	-0.805241	0.105203	-0.105203	0.0544887	-0.198921	-0.323358	0.578973	-0.416432	0.363665	0.449031
AAG55043.1 / ybgD / Z0872 /putative_fimbriae_structural_protein	0.816472	-0.0793739	-1.3756	0.838318	-0.528272	-0.44236	2.33536	-0.106099	-0.866411	-0.090203	1.07726	-1.07726	-0.281298	0.281298	-1.61561	1.61561	-0.696271	0.829745	-0.297351	1.80464	-1.80464	0.966942	-0.966942	0.301273	0.433148	-0.778191	-0.0883598	0.655009	-0.655009	0.539153	-0.610056	0.231843	1.62052	0.403712	0.437834	0.117683	-1.00466	0.151863	0.153133	-0.153133	-0.0822866	0.0822866	0.714207	-0.874726	-1.21589	1.77592	1.26325	-0.660229	-0.558671
AAG55044.1 / gltA / Z0873 /citrate_synthase	-0.325449	-0.517253	0.0157087	0.81909	-0.528272	-0.44236	-0.297804	-0.0334402	-0.866411	1.30823	0.548218	-0.548218	0.411333	-0.411333	-0.327911	0.327911	-0.696271	0.829745	-0.297351	-1.54172	1.54172	0.966942	-0.966942	-1.00338	-0.228453	-0.711545	1.64325	0.7433	-0.7433	-0.721727	0.440329	0.088273	-0.68579	-1.12575	0.201701	-0.694397	1.71746	-1.24009	0.664896	-0.664896	1.02251	-1.02251	-0.549675	-0.874726	1.03398	-0.134995	0.445759	-1.1126	0.980522
AAG55045.1 / sdhC / Z0875 /succinate_dehydrogenase,_cytochrome_b556	-0.248682	-1.15947	1.10529	0.126886	1.94955	-0.44236	-0.692778	0.729476	0.485812	-1.78304	-2.07053	2.07053	0.692714	-0.692714	0	0	-0.696271	0.829745	-0.297351	1.43282	-1.43282	0.702629	-0.702629	-0.307564	-0.350594	-1.24471	1.60127	0.890452	-0.890452	0.345171	0.727034	-1.03544	0.467365	-1.12575	2.09077	-1.30346	-0.358732	1.54382	1.39214	-1.39214	0.680927	-0.680927	-1.133	1.22778	-1.87354	2.70688	-0.313344	-0.377495	3.40592
AAG55046.1 / sdhD / Z0876 /succinate_dehydrogenase,_hydrophobic_subunit	-0.377791	0.738884	-0.868148	0.644291	-0.528272	-0.44236	-0.692778	3.2362	-0.866411	-1.78304	-0.0469525	0.0469525	0.692714	-0.692714	1.38902	-1.38902	1.43687	-1.20567	-0.297351	0.689184	-0.689184	-1.01541	1.01541	0.736157	0.0769013	-1.24471	0.278951	-1.46398	1.46398	-0.721727	1.53984	-1.07644	-0.68579	-0.64779	0.334526	0.695022	0.731269	-1.24009	1.39214	-1.39214	1.50285	-1.50285	-1.133	-0.874726	2.07238	-1.01695	-1.07245	-0.377495	0.374174
AAG55047.1 / sdhA / Z0877 /succinate_dehydrogenase,_flavoprotein_subunit	0.10637	-0.593708	0.773028	-0.406689	-0.342435	-0.44236	-0.465668	-0.0225414	-0.866411	1.26407	1.16719	-1.16719	-0.256947	0.256947	-0.249868	0.249868	-0.696271	0.829745	-0.297351	-0.266919	0.266919	-0.0609438	0.0609438	-0.885444	0.547871	-0.485627	0.565328	0.766535	-0.766535	-0.721727	0.0303398	0.522573	-0.68579	-1.12575	0.000293582	-0.258501	1.31308	-0.625993	1.13871	-1.13871	1.44723	-1.44723	-0.209399	-0.874726	1.41473	-1.01695	-0.810687	-0.335247	0.94916
AAG55048.1 / sdhB / Z0878 /succinate_dehydrogenase,_iron_sulfur_protein	0.867194	-0.850875	0.219257	-0.279647	-0.0910091	-0.44236	-0.692778	1.46675	-0.866411	-0.28936	-0.0469525	0.0469525	-0.0521185	0.0521185	-0.523017	0.523017	-0.696271	0.829745	-0.297351	0.441305	-0.441305	-1.01541	1.01541	-0.13361	-0.279345	-0.31167	0.646261	-1.46398	1.46398	-0.721727	0.533508	-0.0104315	-0.68579	-0.276047	1.08064	1.06511	-0.143423	-0.853436	-2.15592	2.15592	1.50285	-1.50285	-0.155069	-0.132665	0.679702	-0.688381	-0.123568	0.31167	-0.194278
AAG55049.1 / -- / Z0879 /orf,_hypothetical_protein	-0.248682	1.00073	0.485067	-1.29598	0.533652	2.69434	0.604994	-1.06104	-0.866411	-0.332037	1.97663	-1.97663	1.53686	-1.53686	1.38902	-1.38902	1.43687	-1.20567	-0.297351	2.92009	-2.92009	1.84799	-1.84799	-0.00935796	1.19653	-1.24471	-0.245778	2.06767	-2.06767	1.01198	0.533508	-1.34294	2.77367	1.93317	-1.2151	-1.30346	-2.29651	2.93577	-1.64905	1.64905	0.446092	-0.446092	-1.133	1.22778	-1.87354	2.70688	0.30774	0.624927	0.236367
AAG55050.1 / sucA / Z0880 /2-oxoglutarate_dehydrogenase_(decarboxylase_component)	-0.360803	0.204863	0.207599	-0.0790554	-0.393118	-0.44236	-0.692778	0.228131	-0.718896	1.07939	1.3021	-1.3021	0.887516	-0.887516	0.187169	-0.187169	-0.696271	0.829745	-0.297351	-0.467583	0.467583	-0.0609438	0.0609438	-0.795673	0.491636	-0.464856	0.531134	1.13282	-1.13282	-0.51158	1.21965	-0.898773	-0.474847	-0.845967	0.901462	-0.653546	0.775578	-0.3489	0.124974	-0.124974	1.47575	-1.47575	-0.755166	-0.874726	1.44462	-0.50916	-0.539743	-0.0980671	0.320985
AAG55051.1 / sucB / Z0881 /2-oxoglutarate_dehydrogenase_(dihydrolipoyltranssuccinase_E2_component)	0.10637	-0.570329	0.259531	0.159223	-0.528272	-0.44236	-0.692778	-0.427474	-0.866411	1.92818	1.35399	-1.35399	0.223745	-0.223745	0	0	-0.696271	-1.20567	3.3624	-0.0544517	0.0544517	0.416289	-0.416289	-1.00338	0.261622	-1.24471	1.55773	0.554105	-0.554105	-0.721727	1.72522	-1.27281	-0.68579	-0.939227	-0.610366	-1.04349	1.95715	-0.985464	0.277034	-0.277034	1.50285	-1.50285	-1.133	-0.574368	1.50868	-0.484979	-0.756154	0.439293	1.06895
AAG55052.1 / sucC / Z0882 /succinyl-CoA_synthetase,_beta_subunit	0.295227	-0.194278	-0.280315	0.217707	-0.528272	-0.44236	-0.692778	0.582021	-0.866411	0.905584	1.47073	-1.47073	1.29567	-1.29567	-0.413757	0.413757	-0.696271	0.829745	-0.297351	-0.754344	0.754344	1.02987	-1.02987	-0.841561	0.988229	-1.07112	0.535214	1.36134	-1.36134	-0.721727	1.95551	-1.51675	-0.68579	-0.723257	0.0898487	-1.30346	1.65554	-0.965362	0.927511	-0.927511	1.40678	-1.40678	-0.737174	-0.874726	1.50868	-0.617973	0.825311	-0.0711991	-0.194278
AAG55053.1 / sucD / Z0883 /succinyl-CoA_synthetase,_alpha_subunit	0.0451539	-0.638047	-0.498736	1.15724	-0.528272	-0.44236	-0.692778	-0.774558	-0.866411	2.27977	1.97663	-1.97663	0.00205113	-0.00205113	0.788096	-0.788096	-0.696271	0.829745	-0.297351	-1.54172	1.54172	0.893522	-0.893522	-1.00338	0.441837	-0.698541	0.941901	2.06767	-2.06767	-0.721727	1.53984	-1.07644	-0.68579	-0.579511	0.555901	-1.30346	1.50984	-1.24009	0.63184	-0.63184	1.50285	-1.50285	0.344765	-0.874726	0.494012	-0.272189	-0.382353	0.0680262	1.61443
AAG55054.1 / -- / Z0884 /hypothetical_protein	1.88163	-1.87954	-1.99583	2.26118	-0.528272	-0.44236	-0.692778	-1.77725	3.19026	0.756216	-2.07053	2.07053	-1.83972	1.83972	0	0	-0.696271	0.829745	-0.297351	1.80464	-1.80464	-3.87881	3.87881	5.95476	-2.06058	-1.24471	-1.92491	0	0	2.74569	-1.98233	-0.0104315	-0.68579	6.52154	-1.2151	-1.30346	-2.29651	-1.24009	1.39214	-1.39214	0.0233891	-0.0233891	1.63781	-0.874726	0.0994194	-1.01695	-1.07245	1.46028	-1.1417
AAG55055.1 / -- / Z0885 /putative_LysR-like_transcriptional_regulator	0.199804	-0.742594	0.289207	0.201773	0.400911	-0.44236	-0.125003	-0.523886	-0.359327	0.756216	-1.20328	1.20328	-1.41764	1.41764	0.387478	-0.387478	-0.696271	0.829745	-0.297351	0.891993	-0.891993	-0.574887	0.574887	-0.37082	1.04848	0.791015	-1.39064	-0.286764	0.286764	0.0941364	-1.68635	1.714	-0.68579	1.22727	-0.579354	0.33632	-0.805911	0.633693	-0.635324	0.635324	-0.540215	0.540215	0.252404	0.307934	-0.640441	0.379482	0.373464	-0.727547	-0.780777
AAG55056.1 / -- / Z0886 /putative_corrinoid:ATP_adenosyltransferase	-0.879884	-1.07947	1.44986	0.284982	-0.528272	-0.44236	0.133077	0.95736	1.34632	-1.32136	1.97663	-1.97663	0.462493	-0.462493	1.38902	-1.38902	-0.696271	0.829745	-0.297351	0.243002	-0.243002	-0.0609438	0.0609438	-0.184773	-0.384123	0.950679	-0.196392	-0.875372	0.875372	0.345171	0.339982	-0.625437	-0.68579	0.0507601	-0.261483	0.33632	-0.0606118	0.366009	0.105479	-0.105479	-0.822017	0.822017	-1.133	0.702153	1.0859	-1.01695	-0.123568	-0.0711991	-0.194278
AAG55057.1 / -- / Z0887 /putative_fumarate_hydratase	-0.567003	0.975897	-0.391801	0.0532891	-0.156599	-0.44236	-0.238558	-0.0225414	0.35059	0.248365	-0.825252	0.825252	-0.62415	0.62415	0.187169	-0.187169	-0.696271	0.829745	-0.297351	0.625444	-0.625444	0.459674	-0.459674	-0.075626	0.0927344	-0.249467	0.164676	0.197972	-0.197972	0.202918	-0.137383	-0.0104315	0.2577	0.959879	0.137301	-0.140706	-0.446812	-0.480843	1.02044	-1.02044	0.0233891	-0.0233891	-0.0246776	0.134477	0.178338	-0.346665	0.228873	-0.377495	-0.0589327
AAG55058.1 / -- / Z0888 /putative_symport_protein	-0.415765	1.08544	-0.901315	0.377979	0.215075	-0.44236	1.1241	-0.273214	0.756257	-0.767338	-0.513932	0.513932	-1.83972	1.83972	0.387478	-0.387478	1.43687	-1.20567	-0.297351	1.43282	-1.43282	0.575367	-0.575367	0.42918	0.621749	-0.586094	-0.542096	0.0495836	-0.0495836	0.167355	-0.0470707	-0.0787655	-0.376909	0.512959	0.555901	0.219193	-0.652859	0.251288	0.648735	-0.648735	0.597057	-0.597057	-0.4403	2.67325	-0.640441	-1.01695	0.886529	-0.417017	0.080779
AAG55059.1 / -- / Z0890 /hypothetical_protein	3.06513	-0.67943	-0.962122	-1.29598	-0.528272	-0.44236	2.94098	-0.774558	-0.866411	0.248365	-0.721478	0.721478	-0.392613	0.392613	0	0	-0.696271	0.829745	-0.297351	1.13537	-1.13537	0.702629	-0.702629	0.38825	-2.06058	1.74102	0.425875	-1.46398	1.46398	-0.721727	-0.864182	1.47014	-0.68579	3.46263	-1.2151	-0.237602	-0.843176	-1.24009	1.39214	-1.39214	-0.610665	0.610665	0.714207	-0.874726	-1.87354	2.70688	2.72307	-1.60268	-0.194278
AAG55060.1 / -- / Z0891 /hypothetical_protein	0.794734	-0.116112	-0.350336	-0.279647	-0.528272	-0.44236	0.215662	0.980148	0.35059	-0.767338	0.24213	-0.24213	0.430738	-0.430738	0.262285	-0.262285	1.43687	-1.20567	-0.297351	0.486374	-0.486374	0.620817	-0.620817	-0.0324747	0.723116	0.491179	-1.10487	0.655009	-0.655009	-0.109829	1.12547	-1.10779	-0.68579	-0.688758	0.555901	-0.694397	1.0254	-0.643538	0.511793	-0.511793	0.345449	-0.345449	-0.106776	0.293333	0.318637	-0.603196	-0.488521	-0.424617	0.024357
AAG55061.1 / -- / Z0892 /putative_methylaspartate_ammonia-lyase	-0.92141	0.773337	0.12599	0.0145541	-0.528272	-0.44236	-0.260188	1.56505	-0.866411	-0.332037	0.897384	-0.897384	-0.415224	0.415224	-0.614066	0.614066	-0.696271	0.829745	-0.297351	-0.491884	0.491884	0.416289	-0.416289	-0.594076	0.957039	0.0725232	-0.542096	0.783432	-0.783432	-0.188278	0.533508	-0.420435	-0.283527	-0.592214	0.226413	0.183783	0.294705	-0.0261774	-0.368553	0.368553	0.915762	-0.915762	0.945109	0.307934	-0.393821	-0.667846	-0.179384	0.559409	0.64168
AAG55062.1 / -- / Z0893 /putative_glutamate_mutase_subumit_E	-0.406482	0.200652	0.485067	-0.347403	-0.230933	-0.44236	-0.329402	1.03028	-0.217344	-0.361057	0.357763	-0.357763	0.572122	-0.572122	0.88825	-0.88825	-0.696271	0.829745	-0.297351	0.243002	-0.243002	1.13214	-1.13214	-0.111309	0.424013	-0.287746	-0.116614	1.25267	-1.25267	-0.0715858	1.00523	-1.00982	0.442296	-0.460764	-0.137098	-0.608335	0.546969	-0.105346	0.566135	-0.566135	0.0233891	-0.0233891	0.483306	-0.874726	0.59266	-0.551476	-0.768806	-0.132458	0.374174
AAG55063.1 / -- / Z0894 /hypothetical_protein	0.382521	0.680697	-0.75538	-0.189307	0.215075	-0.44236	-0.692778	0.228131	0.756257	-0.259487	0.698576	-0.698576	0.611023	-0.611023	0.530556	-0.530556	-0.696271	0.829745	-0.297351	-0.266919	0.266919	-0.213658	0.213658	1.04313	-0.216478	0.292062	-0.8878	-0.202677	0.202677	-0.356735	-0.128555	0.410362	0.293304	0.461427	0.890051	-0.297934	-0.194203	-0.846141	0.422482	-0.422482	0.60867	-0.60867	0.0336554	1.78107	-0.835141	-0.428981	-1.07245	-0.537301	1.16506
AAG55064.1 / -- / Z0895 /putative_glutamate_mutase_subumit_S	-0.377791	0.0842778	-0.868148	1.29105	0.400911	-0.44236	-0.692778	0.729476	-0.866411	0.121402	0.820295	-0.820295	1.53686	-1.53686	0.187169	-0.187169	1.43687	-1.20567	-0.297351	-0.0544517	0.0544517	-0.0609438	0.0609438	0.736157	1.14564	-0.31167	-1.5576	-0.581068	0.581068	-0.721727	0.339982	0.19457	-0.68579	0.512959	-0.329598	-1.30346	0.471745	0.251288	0.695198	-0.695198	0.144161	-0.144161	1.63781	2.27903	-1.87354	-1.01695	-1.07245	0.147583	-0.0589327
[truncated: 4,584 more rows]
[truncated: 16 more columns]
