# Supplementary material for: Enterohemorrhagic Escherichia coli O157:H7 responds to norepinephrine gradients by tRNA reprogramming and codon-biased translation of virulence genes
Source: mSystems. 2026 Apr 22;11(5):e01418-25. doi: 10.1128/msystems.01418-25 (PMC13185646; doi:10.1128/msystems.01418-25)
Supplement: Data S2 — K-means gene clustering based on codon usage and overrepresented KEGG pathways. [file msystems.01418-25-s0004.xls]

## Sheet: 2A  K-Means Clusters
Supplementary Data 2A: Each codon is each gene in EHEC's genome was assigned a z-score indicating its overusage or underusage relative to the genome average (using the CUT codon optimization tool, reference #23). The genome was then k-means clustered into 5 groups based on these codon usage z-scores (using the Jaccard distance metric). Presented is a list of all genes and their k-means cluster as…
Gene ID	K-means cluster
AAG54308.1 / talB / Z0008 /transaldolase_B	1
AAG54309.1 / mog / Z0009 /required_for_the_efficient_incorporation_of_molybdate_into_molybdoproteins	1
AAG54310.1 / yaaH / Z0010 /orf,_hypothetical_protein	1
AAG54314.1 / dnaK / Z0014 /chaperone_Hsp70;_DNA_biosynthesis;_autoregulated_heat_shock_proteins	1
AAG54315.1 / dnaJ / Z0015 /chaperone_with_DnaK;_heat_shock_protein	1
AAG54325.1 / rpsT / Z0027 /30S_ribosomal_subunit_protein_S20	1
AAG54328.1 / ileS / Z0030 /isoleucine_tRNA_synthetase	1
AAG54331.1 / lytB / Z0034 /control_of_stringent_response;_involved_in_penicillin_tolerance	1
AAG54334.1 / carA / Z0037 /carbamoyl-phosphate_synthetase,_glutamine_(small)_subunit	1
AAG54335.1 / carB / Z0038 /carbamoyl-phosphate_synthase_large_subunit	1
AAG54342.1 / caiA / Z0045 /probable_carnitine_operon_oxidoreductase	1
AAG54345.1 / fixB / Z0048 /probable_flavoprotein_subunit,_carnitine_metabolism	1
AAG54355.1 / apaG / Z0059 /orf,_hypothetical_protein	1
AAG54358.1 / surA / Z0062 /survival_protein	1
AAG54359.1 / imp / Z0063 /organic_solvent_tolerance	1
AAG54363.1 / -- / Z0067 /hypothetical_protein	1
AAG54386.1 / yabC / Z0092 /putative_apolipoprotein	1
AAG54390.1 / murF / Z0096 /D-alanine:D-alanine-adding_enzyme	1
AAG54391.1 / mraY / Z0097 /phospho-N-acetylmuramoyl-pentapeptide_transferase	1
AAG54395.1 / murC / Z0101 /L-alanine_adding_enzyme,_UDP-N-acetyl-muramate:alanine_ligase	1
AAG54399.1 / ftsZ / Z0105 /cell_division;_forms_circumferential_ring;_tubulin-like_GTP-binding_protein_and_GTPase	1
AAG54400.1 / lpxC / Z0106 /UDP-3-O-acyl_N-acetylglucosamine_deacetylase;_lipid_A_biosynthesis	1
AAG54402.1 / secA / Z0108 /preprotein_translocase;_secretion_protein	1
AAG54408.1 / guaC / Z0114 /GMP_reductase	1
AAG54416.1 / aroP / Z0122 /aromatic_amino_acid_transport_protein	1
AAG54418.1 / aceE / Z0124 /pyruvate_dehydrogenase_(decarboxylase_component)	1
AAG54419.1 / aceF / Z0125 /pyruvate_dehydrogenase_(dihydrolipoyltransacetylase_component)	1
AAG54420.1 / lpdA / Z0126 /lipoamide_dehydrogenase_(NADH);_component_of_2-oxodehydrogenase_and_pyruvate_complexes;_L-protein_of_glycine_cleavage_complex	1
AAG54422.1 / acnB / Z0128 /aconitate_hydrase_B	1
AAG54429.1 / hpt / Z0136 /hypoxanthine_phosphoribosyltransferase	1
AAG54430.1 / yadF / Z0137 /putative_carbonic_anhdrase	1
AAG54438.1 / panB / Z0145 /3-methyl-2-oxobutanoate_hydroxymethyltransferase	1
AAG54443.1 / htrE / Z0150 /putative_fimbrial_usher_protein	1
AAG54445.1 / yadN / Z0152 /putative_fimbrial_protein	1
AAG54447.1 / pcnB / Z0154 /poly(A)_polymerase_I	1
AAG54449.1 / dksA / Z0156 /dnaK_suppressor_protein	1
AAG54454.1 / fhuA / Z0161 /outer_membrane_protein_receptor_for_ferrichrome,_colicin_M,_and_phages_T1,_T5,_and_phi80	1
AAG54458.1 / hemL / Z0165 /glutamate-1-semialdehyde_aminotransferase_(aminomutase)	1
AAG54460.1 / yadR / Z0167 /orf,_hypothetical_protein	1
AAG54463.1 / pfs / Z0170 /orf,_hypothetical_protein	1
AAG54465.1 / htrA / Z0173 /periplasmic_serine_protease_Do;_heat_shock_protein_HtrA	1
AAG54467.1 / yaeH / Z0175 /putative_structural_protein	1
AAG54468.1 / dapD / Z0176 /2,3,4,5-tetrahydropyridine-2-carboxylate_N-succinyltransferase	1
AAG54470.1 / map / Z0178 /methionine_aminopeptidase	1
AAG54471.1 / rpsB / Z0180 /30S_ribosomal_subunit_protein_S2	1
AAG54472.1 / tsf / Z0181 /protein_chain_elongation_factor_EF-Ts	1
AAG54473.1 / pyrH / Z0182 /uridylate_kinase	1
AAG54474.1 / frr / Z0183 /ribosome_releasing_factor	1
AAG54479.1 / yaeT / Z0188 /orf,_hypothetical_protein	1
AAG54480.1 / hlpA / Z0190 /histone-like_protein,_located_in_outer_membrane_or_nucleoid	1
AAG54481.1 / lpxD / Z0191 /UDP-3-O-(3-hydroxymyristoyl)-glucosamine_N-acyltransferase;_third_step_of_endotoxin_(lipidA)_synthesis	1
AAG54482.1 / fabZ / Z0192 /(3R)-hydroxymyristol_acyl_carrier_protein_dehydratase	1
AAG54487.1 / accA / Z0197 /acetylCoA_carboxylase,_carboxytransferase_component,_alpha_subunit	1
AAG54494.1 / cutF / Z0204 /copper_homeostasis_protein_(lipoprotein)	1
AAG54496.1 / proS / Z0206 /proline_tRNA_synthetase	1
AAG54498.1 / rcsF / Z0208 /regulator_in_colanic_acid_synthesis;_interacts_with_RcsB	1
AAG54499.1 / yaeC / Z0209 /putative_lipoprotein	1
AAG54500.1 / yaeE / Z0210 /putative_transport_system_permease_protein	1
AAG54501.1 / abc / Z0211 /ATP-binding_component_of_a_transporter	1
AAG54503.1 / yafB / Z0229 /putative_aldose_reductase	1
AAG54507.1 / dniR / Z0235 /transcriptional_regulator_for_nitrite_reductase_(cytochrome_c552)	1
AAG54535.1 / -- / Z0266 /hypothetical_protein	1
AAG54547.1 / gmhA / Z0280 /phosphoheptose_isomerase	1
AAG54560.1 / -- / Z0296 /hypothetical_protein	1
AAG54562.1 / pepD / Z0298 /aminoacyl-histidine_dipeptidase_(peptidase_D)	1
AAG54563.1 / gpt / Z0299 /guanine-hypoxanthine_phosphoribosyltransferase	1
AAG54567.1 / proB / Z0303 /gamma-glutamate_kinase	1
AAG54618.1 / yagZ / Z0360 /orf,_hypothetical_protein	1
AAG54631.1 / -- / Z0374 /hypothetical_protein	1
AAG54692.1 / lacY / Z0439 /galactoside_permease_(M_protein)	1
AAG54707.1 / adhC / Z0456 /alcohol_dehydrogenase_class_III;_formaldehyde_dehydrogenase,_glutathione-dependent	1
AAG54719.1 / hemB / Z0468 /5-aminolevulinate_dehydratase_=_porphobilinogen_synthase	1
AAG54720.1 / -- / Z0469 /putative_structural_protein_(partial)	1
AAG54727.1 / -- / Z0477 /hypothetical_protein	1
AAG54740.1 / yaiD / Z0492 /orf,_hypothetical_protein	1
AAG54747.1 / brnQ / Z0499 /branched_chain_amino_acid_transport_system_II_carrier_protein	1
AAG54753.1 / tgt / Z0505 /tRNA-guanine_transglycosylase	1
AAG54754.1 / yajC / Z0506 /orf,_hypothetical_protein	1
AAG54755.1 / secD / Z0507 /protein_secretion;_membrane_protein,_part_of_the_channel	1
AAG54756.1 / secF / Z0508 /protein_secretion,_membrane_protein	1
AAG54759.1 / yajD / Z0511 /orf,_hypothetical_protein	1
AAG54760.1 / tsx / Z0512 /nucleoside_channel;_receptor_of_phage_T6_and_colicin_K	1
AAG54764.1 / -- / Z0516 /hypothetical_protein	1
AAG54765.1 / nusB / Z0518 /transcription_termination;_L_factor	1
AAG54766.1 / thiL / Z0519 /thiamin-monophosphate_kinase	1
AAG54771.1 / ispA / Z0524 /geranyltranstransferase_(farnesyldiphosphate_synthase)	1
AAG54776.1 / yajQ / Z0529 /orf,_hypothetical_protein	1
AAG54779.1 / cyoD / Z0532 /cytochrome_o_ubiquinol_oxidase_subunit_IV	1
AAG54780.1 / cyoC / Z0533 /cytochrome_o_ubiquinol_oxidase_subunit_III	1
AAG54781.1 / cyoB / Z0534 /cytochrome_o_ubiquinol_oxidase_subunit_I	1
AAG54782.1 / cyoA / Z0535 /cytochrome_o_ubiquinol_oxidase_subunit_II	1
AAG54784.1 / yajG / Z0537 /hypothetical_protein	1
AAG54786.1 / tig / Z0541 /trigger_factor;_a_molecular_chaperone_involved_in_cell_division	1
AAG54787.1 / clpP / Z0542 /ATP-dependent_proteolytic_subunit_of_clpA-clpP_serine_protease,_heat_shock_protein_F21.5	1
AAG54788.1 / clpX / Z0543 /ATP-dependent_specificity_component_of_clpP_serine_protease,_chaperone	1
AAG54789.1 / lon / Z0545 /DNA-binding,_ATP-dependent_protease_La;_heat_shock_K-protein	1
AAG54790.1 / hupB / Z0547 /DNA-binding_protein_HU-beta,_NS1_(HU-1)	1
AAG54791.1 / ybaU / Z0548 /putative_protease_maturation_protein	1
AAG54800.1 / glnK / Z0562 /nitrogen_regulatory_protein_P-II_2	1
AAG54803.1 / ybaY / Z0565 /glycoprotein/polysaccharide_metabolism	1
AAG54807.1 / ylaC / Z0570 /orf,_hypothetical_protein	1
AAG54811.1 / acrB / Z0576 /acridine_efflux_pump	1
AAG54812.1 / acrA / Z0578 /acridine_efflux_pump	1
AAG54818.1 / apt / Z0586 /adenine_phosphoribosyltransferase	1
AAG54820.1 / ybaB / Z0588 /orf,_hypothetical_protein	1
AAG54822.1 / htpG / Z0590 /chaperone_Hsp90,_heat_shock_protein_C_62.5	1
AAG54823.1 / adk / Z0591 /adenylate_kinase_activity;_pleiotropic_effects_on_glycerol-3-phosphate_acyltransferase_activity	1
AAG54863.1 / gcl / Z0661 /glyoxylate_carboligase	1
AAG54865.1 / ybbQ / Z0663 /putative_oxidoreductase	1
AAG54867.1 / -- / Z0665 /hypothetical_protein	1
AAG54868.1 / -- / Z0666 /hypothetical_protein	1
AAG54869.1 / -- / Z0667 /hypothetical_protein	1
AAG54872.1 / ylbA / Z0670 /orf,_hypothetical_protein	1
AAG54880.1 / purE / Z0678 /phosphoribosylaminoimidazole_carboxylase_=_AIR_carboxylase,_catalytic_subunit	1
AAG54882.1 / ppiB / Z0680 /peptidyl-prolyl_cis-trans_isomerase_B_(rotamase_B)	1
AAG54883.1 / cysS / Z0681 /cysteine_tRNA_synthetase	1
AAG54886.1 / folD / Z0684 /5,10-methylene-tetrahydrofolate_dehydrogenase;_5,10-methylene-tetrahydrofolate_cyclohydrolase	1
AAG54911.1 / nfnB / Z0717 /oxygen-insensitive_NAD(P)H_nitroreductase	1
AAG54933.1 / cstA / Z0740 /carbon_starvation_protein	1
AAG54940.1 / ahpC / Z0749 /alkyl_hydroperoxide_reductase,_C22_subunit;_detoxification_of_hydroperoxides	1
AAG54941.1 / ahpF / Z0750 /alkyl_hydroperoxide_reductase,_F52a_subunit;_detoxification_of_hydroperoxides	1
AAG54945.1 / rnk / Z0754 /regulator_of_nucleoside_diphosphate_kinase	1
AAG54946.1 / rna / Z0755 /RNase_I,_cleaves_phosphodiester_bond_between_any_two_nucleotides	1
AAG54947.1 / ybdS / Z0756 /putative_a_membrane_protein	1
AAG54950.1 / citF / Z0759 /citrate_lyase_alpha_chain	1
AAG54951.1 / citE / Z0760 /citrate_lyase_beta_chain_(acyl_lyase_subunit)	1
AAG54953.1 / citC / Z0762 /citrate_lyase_synthetase_(citrate_(pro-3S)-lyase_ligase	1
AAG54956.1 / dcuC / Z0766 /transport_of_dicarboxylates	1
AAG54958.1 / cspE / Z0769 /cold_shock_protein	1
AAG54962.1 / lipA / Z0773 /lipoate_synthesis,_sulfur_insertion	1
AAG54965.1 / ybeD / Z0776 /orf,_hypothetical_protein	1
AAG54966.1 / dacA / Z0777 /D-alanyl-D-alanine_carboxypeptidase,_fraction_A;_penicillin-binding_protein_5	1
AAG54967.1 / rlpA / Z0778 /a_minor_lipoprotein	1
AAG54969.1 / mrdA / Z0781 /cell_elongation,_e_phase;_peptidoglycan_synthetase;_penicillin-binding_protein_2	1
AAG54971.1 / ybeB / Z0783 /hypothetical_protein	1
AAG54975.1 / rlpB / Z0788 /a_minor_lipoprotein	1
AAG54976.1 / leuS / Z0789 /leucine_tRNA_synthetase	1
AAG54985.1 / ybeK / Z0801 /putative_tRNA_synthetase	1
AAG54989.1 / ybeJ / Z0805 /putative_periplasmic_binding_transport_protein	1
AAG54991.1 / ybeX / Z0807 /putative_transport_protein	1
AAG54996.1 / asnB / Z0821 /asparagine_synthetase_B	1
AAG54999.1 / nagA / Z0824 /N-acetylglucosamine-6-phosphate_deacetylase	1
AAG55000.1 / nagB / Z0825 /glucosamine-6-phosphate_deaminase	1
AAG55001.1 / nagE / Z0826 /PTS_system,_N-acetylglucosamine-specific_enzyme_IIABC	1
AAG55002.1 / glnS / Z0827 /glutamine_tRNA_synthetase	1
AAG55003.1 / -- / Z0828 /hypothetical_protein	1
AAG55004.1 / ybfM / Z0829 /hypothetical_protein	1
AAG55006.1 / fur / Z0831 /negative_regulator	1
AAG55007.1 / fldA / Z0832 /flavodoxin_1	1
AAG55011.1 / pgm / Z0837 /phosphoglucomutase	1
AAG55012.1 / potE / Z0838 /putrescine_transport_protein	1
AAG55013.1 / speF / Z0839 /ornithine_decarboxylase_isozyme,_inducible	1
AAG55020.1 / ybfA / Z0846 /orf,_hypothetical_protein	1
AAG55030.1 / ybgA / Z0858 /orf,_hypothetical_protein	1
AAG55044.1 / gltA / Z0873 /citrate_synthase	1
AAG55047.1 / sdhA / Z0877 /succinate_dehydrogenase,_flavoprotein_subunit	1
AAG55050.1 / sucA / Z0880 /2-oxoglutarate_dehydrogenase_(decarboxylase_component)	1
AAG55051.1 / sucB / Z0881 /2-oxoglutarate_dehydrogenase_(dihydrolipoyltranssuccinase_E2_component)	1
AAG55052.1 / sucC / Z0882 /succinyl-CoA_synthetase,_beta_subunit	1
AAG55053.1 / sucD / Z0883 /succinyl-CoA_synthetase,_alpha_subunit	1
AAG55062.1 / -- / Z0893 /putative_glutamate_mutase_subumit_E	1
AAG55064.1 / -- / Z0895 /putative_glutamate_mutase_subumit_S	1
AAG55069.1 / cydA / Z0900 /cytochrome_d_terminal_oxidase,_polypeptide_subunit_I	1
AAG55070.1 / cydB / Z0901 /cytochrome_d_terminal_oxidase_polypeptide_subunit_II	1
AAG55073.1 / tolQ / Z0905 /inner_membrane_protein,_membrane-spanning,_maintains_integrity_of_cell_envelope;_tolerance_to_group_A_colicins	1
AAG55076.1 / tolB / Z0908 /periplasmic_protein_involved_in_the_tonb-independent_uptake_of_group_A_colicins	1
AAG55077.1 / pal / Z0909 /peptidoglycan-associated_lipoprotein	1
AAG55078.1 / ybgF / Z0910 /orf,_hypothetical_protein	1
AAG55082.1 / -- / Z0923 /putative_homeobox_protein	1
AAG55083.1 / aroG / Z0924 /3-deoxy-D-arabinoheptulosonate-7-phosphate_synthase_(DAHP_synthetase,_phenylalanine_repressible)	1
AAG55084.1 / gpmA / Z0925 /phosphoglyceromutase_1	1
AAG55086.1 / galK / Z0927 /galactokinase	1
AAG55091.1 / -- / Z0932 /orf,_hypothetical_protein	1
AAG55092.1 / modA / Z0933 /molybdate-binding_periplasmic_protein;_permease	1
AAG55099.1 / ybhI / Z0941 /putative_membrane_pump_protein	1
AAG55101.1 / ybhC / Z0943 /putative_pectinesterase	1
AAG55105.1 / -- / Z0949 /unknown_protein_encoded_by_prophage_CP-933K	1
AAG55150.1 / uvrB / Z0998 /DNA_repair;_excision_nuclease_subunit_B	1
AAG55153.1 / moaB / Z1001 /molybdopterin_biosynthesis,_protein_B	1
AAG55168.1 / rhlE / Z1017 /putative_ATP-dependent_RNA_helicase	1
AAG55174.1 / ybiJ / Z1023 /orf,_hypothetical_protein	1
AAG55182.1 / glnP / Z1032 /glutamine_high-affinity_transport_system;_membrane_component	1
AAG55183.1 / glnH / Z1033 /periplasmic_glutamine-binding_protein;_permease	1
AAG55184.1 / dps / Z1034 /global_regulator,_starvation_conditions	1
AAG55186.1 / ompX / Z1036 /outer_membrane_protein_X	1
AAG55191.1 / ybiS / Z1041 /orf,_hypothetical_protein	1
AAG55192.1 / ybiT / Z1042 /putative_ATP-binding_component_of_a_transport_system	1
AAG55195.1 / -- / Z1045 /putative_pyruvate_formate-lyase_2	1
AAG55215.1 / dacC / Z1066 /D-alanyl-D-alanine_carboxypeptidase;_penicillin-binding_protein_6	1
AAG55239.1 / artJ / Z1090 /arginine_3rd_transport_system_periplasmic_binding_protein	1
AAG55242.1 / artI / Z1093 /arginine_3rd_transport_system_periplasmic_binding_protein	1
AAG55255.1 / ybjW / Z1107 /putative_prismane	1
AAG55257.1 / aqpZ / Z1109 /transmembrane_water_channel;_aquaporin_Z	1
AAG55264.1 / clpA / Z1119 /ATP-binding_component_of_serine_protease	1
AAG55290.1 / ureC / Z1145 /putative_urease_structural_subunit_C_(alpha)	1
AAG55292.1 / ureF / Z1147 /putative_urease_accessory_protein_F	1
AAG55294.1 / -- / Z1149 /hypothetical_protein	1
AAG55297.1 / -- / Z1152 /putative_ribosomal_protein	1
AAG55305.1 / -- / Z1160 /unknown_in_ISEc8	1
AAG55316.1 / terZ / Z1171 /putative_phage_inhibition,_colicin_resistance_and_tellurite_resistance_protein	1
AAG55318.1 / terB / Z1173 /putative_phage_inhibition,_colicin_resistance_and_tellurite_resistance_protein	1
AAG55319.1 / terC / Z1174 /putative_phage_inhibition,_colicin_resistance_and_tellurite_resistance_protein	1
AAG55320.1 / terD / Z1175 /putative_phage_inhibition,_colicin_resistance_and_tellurite_resistance_protein	1
AAG55321.1 / terE / Z1176 /putative_phage_inhibition,_colicin_resistance_and_tellurite_resistance_protein	1
AAG55353.1 / -- / Z1208 /unknown_in_putative_ISEc8	1
AAG55361.1 / -- / Z1216 /unknown	1
AAG55363.1 / -- / Z1218 /orf,_hypothetical_protein	1
AAG55368.1 / -- / Z1223 /hypothetical_protein	1
AAG55371.1 / infA / Z1228 /protein_chain_initiation_factor_IF-1	1
AAG55375.1 / trxB / Z1232 /thioredoxin_reductase	1
AAG55377.1 / ftsK / Z1235 /cell_division_protein	1
AAG55380.1 / serS / Z1239 /serine_tRNA_synthetase;_also_charges_selenocystein_tRNA_with_serine	1
AAG55381.1 / dmsA / Z1240 /anaerobic_dimethyl_sulfoxide_reductase_subunit_A	1
AAG55383.1 / dmsC / Z1242 /anaerobic_dimethyl_sulfoxide_reductase_subunit_C	1
AAG55387.1 / pflA / Z1246 /pyruvate_formate_lyase_activating_enzyme_1	1
AAG55388.1 / pflB / Z1248 /formate_acetyltransferase_1	1
AAG55389.1 / focA / Z1250 /probable_formate_transporter_(formate_channel_1)	1
AAG55390.1 / ycaO / Z1251 /orf,_hypothetical_protein	1
AAG55392.1 / serC / Z1253 /3-phosphoserine_aminotransferase	1
AAG55393.1 / aroA / Z1254 /5-enolpyruvylshikimate-3-phosphate_synthetase	1
AAG55394.1 / ycaL / Z1255 /putative_heat_shock_protein	1
AAG55396.1 / rpsA / Z1257 /30S_ribosomal_subunit_protein_S1	1
AAG55399.1 / msbA / Z1260 /ATP-binding_transport_protein;_multicopy_suppressor_of_htrB	1
AAG55403.1 / kdsB / Z1264 /CTP:CMP-3-deoxy-D-manno-octulosonate_transferase	1
AAG55407.1 / mukF / Z1269 /mukF_protein_(killing_factor_KICB)	1
AAG55412.1 / ycbL / Z1274 /orf,_hypothetical_protein	1
AAG55413.1 / aspC / Z1275 /aspartate_aminotransferase	1
AAG55414.1 / ompF / Z1276 /outer_membrane_protein_1a_(Ia;b;F)	1
AAG55415.1 / asnS / Z1278 /asparagine_tRNA_synthetase	1
AAG55416.1 / pncB / Z1279 /nicotinate_phosphoribosyltransferase	1
AAG55434.1 / ycbY / Z1298 /putative_oxidoreductase	1
AAG55440.1 / fabA / Z1304 /beta-hydroxydecanoyl_thioester_dehydrase,_trans-2-decenoyl-ACP_isomerase	1
AAG55443.1 / ompA / Z1307 /outer_membrane_protein_3a_(II*;G;d)	1
AAG55453.1 / -- / Z1319 /putative_oxidoreductase	1
AAG55455.1 / yccK / Z1321 /hypothetical_protein	1
AAG55456.1 / yccA / Z1322 /putative_carrier/transport_protein	1
AAG55458.1 / -- / Z1324 /putative_exodeoxyribonuclease_VIII_for_cryptic_prophage_CP-933M	1
AAG55479.1 / -- / Z1346 /unknown_protein_encoded_by_cryptic_prophage_CP-933M	1
AAG55537.1 / cspG / Z1406 /homolog_of_Salmonella_cold_shock_protein	1
AAG55551.1 / yccJ / Z1422 /orf,_hypothetical_protein	1
AAG55552.1 / wrbA / Z1423 /trp_repressor_binding_protein;_affects_association_of_trp_repressor_and_operator	1
AAG55564.1 / betW / Z1437 /putative_Bet_recombination_protein_of_bacteriophage_BP-933W	1
AAG55592.1 / -- / Z1469 /putative_lysozyme_protein_R_of_bacteriophage_BP-933W	1
AAG55653.1 / -- / Z1538 /putative_pilin_subunit	1
AAG55657.1 / -- / Z1542 /putative_member_of_ShlA/HecA/FhaA_exoprotein_family	1
AAG55662.1 / -- / Z1547 /putative_acyl-carrier_protein	1
AAG55664.1 / -- / Z1549 /putative_beta-ketoacyl-[acyl_carrier_protein	1
AAG55699.1 / ureC_2 / Z1584 /putative_urease_structural_subunit_C_(alpha)	1
AAG55701.1 / ureF_2 / Z1586 /putative_urease_accessory_protein_F	1
AAG55703.1 / -- / Z1588 /hypothetical_protein	1
AAG55706.1 / -- / Z1591 /putative_ribosomal_protein	1
AAG55714.1 / -- / Z1599 /unknown_in_ISEc8	1
AAG55725.1 / terZ_2 / Z1610 /putative_phage_inhibition,_colicin_resistance_and_tellurite_resistance_protein	1
AAG55727.1 / terB_2 / Z1612 /putative_phage_inhibition,_colicin_resistance_and_tellurite_resistance_protein	1
AAG55728.1 / terC_2 / Z1613 /putative_phage_inhibition,_colicin_resistance_and_tellurite_resistance_protein	1
AAG55729.1 / terD_2 / Z1614 /putative_phage_inhibition,_colicin_resistance_and_tellurite_resistance_protein	1
AAG55730.1 / terE_2 / Z1615 /putative_phage_inhibition,_colicin_resistance_and_tellurite_resistance_protein	1
AAG55763.1 / -- / Z1648 /unknown_in_putative_ISEc8	1
AAG55771.1 / -- / Z1656 /unknown	1
AAG55776.1 / -- / Z1662 /hypothetical_protein	1
AAG55788.1 / csgA / Z1676 /curlin_major_subunit,_coiled_surface_structures;_cryptic	1
AAG55794.1 / mdoG / Z1683 /periplasmic_glucans_biosynthesis_protein	1
AAG55795.1 / mdoH / Z1684 /membrane_glycosyltransferase;_synthesis_of_membrane-derived_oligosaccharide_(MDO)	1
AAG55802.1 / yceI / Z1692 /orf,_hypothetical_protein	1
AAG55808.1 / pyrC / Z1699 /dihydro-orotase	1
AAG55822.1 / flgE / Z1714 /flagellar_biosynthesis,_hook_protein	1
AAG55830.1 / rne / Z1722 /RNase_E,_membrane_attachment,_mRNA_turnover,_maturation_5S_RNA	1
AAG55834.1 / yceD / Z1727 /orf,_hypothetical_protein	1
AAG55835.1 / rpmF / Z1728 /50S_ribosomal_subunit_protein_L32	1
AAG55837.1 / fabH / Z1730 /3-oxoacyl-[acyl-carrier-protein	1
AAG55838.1 / fabD / Z1731 /malonyl-CoA-[acyl-carrier-protein	1
AAG55839.1 / fabG / Z1732 /3-oxoacyl-[acyl-carrier-protein	1
AAG55840.1 / acpP / Z1733 /acyl_carrier_protein	1
AAG55841.1 / fabF / Z1734 /3-oxoacyl-[acyl-carrier-protein	1
AAG55846.1 / ycfH / Z1739 /orf,_hypothetical_protein	1
AAG55847.1 / ptsG / Z1740 /PTS_system,_glucose-specific_IIBC_component	1
AAG55855.1 / ndh / Z1748 /respiratory_NADH_dehydrogenase	1
AAG55867.1 / potD / Z1762 /spermidine/putrescine_periplasmic_transport_protein	1
AAG55876.1 / -- / Z1772 /unknown_protein_encoded_by_prophage_CP-933N	1
AAG55930.1 / potA / Z1831 /ATP-binding_component_of_spermidine/putrescine_transport	1
AAG55944.1 / -- / Z1847 /putative_capsid_protein_of_prophage_CP-933C	1
AAG55957.1 / purB / Z1860 /adenylosuccinate_lyase	1
AAG55959.1 / ycfB / Z1862 /orf,_hypothetical_protein	1
AAG55961.1 / ymfC / Z1864 /orf,_hypothetical_protein	1
AAG55962.1 / icdA / Z1865 /isocitrate_dehydrogenase,_specific_for_NADP+	1
AAG55969.1 / ybcN / Z1872 /unknown_protein_encoded_by_prophage_CP-933X	1
AAG55984.2 / -- / Z1887 /putative_head-DNA_stabilization_protein_of_prophage_CP-933X	1
AAG55993.1 / -- / Z1898 /putative_tail_component_of_prophage_CP-933X	1
AAG56026.1 / minD / Z1937 /cell_division_inhibitor,_a_membrane_ATPase,_activates_minC	1
AAG56032.1 / ycgN / Z1943 /orf,_hypothetical_protein	1
AAG56036.1 / dsbB / Z1948 /reoxidizes_DsbA_protein_following_formation_of_disulfide_bond_in_P-ring_of_flagella	1
AAG56057.1 / ycgC / Z1969 /putative_PTS_system_enzyme_I	1
AAG56059.1 / -- / Z1971 /putative_dihydroxyacetone_kinase	1
AAG56061.1 / ychF / Z1974 /putative_GTP-binding_protein	1
AAG56064.1 / ychM / Z1977 /orf,_hypothetical_protein	1
AAG56065.1 / prsA / Z1978 /phosphoribosylpyrophosphate_synthetase	1
AAG56069.1 / prfA / Z1982 /peptide_chain_release_factor_RF-1	1
AAG56073.1 / kdsA / Z1986 /2-dehydro-3-deoxyphosphooctulonate_aldolase	1
AAG56081.1 / narL / Z1996 /pleiotrophic_regulation_of_anaerobic_respiration:_response_regulator_for_nar,_frd,_dms_and_tor_genes	1
AAG56083.1 / narK / Z2000 /nitrite_extrusion_protein	1
AAG56084.1 / narG / Z2001 /nitrate_reductase_1,_alpha_subunit	1
AAG56085.1 / narH / Z2002 /nitrate_reductase_1,_beta_subunit	1
AAG56087.1 / narI / Z2004 /nitrate_reductase_1,_cytochrome_b(NR),_gamma_subunit	1
AAG56093.1 / galU / Z2012 /glucose-1-phosphate_uridylyltransferase	1
AAG56094.1 / hns / Z2013 /DNA-binding_protein_HLP-II_(HU,_BH2,_HD,_NS);_pleiotropic_regulator	1
AAG56096.1 / adhE / Z2016 /CoA-linked_acetaldehyde_dehydrogenase_and_iron-dependent_alcohol_dehydrogenase;_pyruvate-formate-lyase_deactivase	1
AAG56098.1 / oppA / Z2019 /oligopeptide_transport;_periplasmic_binding_protein	1
AAG56100.1 / oppC / Z2021 /homolog_of_Salmonella_oligopeptide_transport_permease_protein	1
AAG56102.1 / oppF / Z2023 /homolog_of_Salmonella_ATP-binding_protein_of_oligopeptide_ABC_transport_system	1
AAG56103.1 / -- / Z2024 /hypothetical_protein	1
AAG56111.1 / yciD / Z2034 /putative_outer_membrane_protein	1
-- / exoO / Z2037 /--	1
AAG56122.1 / -- / Z2047 /unknown_protein_encoded_by_prophage_CP-933O	1
AAG56141.1 / -- / Z2071 /putative_endolysin_of_prophage_CP933-O;_partial	1
AAG56148.1 / -- / Z2078 /putative_transposase_within_CP-933O	1
AAG56159.1 / -- / Z2089 /unknown_protein_encoded_within_CP-933O	1
AAG56165.1 / -- / Z2095 /unknown_protein_encoded_within_prophage_CP-933O	1
AAG56195.1 / -- / Z2127 /putative_IS_encoded_protein_encoded_within_prophage_CP-933O	1
AAG56212.1 / -- / Z2146 /putative_outer_membrane_protein_Lom_precursor_of_prophage_CP-933O	1
AAG56219.1 / ydfJ / Z2153 /putative_transport_protein	1
AAG56221.1 / -- / Z2156 /orf,_hypothetical_protein	1
AAG56233.1 / marA / Z2170 /multiple_antibiotic_resistance;_transcriptional_activator_of_defense_systems	1
AAG56242.1 / -- / Z2180 /orf,_hypothetical_protein	1
AAG56245.2 / uxaB / Z2184 /altronate_oxidoreductase	1
AAG56248.1 / -- / Z2187 /orf,_hypothetical_protein	1
AAG56275.1 / gadB / Z2215 /glutamate_decarboxylase_isozyme	1
AAG56276.1 / xasA / Z2216 /acid_sensitivity_protein,_putative_transporter	1
AAG56277.1 / -- / Z2217 /orf,_hypothetical_protein	1
AAG56281.1 / -- / Z2222 /orf,_hypothetical_protein	1
AAG56287.1 / osmC / Z2228 /osmotically_inducible_protein	1
AAG56289.1 / rpsV / Z2230 /30S_ribosomal_subunit_protein_S22	1
AAG56291.1 / adhP / Z2232 /alcohol_dehydrogenase	1
AAG56294.1 / fdnH / Z2235 /formate_dehydrogenase-N,_nitrate-inducible,_iron-sulfur_beta_subunit	1
AAG56295.1 / fdnG / Z2236 /formate_dehydrogenase-N,_nitrate-inducible,_alpha_subunit	1
AAG56310.1 / ydcE / Z2252 /hypothetical_protein	1
AAG56323.1 / -- / Z2267 /putative_receptor	1
AAG56343.1 / -- / Z2287 /orf,_hypothetical_protein	1
AAG56344.1 / tehB / Z2288 /tellurite_resistance	1
AAG56350.1 / ydcG / Z2294 /putative_glycoprotein	1
AAG56367.1 / acpD / Z2315 /acyl_carrier_protein_phosphodiesterase	1
AAG56375.1 / -- / Z2323 /hypothetical_protein	1
AAG56378.1 / ynbE / Z2327 /orf,_hypothetical_protein	1
AAG56380.1 / ldhA / Z2329 /fermentative_D-lactate_dehydrogenase,_NAD-dependent	1
AAG56384.1 / -- / Z2334 /partial_putative_outer_membrane_protein	1
AAG56390.2 / -- / Z2342 /partial_putative_outer_membrane_protein_Lom_precursor_encoded_by_prophage_CP-933R	1
AAG56415.1 / -- / Z2369 /putative_endopeptidase_Rz_of_prophage_CP-933R	1
AAG56439.1 / -- / Z2398 /unknown_protein_encoded_within_prophage_CP-933R	1
AAG56447.1 / recE / Z2409 /putative_exodeoxyribonuclease_VIII_of_prophage_CP-933R	1
AAG56466.1 / fnr / Z2433 /transcriptional_regulation_of_aerobic,_anaerobic_respiration,_osmotic_balance	1
AAG56472.1 / -- / Z2442 /orf,_hypothetical_protein	1
AAG56478.1 / tpx / Z2452 /thiol_peroxidase	1
AAG56493.1 / -- / Z2474 /partial_putative_periplasmic_transport_protein	1
AAG56500.1 / pspA / Z2482 /phage_shock_protein,_putative_inner_membrane_protein	1
AAG56522.1 / -- / Z2510 /putative_transcriptional_repressor	1
AAG56524.1 / fabI / Z2512 /enoyl-[acyl-carrier-protein	1
AAG56526.1 / rnb / Z2514 /RNase_II,_mRNA_degradation	1
AAG56530.1 / osmB / Z2523 /osmotically_inducible_lipoprotein	1
AAG56531.1 / yciH / Z2524 /orf,_hypothetical_protein	1
AAG56536.1 / ribA / Z2531 /GTP_cyclohydrolase_II	1
AAG56541.1 / topA / Z2536 /DNA_topoisomerase_type_I,_omega_protein	1
AAG56546.1 / yciL / Z2541 /orf,_hypothetical_protein	1
AAG56550.1 / trpL / Z2545 /trp_operon_leader_peptide	1
AAG56557.1 / yciG / Z2553 /hypothetical_protein	1
AAG56563.1 / -- / Z2561 /putative_transposase_(partial)	1
AAG56586.1 / -- / Z2593 /possible_chaperone	1
AAG56589.1 / pntB / Z2597 /pyridine_nucleotide_transhydrogenase,_beta_subunit	1
AAG56591.1 / -- / Z2603 /orf,_hypothetical_protein	1
AAG56592.1 / -- / Z2605 /putative_arginine/ornithine_antiporter	1
AAG56599.1 / fumA / Z2615 /fumarase_A_=_fumarate_hydratase_Class_I;_aerobic_isozyme	1
AAG56600.1 / manA / Z2616 /mannose-6-phosphate_isomerase	1
AAG56606.1 / uidA_2 / Z2622 /partial_beta-D-glucuronidase	1
AAG56612.1 / add / Z2628 /adenosine_deaminase	1
AAG56614.1 / -- / Z2631 /orf,_hypothetical_protein	1
AAG56618.1 / -- / Z2636 /putative_membrane_protein	1
AAG56621.1 / ydgQ / Z2642 /orf,_hypothetical_protein	1
AAG56622.1 / nth / Z2644 /endonuclease_III;_specific_for_apurinic_and/or_apyrimidinic_sites	1
AAG56623.1 / ydgR / Z2646 /putative_transport_protein	1
AAG56626.1 / tyrS / Z2650 /tyrosine_tRNA_synthetase	1
AAG56630.1 / slyB / Z2655 /putative_outer_membrane_protein	1
AAG56639.1 / nemA / Z2668 /hypothetical_protein	1
AAG56643.1 / ydhD / Z2676 /orf,_hypothetical_protein	1
AAG56645.1 / sodB / Z2678 /superoxide_dismutase,_iron	1
AAG56647.1 / purR / Z2681 /transcriptional_repressor_for_pur_regulon,_glyA,_glnB,_prsA,_speA	1
AAG56649.1 / ydhC / Z2685 /putative_transport_protein	1
AAG56660.1 / -- / Z2701 /orf,_hypothetical_protein	1
AAG56663.1 / pykF / Z2704 /pyruvate_kinase_I_(formerly_F),_fructose_stimulated	1
AAG56664.1 / lpp / Z2705 /murein_lipoprotein	1
AAG56680.1 / aroD / Z2721 /3-dehydroquinate_dehydratase	1
AAG56689.1 / ppsA / Z2731 /phosphoenolpyruvate_synthase	1
AAG56700.1 / pheT / Z2742 /phenylalanine_tRNA_synthetase,_beta-subunit	1
AAG56701.1 / pheS / Z2743 /phenylalanine_tRNA_synthetase,_alpha-subunit	1
AAG56703.1 / rplT / Z2745 /50S_ribosomal_subunit_protein_L20,_and_regulator	1
AAG56704.1 / rpmI / Z2746 /50S_ribosomal_subunit_protein_A	1
AAG56705.1 / infC / Z2747 /Initiation_factor_IF-3	1
AAG56706.1 / thrS / Z2748 /threonine_tRNA_synthetase	1
AAG56715.1 / -- / Z2758 /part_of_a_kinase	1
AAG56718.1 / katE / Z2761 /catalase;_hydroperoxidase_HPII(III)	1
AAG56725.1 / osmE / Z2769 /activator_of_ntrL_gene	1
AAG56729.1 / spy / Z2775 /periplasmic_protein_related_to_spheroblast_formation	1
AAG56747.1 / gdhA / Z2793 /NADP-specific_glutamate_dehydrogenase	1
AAG56752.1 / sppA / Z2799 /protease_IV,_a_signal_peptide_peptidase	1
AAG56765.1 / -- / Z2815 /putative_oxidoreductase	1
AAG56767.1 / yeaA / Z2817 /orf,_hypothetical_protein	1
AAG56768.1 / gapA / Z2818 /glyceraldehyde-3-phosphate_dehydrogenase_A	1
AAG56769.1 / yeaD / Z2820 /orf,_hypothetical_protein	1
AAG56771.1 / yeaF / Z2822 /orf,_hypothetical_protein	1
AAG56785.1 / yoaG / Z2838 /orf,_hypothetical_protein	1
AAG56790.1 / yeaV / Z2844 /putative_transport_protein	1
AAG56803.1 / sdaA / Z2857 /L-serine_deaminase	1
AAG56805.1 / yoaE / Z2859 /putative_transport_protein	1
AAG56806.1 / manX / Z2860 /PTS_enzyme_IIAB,_mannose-specific	1
AAG56807.1 / manY / Z2861 /PTS_enzyme_IIC,_mannose-specific	1
AAG56808.1 / manZ / Z2862 /PTS_enzyme_IID,_mannose-specific	1
AAG56812.1 / cspC / Z2868 /cold_shock_protein	1
AAG56819.1 / htpX / Z2876 /heat_shock_protein,_integral_membrane_protein	1
AAG56820.1 / prc / Z2877 /carboxy-terminal_protease_for_penicillin-binding_protein_3	1
AAG56827.1 / -- / Z2884 /orf,_hypothetical_protein	1
AAG56840.1 / eda / Z2902 /2-keto-3-deoxygluconate_6-phosphate_aldolase_and_2-keto-4-hydroxyglutarate_aldolase	1
AAG56841.1 / edd / Z2903 /6-phosphogluconate_dehydratase	1
AAG56842.1 / zwf / Z2904 /glucose-6-phosphate_dehydrogenase	1
AAG56844.1 / pykA / Z2906 /pyruvate_kinase_II,_glucose_stimulated	1
AAG56846.1 / yebA / Z2908 /orf,_hypothetical_protein	1
AAG56854.1 / yebC / Z2916 /orf,_hypothetical_protein	1
AAG56856.1 / aspS / Z2919 /aspartate_tRNA_synthetase	1
AAG56862.1 / bisZ / Z2925 /biotin_sulfoxide_reductase_2	1
AAG56866.1 / argS / Z2929 /arginine_tRNA_synthetase	1
AAG56887.1 / araH_B / Z2951 /partial_high-affinity_L-arabinose_transport_system;_membrane_protein,_fragment_2	1
AAG56890.1 / araF / Z2954 /L-arabinose-binding_periplasmic_protein	1
AAG56894.1 / ftn / Z2960 /cytoplasmic_ferritin_(an_iron_storage_protein)	1
AAG56908.1 / -- / Z2976 /unknown_protein_encoded_by_prophage_CP-933T	1
AAG56927.1 / pgsA / Z3000 /phosphatidylglycerophosphate_synthetase_=_CDP-1,2-diacyl-sn-glycero-3-phosphate_phosphatidyl_transferase	1
AAG56929.1 / uvrY / Z3002 /putative_2-component_transcriptional_regulator	1
AAG56938.1 / fliC / Z3013 /flagellar_biosynthesis;_flagellin,_filament_structural_protein	1
AAG56968.1 / -- / Z3043 /orf,_hypothetical_protein	1
AAG56978.1 / -- / Z3057 /putative_outer_membrane_protein	1
AAG56979.1 / -- / Z3058 /putative_outer_membrane_protein	1
AAG56980.1 / yedU / Z3059 /hypothetical_protein	1
AAG56992.1 / -- / Z3073 /unknown_protein_encoded_within_prophage_CP-933U	1
AAG57007.1 / -- / Z3091 /unknown_protein_encoded_within_prophage_CP-933U	1
AAG57034.1 / -- / Z3125 /unknown_protein_encoded_within_prophage_CP-933U	1
AAG57038.1 / exoU / Z3129 /putative_exodeoxyribonuclease_VIII_of_prophage_CP-933U	1
AAG57061.1 / yeeT / Z3163 /orf,_hypothetical_protein	1
AAG57064.1 / yeeW / Z3166 /orf,_hypothetical_protein	1
AAG57066.1 / yeeX / Z3168 /putative_alpha_helix_protein	1
-- / sbcB / Z3173 /--	1
AAG57073.1 / yeeF / Z3176 /putative_amino_acid/amine_transport_protein	1
AAG57078.1 / hisG / Z3181 /ATP_phosphoribosyltransferase	1
AAG57084.1 / hisF / Z3187 /imidazole_glycerol_phosphate_synthase_subunit_in_heterodimer_with_HisH_=_imidazole_glycerol_phsphate_synthase_holoenzyme	1
AAG57088.1 / gnd / Z3191 /gluconate-6-phosphate_dehydrogenase,_decarboxylating	1
AAG57101.1 / galF / Z3205 /homolog_of_Salmonella_UTP--glucose-1-P_uridyltransferase,_probably_a_UDP-gal_transferase	1
AAG57102.1 / -- / Z3206 /putative_UDP-galactose_4-epimerase	1
AAG57113.1 / gmd / Z3217 /GDP-D-mannose_dehydratase	1
AAG57144.1 / yegQ / Z3250 /orf,_hypothetical_protein	1
AAG57166.1 / yohL / Z3273 /orf,_hypothetical_protein	1
AAG57174.1 / mrp / Z3281 /putative_ATPase	1
AAG57175.1 / metG / Z3282 /methionine_tRNA_synthetase	1
AAG57191.1 / yehR / Z3300 /orf,_hypothetical_protein	1
AAG57195.1 / -- / Z3305 /unknown_protein_encoded_within_prophage_CP-933V	1
AAG57221.2 / -- / Z3336 /putative_endopeptidase_Rz_for_prophage_CP-933V	1
AAG57223.1 / -- / Z3339 /putative_endolysin_R_of_prophage_CP-933V	1
AAG57238.1 / -- / Z3355 /putative_DNA_replication_protein_P_of_prophage_CP-933V	1
AAG57249.1 / -- / Z3366 /putative_recombination_protein_Bet_of_prophage_CP-933V	1
AAG57254.1 / -- / Z3371 /unknown_protein_encoded_within_prophage_CP-933V	1
AAG57264.1 / bglX / Z3381 /beta-D-glucoside_glucohydrolase,_periplasmic	1
AAG57281.2 / cdd / Z3398 /cytidine/deoxycytidine_deaminase	1
AAG57286.1 / mglC / Z3403 /methyl-galactoside_transport_and_galactose_taxis	1
AAG57288.1 / mglB / Z3405 /galactose-binding_transport_protein;_receptor_for_galactose_taxis	1
AAG57293.1 / cirA / Z3411 /outer_membrane_receptor_for_iron-regulated_colicin_I_receptor;_porin;_requires_tonB_gene_product	1
AAG57294.1 / lysP / Z3413 /lysine-specific_permease	1
AAG57296.1 / yeiH / Z3415 /orf,_hypothetical_protein	1
AAG57300.1 / yeiK / Z3419 /orf,_hypothetical_protein	1
AAG57303.1 / yeiN / Z3422 /orf,_hypothetical_protein	1
AAG57305.1 / fruA / Z3425 /PTS_system,_fructose-specific_transport_protein	1
AAG57306.1 / fruK / Z3426 /fructose-1-phosphate_kinase	1
AAG57309.1 / yeiP / Z3430 /putative_elongation_factor	1
AAG57323.1 / rplY / Z3444 /50S_ribosomal_subunit_protein_L25	1
AAG57341.1 / napA / Z3463 /probable_nitrate_reductase_3	1
AAG57350.1 / ompC / Z3473 /outer_membrane_protein_1b_(Ib;c)	1
AAG57360.1 / gyrA / Z3484 /DNA_gyrase,_subunit_A,_type_II_topoisomerase	1
AAG57363.1 / nrdA / Z3489 /ribonucleoside_diphosphate_reductase_1,_alpha_subunit,_B1	1
AAG57364.1 / nrdB / Z3491 /ribonucleoside_diphosphage_reductase_1,_beta_subunit,_B2	1
AAG57378.1 / -- / Z3505 /putative_racemase	1
AAG57380.1 / -- / Z3507 /orf,_hypothetical_protein	1
AAG57381.1 / -- / Z3508 /orf,_hypothetical_protein	1
AAG57395.1 / menB / Z3522 /dihydroxynaphtoic_acid_synthetase	1
AAG57405.1 / nuoN / Z3534 /NADH_dehydrogenase_I_chain_N	1
AAG57406.1 / nuoM / Z3536 /NADH_dehydrogenase_I_chain_M	1
AAG57407.1 / nuoL / Z3537 /NADH_dehydrogenase_I_chain_L	1
AAG57409.1 / nuoJ / Z3539 /NADH_dehydrogenase_I_chain_J	1
AAG57410.1 / nuoI / Z3540 /NADH_dehydrogenase_I_chain_I	1
AAG57411.1 / nuoH / Z3541 /NADH_dehydrogenase_I_chain_H	1
AAG57412.1 / nuoG / Z3542 /NADH_dehydrogenase_I_chain_G	1
AAG57413.1 / nuoF / Z3543 /NADH_dehydrogenase_I_chain_F	1
AAG57416.1 / nuoB / Z3546 /NADH_dehydrogenase_I_chain_B	1
AAG57417.1 / nuoA / Z3547 /NADH_dehydrogenase_I_chain_A	1
AAG57419.1 / -- / Z3551 /putative_aminotransferase	1
AAG57425.1 / ackA / Z3558 /acetate_kinase	1
AAG57426.1 / pta / Z3559 /phosphotransacetylase	1
AAG57438.1 / hisJ / Z3571 /histidine-binding_periplasmic_protein_of_high-affinity_histidine_transport_system	1
AAG57441.1 / purF / Z3574 /amidophosphoribosyltransferase_=_PRPP_amidotransferase	1
AAG57445.1 / accD / Z3578 /acetylCoA_carboxylase,_carboxytransferase_component,_beta_subunit	1
AAG57448.1 / usg / Z3581 /putative_PTS_system_enzyme_II_A_component	1
AAG57452.1 / fabB / Z3586 /3-oxoacyl-[acyl-carrier-protein	1
AAG57454.1 / -- / Z3588 /orf,_hypothetical_protein	1
AAG57467.1 / -- / Z3601 /putative_major_fimbrial_subunit	1
AAG57468.1 / -- / Z3603 /orf,_hypothetical_protein	1
AAG57471.1 / -- / Z3606 /orf,_hypothetical_protein	1
AAG57472.1 / fadL / Z3608 /transport_of_long-chain_fatty_acids;_sensitivity_to_phage_T2	1
AAG57474.1 / vacJ / Z3610 /lipoprotein_precursor	1
AAG57503.1 / -- / Z3642 /orf,_hypothetical_protein	1
AAG57512.1 / -- / Z3652 /putative_transport_protein	1
AAG57513.1 / -- / Z3653 /putative_PTS_system_enzyme_IIB_component	1
AAG57519.1 / nupC / Z3659 /permease_of_transport_system_for_3_nucleosides	1
AAG57524.1 / gltX / Z3665 /glutamate_tRNA_synthetase,_catalytic_subunit	1
AAG57528.1 / yfeH / Z3675 /putative_cytochrome_oxidase	1
AAG57530.1 / lig / Z3677 /DNA_ligase	1
AAG57531.1 / zipA / Z3678 /cell_division_protein_involved_in_FtsZ_ring	1
AAG57533.1 / cysK / Z3680 /cysteine_synthase_A,_O-acetylserine_sulfhydrolase_A	1
AAG57534.1 / ptsH / Z3681 /PTS_system_protein_HPr	1
AAG57535.1 / ptsI / Z3682 /PEP-protein_phosphotransferase_system_enzyme_I	1
AAG57536.1 / crr / Z3683 /PTS_system,_glucose-specific_IIA_component	1
AAG57549.1 / -- / Z3696 /orf,_hypothetical_protein	1
AAG57557.1 / -- / Z3704 /orf,_hypothetical_protein	1
AAG57558.1 / eutC / Z3705 /ethanolamine_ammonia-lyase,_light_chain	1
AAG57561.1 / eutH / Z3708 /ethanolamine_utilization;_homolog_of_Salmonella_putative_transport_protein	1
AAG57566.1 / cchA / Z3713 /detox_protein	1
AAG57572.1 / -- / Z3719 /putative_multimodular_enzyme	1
AAG57580.1 / yffB / Z3729 /orf,_hypothetical_protein	1
AAG57585.1 / -- / Z3734 /orf,_hypothetical_protein	1
AAG57586.1 / purC / Z3735 /phosphoribosylaminoimidazole-succinocarboxamide_synthetase_=_SAICAR_synthetase	1
AAG57587.2 / nlpB / Z3736 /lipoprotein-34	1
AAG57607.1 / uraA / Z3760 /uracil_transport	1
AAG57608.1 / upp / Z3761 /uracil_phosphoribosyltransferase	1
AAG57609.1 / purM / Z3762 /phosphoribosylaminoimidazole_synthetase_=_AIR_synthetase	1
AAG57615.1 / -- / Z3768 /orf,_hypothetical_protein	1
AAG57618.1 / guaA / Z3771 /GMP_synthetase_(glutamine-hydrolyzing)	1
AAG57619.1 / guaB / Z3772 /IMP_dehydrogenase	1
AAG57621.1 / -- / Z3774 /putative_GTP-binding_factor	1
AAG57622.1 / -- / Z3775 /putative_dehydrogenase	1
AAG57624.1 / hisS / Z3777 /histidine_tRNA_synthetase	1
AAG57625.1 / gcpE / Z3778 /orf,_hypothetical_protein	1
AAG57626.1 / yfgA / Z3779 /putative_membrane_protein	1
AAG57627.1 / yfgB / Z3780 /orf,_hypothetical_protein	1
AAG57628.1 / ndk / Z3781 /nucleoside_diphosphate_kinase	1
AAG57637.1 / pepB / Z3790 /putative_peptidase	1
AAG57639.1 / fdx / Z3792 /[2FE-2S	1
AAG57640.1 / hscA / Z3793 /heat_shock_protein,_chaperone,_member_of_Hsp70_protein_family	1
AAG57642.1 / yfhF / Z3795 /putative_regulator	1
AAG57643.1 / -- / Z3796 /orf,_hypothetical_protein	1
AAG57644.1 / yfhO / Z3797 /putative_aminotransferase	1
AAG57645.1 / -- / Z3798 /orf,_hypothetical_protein	1
AAG57665.1 / glyA / Z3827 /serine_hydroxymethyltransferase	1
AAG57666.1 / hmpA / Z3828 /dihydropteridine_reductase,_ferrisiderophore_reductase_activity	1
AAG57671.1 / purL / Z3835 /phosphoribosylformyl-glycineamide_synthetase_=_FGAM_synthetase	1
AAG57679.1 / pdxJ / Z3845 /pyridoxine_biosynthesis	1
AAG57680.1 / recO / Z3846 /protein_interacts_with_RecR_and_possibly_RecF_proteins	1
AAG57681.1 / era / Z3847 /GTP-binding_protein	1
AAG57685.1 / lepA / Z3851 /GTP-binding_elongation_factor,_may_be_inner_membrane_protein	1
AAG57695.1 / yfiD / Z3862 /putative_formate_acetyltransferase	1
AAG57697.1 / yfiF / Z3865 /orf,_hypothetical_protein	1
AAG57702.1 / pssA / Z3870 /phosphatidylserine_synthase;_phospholipid_synthesis	1
AAG57705.1 / clpB / Z3886 /heat_shock_protein	1
AAG57707.1 / sfhB / Z3888 /suppressor_of_ftsH_mutation	1
AAG57709.1 / yfiA / Z3890 /putative_yhbH_sigma_54_modulator	1
AAG57717.1 / rplS / Z3900 /50S_ribosomal_subunit_protein_L19	1
AAG57719.1 / yfjA / Z3902 /orf,_hypothetical_protein	1
AAG57720.1 / rpsP / Z3903 /30S_ribosomal_subunit_protein_S16	1
AAG57724.1 / grpE / Z3907 /phage_lambda_replication;_host_DNA_synthesis;_heat_shock_protein;_protein_repair	1
AAG57726.1 / recN / Z3909 /protein_used_in_recombination_and_DNA_repair	1
AAG57731.1 / -- / Z3916 /hypothetical_protein	1
AAG57750.1 / -- / Z3937 /hypothetical_protein	1
AAG57773.1 / ygaU / Z3964 /orf,_hypothetical_protein	1
AAG57777.1 / stpA / Z3968 /DNA-binding_protein;_H-NS-like_protein;_chaperone_activity;_RNA_splicing	1
AAG57783.1 / nrdH / Z3975 /glutaredoxin-like_protein;_hydrogen_donor	1
AAG57788.1 / proW / Z3980 /high-affinity_transport_system_for_glycine_betaine_and_proline	1
AAG57794.1 / emrA / Z3986 /multidrug_resistance_secretion_protein	1
AAG57797.1 / gshA / Z3989 /gamma-glutamate-cysteine_ligase	1
AAG57800.1 / csrA / Z3998 /carbon_storage_regulator;_controls_glycogen_synthesis,_gluconeogenesis,_cell_size_and_surface_properties	1
AAG57801.1 / alaS / Z3999 /alanyl-tRNA_synthetase	1
AAG57804.1 / recA / Z4002 /DNA_strand_exchange_and_renaturation,_DNA-dependent_ATPase,_DNA-_and_ATP-dependent_coprotease	1
AAG57806.1 / mltB / Z4004 /membrane-bound_lytic_murein_transglycosylase_B	1
AAG57807.1 / srlA_1 / Z4005 /PTS_system,_glucitol/sorbitol-specific_IIC_component,_one_of_two;_frag	1
AAG57810.1 / srlE_2 / Z4009 /PTS_system,_glucitol/sorbitol-specific_IIB_component_and_second_of_two_IIC_components;_frag	1
AAG57820.1 / hydN / Z4021 /involved_in_electron_transport_from_formate_to_hydrogen,_Fe-S_centers	1
AAG57838.1 / hypE / Z4039 /plays_structural_role_in_maturation_of_all_3_hydrogenases	1
AAG57848.1 / rpoS / Z4049 /RNA_polymerase,_sigma_S_(sigma38)_factor;_synthesis_of_many_growth_phase_related_proteins	1
AAG57858.1 / cysN / Z4059 /ATP-sulfurylase_(ATP:sulfate_adenylyltransferase),_subunit_1,_probably_a_GTPase	1
AAG57875.1 / -- / Z4077 /hypothetical_protein	1
AAG57892.1 / eno / Z4094 /enolase	1
AAG57893.1 / pyrG / Z4095 /CTP_synthetase	1
AAG57900.1 / ygcX / Z4102 /putative_glucarate_dehydratase	1
AAG57901.1 / ygcY / Z4103 /putative_glucarate_dehydratase	1
AAG57908.1 / yqcD / Z4111 /orf,_hypothetical_protein	1
AAG57910.1 / sdaC / Z4113 /probable_serine_transporter	1
AAG57911.1 / sdaB / Z4114 /L-serine_dehydratase_(deaminase),_L-SD2	1
AAG57913.1 / fucO / Z4116 /L-1,2-propanediol_oxidoreductase	1
AAG57916.1 / fucI / Z4119 /L-fucose_isomerase	1
AAG57923.1 / -- / Z4126 /orf,_hypothetical_protein	1
AAG57927.1 / mltA / Z4130 /membrane-bound_lytic_murein_transglycosylase_A	1
AAG57938.1 / thyA / Z4144 /thymidylate_synthetase	1
AAG57939.1 / lgt / Z4145 /phosphatidylglycerol-prolipoprotein_diacylglyceryl_transferase;_a_major_membrane_phospholipid	1
AAG57944.1 / -- / Z4150 /putative_transport_protein	1
AAG57945.1 / -- / Z4151 /orf,_hypothetical_protein	1
AAG57953.1 / araE / Z4161 /low-affinity_L-arabinose_transport_system_proton_symport_protein	1
AAG57954.1 / kduD / Z4162 /2-deoxy-D-gluconate_3-dehydrogenase	1
AAG57999.1 / -- / Z4209 /putative_carbamoyl_transferase	1
AAG58000.1 / ygeX / Z4210 /putative_dehydratase	1
AAG58001.1 / ygeY / Z4211 /putative_deacetylase	1
AAG58003.1 / yqeA / Z4213 /putative_kinase	1
AAG58007.1 / -- / Z4217 /putative_oxidoreductase,_Fe-S_subunit	1
AAG58010.1 / -- / Z4220 /putative_dehydrogenase	1
AAG58013.1 / -- / Z4223 /hypothetical_protein	1
AAG58018.1 / lysS / Z4228 /lysine_tRNA_synthetase,_constitutive;_suppressor_of_ColE1_mutation_in_primer_RNA	1
AAG58019.1 / prfB / Z4229 /peptide_chain_release_factor_RF-2	1
-- / recJ / Z4230 /--	1
AAG58021.1 / dsbC / Z4231 /protein_disulfide_isomerase_II	1
AAG58028.1 / yqfB / Z4238 /orf,_hypothetical_protein	1
AAG58030.1 / gcvP / Z4240 /glycine_decarboxylase,_P_protein_of_glycine_cleavage_system	1
AAG58031.1 / gcvH / Z4241 /in_glycine_cleavage_complex,_carrier_of_aminomethyl_moiety_via_covalently_bound_lipoyl_cofactor	1
-- / ubiH / Z4244 /--	1
AAG58036.1 / ygfB / Z4246 /orf,_hypothetical_protein	1
AAG58040.1 / serA / Z4251 /D-3-phosphoglycerate_dehydrogenase	1
AAG58041.1 / rpiA / Z4252 /ribosephosphate_isomerase,_constitutive	1
AAG58043.1 / sbm / Z4254 /methylmalonyl-CoA_mutase_(MCM)	1
AAG58050.1 / yggB / Z4261 /putative_transport_protein	1
AAG58051.1 / fba / Z4263 /fructose-bisphosphate_aldolase,_class_II	1
AAG58052.1 / pgk / Z4265 /phosphoglycerate_kinase	1
AAG58065.1 / tktA / Z4279 /transketolase_1_isozyme	1
AAG58067.1 / speB / Z4281 /agmatinase	1
AAG58069.1 / speA / Z4283 /biosynthetic_arginine_decarboxylase	1
AAG58073.1 / metK / Z4287 /methionine_adenosyltransferase_1_(AdoMet_synthetase);_methyl_and_propylamine_donor,_corepressor_of_met_genes	1
AAG58074.1 / galP / Z4288 /galactose-proton_symport_of_transport_system	1
AAG58080.1 / yqgF / Z4294 /orf,_hypothetical_protein	1
AAG58085.1 / yggV / Z4299 /putative_ribosomal_protein	1
AAG58088.1 / ansB / Z4302 /periplasmic_L-asparaginase_II	1
AAG58090.1 / yggL / Z4304 /orf,_hypothetical_protein	1
-- / mutY / Z4306 /--	1
AAG58095.1 / nupG / Z4309 /transport_of_nucleosides,_permease_protein	1
AAG58122.1 / -- / Z4338 /unknown_protein_encoded_by_ISEc8	1
AAG58131.1 / hybC / Z4348 /probable_large_subunit,_hydrogenase-2	1
AAG58132.1 / hybB / Z4349 /probable_cytochrome_Ni/Fe_component_of_hydrogenase-2	1
AAG58133.1 / hybA / Z4350 /hydrogenase-2_small_subunit	1
AAG58134.1 / -- / Z4351 /putative_hydrogenase_subunit	1
AAG58142.1 / exbB / Z4359 /uptake_of_enterochelin;_tonB-dependent_uptake_of_B_colicins	1
AAG58147.1 / yqhD / Z4364 /putative_oxidoreductase	1
AAG58158.1 / ygiW / Z4376 /orf,_hypothetical_protein	1
AAG58162.1 / ygiN / Z4380 /orf,_hypothetical_protein	1
AAG58169.1 / parE / Z4387 /DNA_topoisomerase_IV_subunit_B	1
AAG58174.1 / tolC / Z4392 /outer_membrane_channel;_specific_tolerance_to_colicin_E1;_segregation_of_daughter_chromosomes	1
AAG58176.1 / ygiB / Z4394 /orf,_hypothetical_protein	1
AAG58177.1 / ygiC / Z4395 /putative_synthetase/amidase	1
AAG58181.1 / ribB / Z4399 /3,4_dihydroxy-2-butanone-4-phosphate_synthase	1
AAG58198.1 / ygjD / Z4417 /putative_O-sialoglycoprotein_endopeptidase	1
AAG58199.1 / rpsU / Z4418 /30S_ribosomal_subunit_protein_S21	1
AAG58201.1 / rpoD / Z4420 /RNA_polymerase,_sigma(70)_factor;_regulation_of_proteins_induced_at_high_temperatures	1
AAG58211.1 / ygjI / Z4431 /putative_oxidoreductase	1
AAG58222.1 / ygjU / Z4442 /putative_transport_protein	1
AAG58224.1 / uxaA / Z4444 /altronate_hydrolase	1
AAG58225.1 / uxaC / Z4445 /uronate_isomerase	1
AAG58226.1 / exuT / Z4446 /transport_of_hexuronates	1
AAG58227.1 / exuR / Z4448 /negative_regulator_of_exu_regulon,_exuT,_uxaAC,_and_uxuB	1
AAG58237.1 / yhaI / Z4458 /putative_cytochrome	1
AAG58244.1 / yhaR / Z4465 /orf,_hypothetical_protein	1
AAG58247.1 / tdcC / Z4468 /anaerobically_inducible_L-threonine,_L-serine_permease	1
AAG58248.1 / tdcB / Z4469 /threonine_dehydratase,_catabolic	1
AAG58255.1 / yhaE / Z4477 /putative_dehydrogenase	1
AAG58257.1 / yhaU / Z4479 /putative_transport_protein	1
AAG58265.1 / -- / Z4487 /putative_phosphotransferase_system_enzyme_subunit	1
AAG58270.1 / agaB / Z4492 /PTS_system,_cytoplasmic,_N-acetylgalactosamine-specific_IIB_component_1_(EIIB-AGA)	1
AAG58275.1 / yraH / Z4498 /putative_fimbrial-like_protein	1
AAG58286.1 / yraP / Z4509 /putative_periplasmic_protein	1
AAG58298.1 / deaD / Z4523 /inducible_ATP-independent_RNA_helicase	1
AAG58300.1 / pnp / Z4525 /polynucleotide_phosphorylase;_cytidylate_kinase_activity	1
AAG58301.1 / rpsO / Z4526 /30S_ribosomal_subunit_protein_S15	1
AAG58302.1 / truB / Z4527 /tRNA_pseudouridine_5S_synthase	1
AAG58303.1 / rbfA / Z4528 /ribosome-binding_factor_A	1
AAG58304.1 / infB / Z4529 /protein_chain_initiation_factor_IF-2	1
AAG58305.1 / nusA / Z4530 /transcription_pausing;_L_factor	1
AAG58306.1 / yhbC / Z4531 /orf,_hypothetical_protein	1
AAG58307.1 / argG / Z4534 /argininosuccinate_synthetase	1
AAG58309.1 / secG / Z4537 /protein_export_-_membrane_protein	1
AAG58310.1 / mrsA / Z4538 /similar_to_phosphoglucomutases_and_phosphomannomutases	1
AAG58312.1 / hflB / Z4540 /degrades_sigma32,_integral_membrane_peptidase,_cell_division_protein	1
AAG58313.1 / ftsJ / Z4541 /cell_division_protein	1
AAG58315.1 / greA / Z4543 /transcription_elongation_factor:_cleaves_3'_nucleotide_of_paused_mRNA	1
AAG58317.1 / yhbZ / Z4545 /putative_GTP-binding_factor	1
AAG58319.1 / rpmA / Z4547 /50S_ribosomal_subunit_protein_L27	1
AAG58320.1 / rplU / Z4549 /50S_ribosomal_subunit_protein_L21	1
AAG58321.1 / ispB / Z4550 /octaprenyl_diphosphate_synthase	1
AAG58323.1 / murA / Z4552 /first_step_in_murein_biosynthesis;UDP-N-glucosamine_1-carboxyvinyltransferase	1
AAG58326.1 / yrbC / Z4555 /orf,_hypothetical_protein	1
AAG58334.1 / yhbN / Z4563 /orf,_hypothetical_protein	1
AAG58335.1 / yhbG / Z4564 /putative_ATP-binding_component_of_a_transport_system	1
AAG58339.1 / yhbJ / Z4568 /orf,_hypothetical_protein	1
AAG58347.1 / gltD / Z4577 /glutamate_synthase,_small_subunit	1
AAG58352.1 / nanT / Z4582 /sialic_acid_transporter	1
AAG58353.1 / nanA / Z4583 /N-acetylneuraminate_lyase_(aldolase);_catabolism_of_sialic_acid;_not_K-12	1
AAG58354.1 / yhcK / Z4584 /putative_FADA-type_transcriptional_regulator	1
AAG58357.1 / sspA / Z4587 /regulator_of_transcription;_stringent_starvation_protein_A	1
AAG58358.1 / rpsI / Z4588 /30S_ribosomal_subunit_protein_S9	1
AAG58359.1 / rplM / Z4589 /50S_ribosomal_subunit_protein_L13	1
AAG58361.1 / yhcB / Z4592 /orf,_hypothetical_protein	1
AAG58363.1 / degS / Z4594 /protease	1
AAG58364.1 / mdh / Z4595 /malate_dehydrogenase	1
AAG58366.1 / yhcN / Z4597 /orf,_hypothetical_protein	1
AAG58369.1 / yhcQ / Z4600 /putative_membrane_protein	1
AAG58372.1 / tldD / Z4603 /suppresses_inhibitory_activity_of_CsrA	1
AAG58378.1 / mreB / Z4610 /regulator_of_ftsI,_penicillin_binding_protein_3,_septation_function	1
AAG58381.1 / -- / Z4613 /orf,_hypothetical_protein	1
AAG58383.1 / accB / Z4615 /acetylCoA_carboxylase,_BCCP_subunit;_carrier_of_biotin	1
AAG58384.1 / accC / Z4616 /acetyl_CoA_carboxylase,_biotin_carboxylase_subunit	1
AAG58387.1 / prmA / Z4619 /methylase_for_50S_ribosomal_subunit_protein_L11	1
AAG58389.1 / fis / Z4621 /site-specific_DNA_inversion_stimulation_factor;_DNA-binding_protein;_a_trans_activator_for_transcription	1
AAG58395.1 / acrF_2 / Z4627 /C-terminal_fragment_of_integral_transmembrane_protein_involved_with_acridine_resistance	1
AAG58396.1 / yhdV / Z4628 /orf,_hypothetical_protein	1
AAG58397.1 / yhdW / Z4629 /putative_periplasmic_binding_transport_protein	1
AAG58409.1 / fmt / Z4658 /10-formyltetrahydrofolate:L-methionyl-tRNA(fMet)_N-formyltransferase	1
AAG58415.1 / rplQ / Z4664 /50S_ribosomal_subunit_protein_L17	1
AAG58416.1 / rpoA / Z4665 /RNA_polymerase,_alpha_subunit	1
AAG58417.1 / rpsD / Z4666 /30S_ribosomal_subunit_protein_S4	1
AAG58418.1 / rpsK / Z4667 /30S_ribosomal_subunit_protein_S11	1
AAG58419.1 / rpsM / Z4668 /30S_ribosomal_subunit_protein_S13	1
AAG58420.1 / rpmJ / Z4669 /50S_ribosomal_subunit_protein_L36	1
AAG58421.1 / prlA / Z4670 /putative_ATPase_subunit_of_translocase	1
AAG58422.1 / rplO / Z4671 /50S_ribosomal_subunit_protein_L15	1
AAG58423.1 / rpmD / Z4672 /50S_ribosomal_subunit_protein_L30	1
AAG58424.1 / rpsE / Z4673 /30S_ribosomal_subunit_protein_S5	1
AAG58425.1 / rplR / Z4674 /50S_ribosomal_subunit_protein_L18	1
AAG58426.1 / rplF / Z4675 /50S_ribosomal_subunit_protein_L6	1
AAG58427.1 / rpsH / Z4676 /30S_ribosomal_subunit_protein_S8,_and_regulator	1
AAG58428.1 / rpsN / Z4677 /30S_ribosomal_subunit_protein_S14	1
AAG58429.1 / rplE / Z4678 /50S_ribosomal_subunit_protein_L5	1
AAG58430.1 / rplX / Z4679 /50S_ribosomal_subunit_protein_L24	1
AAG58431.1 / rplN / Z4680 /50S_ribosomal_subunit_protein_L14	1
AAG58432.1 / rpsQ / Z4681 /30S_ribosomal_subunit_protein_S17	1
AAG58433.1 / rpmC / Z4683 /50S_ribosomal_subunit_protein_L29	1
AAG58434.1 / rplP / Z4684 /50S_ribosomal_subunit_protein_L16	1
AAG58435.1 / rpsC / Z4685 /30S_ribosomal_subunit_protein_S3	1
AAG58436.1 / rplV / Z4686 /50S_ribosomal_subunit_protein_L22	1
AAG58437.1 / rpsS / Z4687 /30S_ribosomal_subunit_protein_S19	1
AAG58438.1 / rplB / Z4688 /50S_ribosomal_subunit_protein_L2	1
AAG58439.1 / rplW / Z4689 /50S_ribosomal_subunit_protein_L23	1
AAG58440.1 / rplD / Z4690 /50S_ribosomal_subunit_protein_L4,_regulates_expression_of_S10_operon	1
AAG58441.1 / rplC / Z4691 /50S_ribosomal_subunit_protein_L3	1
AAG58442.1 / rpsJ / Z4692 /30S_ribosomal_subunit_protein_S10	1
AAG58446.1 / tufA / Z4697 /protein_chain_elongation_factor_EF-Tu_(duplicate_of_tufB)	1
AAG58447.1 / fusA / Z4698 /GTP-binding_protein_chain_elongation_factor_EF-G	1
AAG58448.1 / rpsG / Z4699 /30S_ribosomal_subunit_protein_S7,_initiates_assembly	1
AAG58449.1 / rpsL / Z4700 /30S_ribosomal_subunit_protein_S12	1
AAG58453.1 / yheO / Z4704 /orf,_hypothetical_protein	1
AAG58454.1 / fkpA / Z4705 /FKBP-type_peptidyl-prolyl_cis-trans_isomerase_(rotamase)	1
AAG58456.1 / slyD / Z4707 /FKBP-type_peptidyl-prolyl_cis-trans_isomerase_(rotamase)	1
AAG58465.1 / crp / Z4718 /cyclic_AMP_receptor_protein	1
AAG58471.1 / ppiA / Z4724 /peptidyl-prolyl_cis-trans_isomerase_A_(rotamase_A)	1
AAG58473.1 / nirB / Z4726 /nitrite_reductase_(NAD(P)H)_subunit	1
AAG58475.1 / nirC / Z4728 /nitrite_reductase	1
AAG58477.1 / yhfL / Z4730 /orf,_hypothetical_protein	1
AAG58482.1 / -- / Z4735 /hypothetical_protein	1
AAG58484.1 / trpS / Z4737 /tryptophan_tRNA_synthetase	1
AAG58486.1 / rpe / Z4739 /D-ribulose-5-phosphate_3-epimerase	1
AAG58488.1 / damX / Z4741 /putative_membrane_protein;_interferes_with_cell_division	1
AAG58504.1 / pckA / Z4758 /phosphoenolpyruvate_carboxykinase	1
AAG58506.1 / ompR / Z4760 /response_regulator_(sensor,_EnvZ)_affecting_transcription_of_ompC_and_ompF:_outer_membrane_protein_synthesis	1
AAG58510.1 / feoB / Z4764 /ferrous_iron_transport_protein_B	1
AAG58515.1 / yhgI / Z4769 /orf,_hypothetical_protein	1
AAG58516.1 / gntT / Z4770 /high-affinity_transport_of_gluconate_/_gluconate_permease	1
AAG58518.1 / malP / Z4772 /maltodextrin_phosphorylase	1
AAG58534.1 / glgP / Z4790 /glycogen_phosphorylase	1
AAG58536.1 / glgC / Z4792 /glucose-1-phosphate_adenylyltransferase	1
AAG58539.1 / asd / Z4797 /aspartate-semialdehyde_dehydrogenase	1
AAG58545.1 / gntU / Z4804 /low_affinity_gluconate_permease	1
AAG58547.1 / gntR / Z4806 /regulator_of_gluconate_(gnt)_operon	1
AAG58548.1 / yhhW / Z4807 /orf,_hypothetical_protein	1
AAG58565.1 / livK / Z4829 /high-affinity_leucine-specific_transport_system;_periplasmic_binding_protein	1
AAG58569.1 / livJ / Z4834 /high-affinity_amino_acid_transport_system;_periplasmic_binding_protein	1
AAG58570.1 / rpoH / Z4835 /RNA_polymerase,_sigma(32)_factor;_regulation_of_proteins_induced_at_high_temperatures	1
AAG58573.1 / ftsY / Z4838 /cell_division_membrane_protein	1
AAG58580.1 / yhhQ / Z4845 /orf,_hypothetical_protein	1
AAG58581.1 / -- / Z4846 /orf,_hypothetical_protein	1
AAG58588.1 / -- / Z4853 /putative_acyl_carrier_protein	1
AAG58589.1 / -- / Z4854 /putative_acyl_carrier_protein	1
AAG58625.1 / pitA / Z4893 /low-affinity_phosphate_transport	1
AAG58627.1 / uspA / Z4895 /universal_stress_protein;_broad_regulatory_function	1
AAG58630.1 / prlC / Z4898 /oligopeptidase_A	1
AAG58631.1 / yhiR / Z4899 /orf,_hypothetical_protein	1
AAG58641.1 / chuA / Z4911 /outer_membrane_heme/hemoglobin_receptor	1
AAG58651.1 / hdeA / Z4922 /orf,_hypothetical_protein	1
AAG58658.1 / gadA / Z4930 /glutamate_decarboxylase_isozyme	1
AAG58668.1 / yhjJ / Z4941 /orf,_hypothetical_protein	1
AAG58669.1 / dctA / Z4942 /uptake_of_C4-dicarboxylic_acids	1
AAG58680.1 / yhjT / Z4953 /orf,_hypothetical_protein	1
AAG58688.1 / dppA / Z4961 /dipeptide_transport_protein	1
AAG58689.1 / yhjW / Z4964 /orf,_hypothetical_protein	1
AAG58695.1 / -- / Z4971 /putative_major_fimbrial_subunit	1
AAG58696.1 / yhjX / Z4972 /putative_resistance_protein	1
AAG58701.1 / yiaD / Z4977 /putative_outer_membrane_protein	1
AAG58705.1 / cspA / Z4981 /cold_shock_protein_7.4,_transcriptional_activator_of_hns	1
AAG58707.1 / glyS / Z4983 /glycine_tRNA_synthetase,_beta_subunit	1
AAG58708.1 / glyQ / Z4984 /glycine_tRNA_synthetase,_alpha_subunit	1
AAG58709.1 / -- / Z4985 /hypothetical_protein	1
AAG58714.1 / xylA / Z4990 /D-xylose_isomerase	1
AAG58717.1 / xylH / Z4993 /putative_xylose_transport,_membrane_component	1
AAG58733.1 / yiaY / Z5010 /putative_oxidoreductase	1
AAG58743.1 / mtlA / Z5023 /PTS_system,_mannitol-specific_enzyme_IIABC_components	1
AAG58744.1 / mtlD / Z5024 /mannitol-1-phosphate_dehydrogenase	1
AAG58746.1 / yibL / Z5026 /orf,_hypothetical_protein	1
AAG58749.1 / -- / Z5029 /putative_adhesin	1
AAG58752.1 / lldD / Z5032 /L-lactate_dehydrogenase	1
AAG58754.1 / cysE / Z5034 /serine_acetyltransferase	1
AAG58756.1 / secB / Z5036 /protein_export;_molecular_chaperone;_may_bind_to_signel_sequence	1
AAG58758.1 / yibN / Z5038 /orf,_hypothetical_protein	1
AAG58759.1 / yibO / Z5039 /putative_2,3-bisphosphoglycerate-independent_phosphoglycerate_mutase	1
AAG58763.1 / tdh / Z5043 /threonine_dehydrogenase	1
AAG58764.1 / kbl / Z5044 /2-amino-3-ketobutyrate_CoA_ligase_(glycine_acetyltransferase)	1
AAG58766.1 / rfaD / Z5046 /ADP-L-glycero-D-mannoheptose-6-epimerase	1
AAG58777.1 / kdtA / Z5057 /3-deoxy-D-manno-octulosonic-acid_transferase_(KDO_transferase)	1
AAG58780.1 / rpmG / Z5060 /50S_ribosomal_subunit_protein_L33	1
AAG58781.1 / rpmB / Z5061 /50S_ribosomal_subunit_protein_L28	1
AAG58784.1 / dut / Z5064 /deoxyuridinetriphosphatase	1
AAG58785.1 / ttk / Z5065 /putative_transcriptional_regulator	1
AAG58787.1 / rph / Z5068 /RNase_PH	1
AAG58788.1 / yicC / Z5069 /putative_alpha_helix_protein	1
AAG58793.1 / rpoZ / Z5075 /RNA_polymerase,_omega_subunit	1
AAG58799.1 / yicE / Z5082 /putative_transport_protein	1
AAG58802.1 / yicJ / Z5085 /putative_permease	1
AAG58807.1 / -- / Z5092 /unknown_protein_encoded_within_prophage_CP-933L	1
AAG58810.1 / -- / Z5095 /unknown_protein_encoded_within_prophage_CP-933L	1
AAG58875.1 / ivbL / Z5166 /ilvBN_operon_leader_peptide	1
AAG58888.1 / ibpB / Z5182 /heat_shock_protein	1
AAG58889.1 / ibpA / Z5183 /heat_shock_protein	1
AAG58896.1 / gyrB / Z5190 /DNA_gyrase_subunit_B,_type_II_topoisomerase,_ATPase_activity	1
AAG58899.1 / dnaA / Z5193 /DNA_biosynthesis;_initiation_of_chromosome_replication;_can_be_transcription_regulator	1
AAG58900.1 / rpmH / Z5194 /50S_ribosomal_subunit_protein_L34	1
AAG58902.1 / yidC / Z5197 /60_KD_inner-membrane_protein	1
AAG58908.1 / tnaA / Z5203 /tryptophanase	1
AAG58914.1 / yieG / Z5209 /putative_membrane_/_transport_protein	1
AAG58921.1 / pstB / Z5216 /ATP-binding_component_of_high-affinity_phosphate-specific_transport_system	1
AAG58922.1 / pstA / Z5217 /high-affinity_phosphate-specific_transport_system	1
AAG58924.1 / pstS / Z5219 /high-affinity_phosphate-specific_transport_system;_periplasmic_phosphate-binding_protein	1
AAG58932.1 / glmS / Z5227 /L-glutamine:D-fructose-6-phosphate_aminotransferase	1
AAG58933.1 / glmU / Z5228 /N-acetyl_glucosamine-1-phosphate_uridyltransferase	1
AAG58934.1 / atpC / Z5229 /membrane-bound_ATP_synthase,_F1_sector,_epsilon-subunit	1
AAG58935.1 / atpD / Z5230 /membrane-bound_ATP_synthase,_F1_sector,_beta-subunit	1
AAG58936.1 / atpG / Z5231 /membrane-bound_ATP_synthase,_F1_sector,_gamma-subunit	1
AAG58937.1 / atpA / Z5232 /membrane-bound_ATP_synthase,_F1_sector,_alpha-subunit	1
AAG58938.1 / atpH / Z5233 /membrane-bound_ATP_synthase,_F1_sector,_delta-subunit	1
AAG58939.1 / atpF / Z5234 /membrane-bound_ATP_synthase,_F0_sector,_subunit_b	1
AAG58940.1 / atpE / Z5235 /membrane-bound_ATP_synthase,_F0_sector,_subunit_c	1
AAG58941.1 / atpB / Z5236 /membrane-bound_ATP_synthase,_F0_sector,_subunit_a	1
AAG58944.1 / gidA / Z5241 /glucose-inhibited_division;_chromosome_replication	1
AAG58945.1 / mioC / Z5243 /initiation_of_chromosome_replication	1
AAG58947.1 / asnA / Z5245 /asparagine_synthetase_A	1
AAG58953.1 / rbsC / Z5251 /D-ribose_high-affinity_transport_system	1
AAG58954.1 / rbsB / Z5252 /D-ribose_periplasmic_binding_protein	1
AAG58960.1 / yifE / Z5276 /orf,_hypothetical_protein	1
AAG58963.1 / ilvG / Z5279 /acetohydroxy_acid_synthase_II	1
AAG58964.1 / ilvM / Z5280 /acetolactate_synthase_II,_valine_insensitive,_small_subunit	1
AAG58965.1 / ilvE / Z5281 /branched-chain_amino-acid_aminotransferase	1
AAG58966.1 / ilvD / Z5282 /dihydroxyacid_dehydratase	1
AAG58969.1 / ilvC / Z5285 /ketol-acid_reductoisomerase	1
AAG58970.1 / ppiC / Z5286 /peptidyl-prolyl_cis-trans_isomerase_C_(rotamase_C)	1
AAG58974.1 / rhlB / Z5290 /putative_ATP-dependent_RNA_helicase	1
AAG58975.1 / trxA / Z5291 /thioredoxin_1	1
AAG58977.1 / rho / Z5293 /transcription_termination_factor_Rho;_polarity_suppressor	1
AAG58993.1 / aslA / Z5314 /arylsulfatase	1
AAG58995.1 / hemX / Z5317 /uroporphyrinogen_III_methylase	1
AAG59007.1 / -- / Z5331 /orf;_conserved_hypothetical_protein	1
AAG59009.1 / corA / Z5333 /Mg2+_transport,_system_I	1
AAG59025.1 / metE / Z5351 /tetrahydropteroyltriglutamate_methyltransferase	1
AAG59027.1 / udp / Z5353 /uridine_phosphorylase	1
-- / ubiE / Z5355 /--	1
AAG59039.1 / fadA / Z5366 /thiolase_I;_3-ketoacyl-CoA_thiolase;_acetyl-CoA_transferase	1
-- / mobA / Z5389 /--	1
AAG59049.1 / dsbA / Z5392 /protein_disulfide_isomerase_I,_essential_for_cytochrome_c_synthesis_and_formate-dependent_reduction	1
AAG59052.1 / polA / Z5398 /DNA_polymerase_I	1
AAG59059.1 / glnA / Z5406 /glutamine_synthetase	1
AAG59060.1 / yihK / Z5407 /putative_GTP-binding_factor	1
AAG59068.1 / -- / Z5415 /hypothetical_protein	1
AAG59087.1 / fdoG / Z5436 /formate_dehydrogenase-O,_major_subunit	1
AAG59094.1 / -- / Z5444 /putative_glycoporin	1
AAG59095.1 / yiiL / Z5445 /orf,_hypothetical_protein	1
AAG59102.1 / sodA / Z5453 /superoxide_dismutase,_manganese	1
AAG59106.1 / cpxR / Z5457 /transcriptional_regulator_in_2-component_system	1
AAG59109.1 / pfkA / Z5460 /6-phosphofructokinase_I	1
AAG59110.1 / sbp / Z5462 /periplasmic_sulfate-binding_protein	1
AAG59112.1 / tpiA / Z5464 /triosephosphate_isomerase	1
AAG59118.1 / glpX / Z5470 /unknown_function_in_glycerol_metabolism	1
AAG59119.1 / glpK / Z5471 /glycerol_kinase	1
AAG59121.1 / yiiU / Z5473 /orf,_hypothetical_protein	1
AAG59124.1 / menG / Z5476 /menaquinone_biosynthesis,_unknown	1
AAG59126.1 / hslU / Z5478 /heat_shock_protein_hslVU,_ATPase_subunit,_homologous_to_chaperones	1
AAG59127.1 / hslV / Z5479 /heat_shock_protein_hslVU,_proteasome-related_peptidase_subunit	1
AAG59129.1 / cytR / Z5481 /regulator_for_deo_operon,_udp,_cdd,_tsx,_nupC,_and_nupG	1
AAG59131.1 / rpmE / Z5484 /50S_ribosomal_subunit_protein_L31	1
AAG59137.1 / -- / Z5491 /orf;_hypothetical_protein_in_IS_(partial)	1
AAG59143.1 / katG / Z5497 /catalase;_hydroperoxidase_HPI(I)	1
AAG59146.1 / gldA / Z5500 /glycerol_dehydrogenase,_(NAD)	1
AAG59147.1 / talC / Z5501 /putative_transaldolase	1
AAG59151.1 / frwC_2 / Z5505 /partial_phosphotransferase_system_enzyme_II_component	1
AAG59152.1 / frwB / Z5506 /PTS_system_fructose-like_IIB_component_1	1
AAG59168.1 / yijD / Z5525 /orf,_hypothetical_protein	1
AAG59176.1 / tufB / Z5553 /protein_chain_elongation_factor_EF-Tu_(duplicate_of_tufA)	1
AAG59177.1 / secE / Z5554 /preprotein_translocase	1
AAG59178.1 / nusG / Z5555 /component_in_transcription_antitermination	1
AAG59179.1 / rplK / Z5556 /50S_ribosomal_subunit_protein_L11	1
AAG59180.1 / rplA / Z5557 /50S_ribosomal_subunit_protein_L1,_regulates_synthesis_of_L1_and_L11	1
AAG59181.1 / rplJ / Z5558 /50S_ribosomal_subunit_protein_L10	1
AAG59182.1 / rplL / Z5559 /50S_ribosomal_subunit_protein_L7/L12	1
AAG59183.1 / rpoB / Z5560 /RNA_polymerase,_beta_subunit	1
AAG59184.1 / rpoC / Z5561 /RNA_polymerase,_beta_prime_subunit	1
AAG59196.1 / yjaG / Z5575 /orf,_hypothetical_protein	1
AAG59197.1 / hupA / Z5576 /DNA-binding_protein_HU-alpha_(HU-2)	1
AAG59203.1 / purH / Z5583 /phosphoribosylaminoimidazolecarboxamide_formyltransferase_=_AICAR_formyltransferase;_IMP_cyclohydrolase	1
AAG59207.1 / aceA / Z5601 /isocitrate_lyase	1
AAG59213.1 / pepE / Z5612 /peptidase_E,_a_dipeptidase_where_amino-terminal_residue_is_aspartate	1
AAG59223.1 / lysC / Z5622 /aspartokinase_III,_lysine_sensitive	1
AAG59224.1 / pgi / Z5623 /glucosephosphate_isomerase	1
AAG59230.1 / xylE / Z5629 /xylose-proton_symport	1
AAG59233.1 / malE / Z5632 /periplasmic_maltose-binding_protein;_substrate_recognition_for_transport_and_chemotaxis	1
AAG59235.1 / lamB / Z5634 /phage_lambda_receptor_protein;_maltose_high-affinity_receptor	1
AAG59242.1 / lexA / Z5642 /regulator_for_SOS(lexA)_regulon	1
AAG59250.1 / dnaB / Z5650 /replicative_DNA_helicase;_part_of_primosome	1
AAG59257.1 / ssb / Z5658 /ssDNA-binding_protein	1
AAG59262.1 / yjcD / Z5663 /orf,_hypothetical_protein	1
AAG59265.1 / yjcG / Z5666 /putative_transport_protein	1
AAG59268.1 / nrfA / Z5669 /periplasmic_cytochrome_c(552):_plays_a_role_in_nitrite_reduction	1
AAG59277.1 / fdhF / Z5678 /formate_dehydrogenase	1
AAG59281.1 / yjcS / Z5683 /orf,_hypothetical_protein	1
AAG59307.1 / phnA / Z5710 /orf,_hypothetical_protein	1
AAG59310.1 / proP / Z5713 /low-affinity_transport_system;_proline_permease_II	1
AAG59316.1 / adiA / Z5719 /biodegradative_arginine_decarboxylase	1
AAG59321.1 / fumB / Z5724 /fumarase_B=_fumarate_hydratase_Class_I;_anaerobic_isozyme	1
AAG59322.1 / dcuB / Z5725 /anaerobic_dicarboxylate_transport	1
AAG59325.1 / yjdI / Z5728 /orf,_hypothetical_protein	1
AAG59329.1 / lysU / Z5732 /lysine_tRNA_synthetase,_inducible;_heat_shock_protein	1
AAG59331.1 / cadA / Z5734 /lysine_decarboxylase_1	1
AAG59332.1 / cadB / Z5735 /transport_of_lysine/cadaverine	1
AAG59337.1 / dcuA / Z5743 /anaerobic_dicarboxylate_transport	1
AAG59338.1 / aspA / Z5744 /aspartate_ammonia-lyase_(aspartase)	1
AAG59341.1 / mopB / Z5747 /GroES,_10_Kd_chaperone_binds_to_Hsp60_in_pres._Mg-ATP,_suppressing_its_ATPase_activity	1
AAG59342.1 / mopA / Z5748 /GroEL,_chaperone_Hsp60,_peptide-dependent_ATPase,_heat_shock_protein	1
AAG59346.1 / efp / Z5752 /elongation_factor_P_(EF-P)	1
AAG59347.1 / ecnA / Z5753 /putative_antitoxin_of_osmotically_regulated_toxin-antitoxin_system_associated_with_programmed_cell_death	1
AAG59348.1 / ecnB / Z5754 /putative_toxin_of_osmotically_regulated_toxin-antitoxin_system_associated_with_programmed_cell_death	1
AAG59349.1 / sugE / Z5755 /suppresses_groEL,_may_be_chaperone	1
AAG59352.1 / frdD / Z5758 /fumarate_reductase,_anaerobic,_membrane_anchor_polypeptide	1
AAG59354.1 / frdB / Z5760 /fumarate_reductase,_anaerobic,_iron-sulfur_protein_subunit	1
AAG59355.1 / frdA / Z5762 /fumarate_reductase,_anaerobic,_flavoprotein_subunit	1
AAG59357.1 / yjeM / Z5764 /putative_transport	1
AAG59368.1 / hfq / Z5779 /host_factor_I_for_bacteriophage_Q_beta_replication,_a_growth-related_protein	1
AAG59369.1 / hflX / Z5780 /GTP_-_binding_subunit_of_protease_specific_for_phage_lambda_cII_repressor	1
AAG59370.1 / hflK / Z5781 /protease_specific_for_phage_lambda_cII_repressor	1
AAG59371.1 / hflC / Z5782 /protease_specific_for_phage_lambda_cII_repressor	1
AAG59373.1 / purA / Z5784 /adenylosuccinate_synthetase	1
AAG59388.1 / yjfR / Z5801 /orf,_hypothetical_protein	1
AAG59389.1 / sgaT / Z5802 /orf,_hypothetical_protein	1
AAG59391.1 / ptxA / Z5804 /putative_PTS_system_enzyme_II_A_component	1
AAG59392.1 / sgaH / Z5805 /putative_hexulose-6-phosphate_synthase	1
AAG59396.1 / rpsF / Z5809 /30S_ribosomal_subunit_protein_S6	1
AAG59398.1 / rpsR / Z5811 /30S_ribosomal_subunit_protein_S18	1
AAG59399.1 / rplI / Z5812 /50S_ribosomal_subunit_protein_L9	1
AAG59405.1 / fklB / Z5818 /FKBP-type_22KD_peptidyl-prolyl_cis-trans_isomerase_(rotamase)	1
AAG59409.1 / ytfG / Z5822 /putative_oxidoreductase	1
AAG59412.1 / cysQ / Z5825 /affects_pool_of_3'-phosphoadenosine-5'-phosphosulfate_in_pathway_of_sulfite_synthesis	1
AAG59417.1 / msrA / Z5830 /peptide_methionine_sulfoxide_reductase	1
AAG59424.1 / ppa / Z5837 /inorganic_pyrophosphatase	1
AAG59429.1 / fbp / Z5842 /fructose-bisphosphatase	1
AAG59431.1 / yjgA / Z5844 /putative_alpha_helix_protein	1
AAG59433.1 / cybC / Z5846 /cytochrome_b_(562)	1
AAG59435.1 / nrdD / Z5848 /anaerobic_ribonucleoside-triphosphate_reductase	1
AAG59441.1 / yjgF / Z5854 /orf,_hypothetical_protein	1
AAG59443.1 / pyrB / Z5856 /aspartate_carbamoyltransferase,_catalytic_subunit	1
AAG59444.1 / pyrL / Z5857 /pyrBI_operon_leader_peptide	1
AAG59454.1 / yjgD / Z5867 /orf,_hypothetical_protein	1
AAG59457.1 / valS / Z5870 /valine_tRNA_synthetase	1
AAG59486.1 / -- / Z5900 /hypothetical_protein	1
AAG59496.1 / fimA / Z5912 /major_type_1_subunit_fimbrin_(pilin)	1
AAG59503.1 / gntP / Z5919 /gluconate_transport_system_permease_3	1
AAG59504.1 / uxuA / Z5920 /mannonate_hydrolase	1
AAG59505.1 / uxuB / Z5921 /mannonate_oxidoreductase	1
AAG59536.1 / yjiY / Z5953 /putative_carbon_starvation_protein	1
AAG59539.1 / yjiZ / Z5956 /putative_transport_protein,_cryptic,_orf,_joins_former_yjiZ_and_yjjL	1
AAG59555.1 / prfC / Z5976 /peptide_chain_release_factor_RF-3	1
AAG59556.1 / osmY / Z5977 /hyperosmotically_inducible_periplasmic_protein	1
AAG59562.1 / deoC / Z5983 /2-deoxyribose-5-phosphate_aldolase	1
AAG59563.1 / deoA / Z5984 /thymidine_phosphorylase	1
AAG59564.1 / deoB / Z5985 /phosphopentomutase	1
AAG59565.1 / deoD / Z5986 /purine-nucleoside_phosphorylase	1
AAG59571.1 / yjjK / Z5993 /putative_ATP-binding_component_of_ABC_transport_system	1
AAG59576.1 / rob / Z5999 /right_origin-binding_protein	1
AAG59581.1 / arcA / Z6004 /negative_response_regulator_of_genes_in_aerobic_pathways,_(sensors,_ArcB_and_CpxA)	1
AAG59582.1 / yjjY / Z6005 /orf,_hypothetical_protein	1
AAG54303.1 / thrB / Z0003 /homoserine_kinase	2
AAG54306.1 / yaaA / Z0006 /orf,_hypothetical_protein	2
AAG54316.1 / gef / Z0016 /Gef_protein_interferes_with_membrane_function_when_in_excess	2
AAG54385.1 / yabB / Z0091 /orf,_hypothetical_protein	2
AAG54404.1 / -- / Z0110 /orf,_hypothetical_protein	2
AAG54405.1 / yacG / Z0111 /orf,_hypothetical_protein	2
AAG54426.1 / yacC / Z0132 /hypothetical_protein	2
AAG54436.1 / yadD / Z0143 /orf,_hypothetical_protein	2
AAG54451.1 / yadP / Z0158 /orf,_hypothetical_protein	2
AAG54518.1 / -- / Z0249 /hypothetical_protein	2
AAG54520.1 / -- / Z0251 /hypothetical_protein	2
AAG54522.1 / -- / Z0253 /hypothetical_protein	2
AAG54525.1 / -- / Z0256 /hypothetical_protein	2
AAG54528.1 / -- / Z0259 /hypothetical_protein	2
AAG54529.1 / -- / Z0260 /hypothetical_protein	2
AAG54530.1 / -- / Z0261 /hypothetical_protein	2
AAG54532.1 / -- / Z0263 /hypothetical_protein	2
AAG54533.1 / -- / Z0264 /hypothetical_protein	2
AAG54536.1 / -- / Z0267 /hypothetical_protein	2
AAG54537.1 / -- / Z0268 /hypothetical_protein	2
AAG54540.1 / -- / Z0272 /hypothetical_protein	2
AAG54552.1 / yafL / Z0287 /putative_lipoprotein	2
AAG54561.1 / prfH / Z0297 /probable_peptide_chain_release_factor	2
AAG54565.1 / crl / Z0301 /transcriptional_regulator_of_cryptic_csgA_gene_for_curli_surface_fibers	2
AAG54574.1 / -- / Z0312 /partial_O_replication_protein_for_prophage_CP-933H	2
AAG54583.1 / -- / Z0322 /unknown_protein_encoded_by_IS2	2
AAG54595.1 / -- / Z0336 /putative_regulatory_protein_encoded_in_prophage_CP-933I	2
AAG54598.1 / -- / Z0339 /alpha_replication_protein_of_prophage_CP-933I	2
AAG54605.1 / -- / Z0346 /putative_LysR-like_transcriptional_regulator	2
AAG54607.1 / -- / Z0348 /putative_transcriptional_regulator	2
AAG54608.1 / yagQ / Z0349 /orf,_hypothetical_protein	2
AAG54610.1 / yagS / Z0351 /orf,_hypothetical_protein	2
AAG54611.1 / yagT / Z0352 /putative_xanthine_dehydrogenase	2
AAG54614.1 / yagV / Z0356 /orf,_hypothetical_protein	2
AAG54617.1 / yagY / Z0359 /orf,_hypothetical_protein	2
AAG54620.1 / -- / Z0362 /hypothetical_protein	2
AAG54622.1 / ykgM / Z0364 /putative_ribosomal_protein	2
AAG54624.1 / -- / Z0366 /unknown_protein_encoded_in_ISEc8	2
AAG54625.1 / -- / Z0367 /unknown_protein_encoded_in_ISEc8	2
AAG54632.1 / eaeH / Z0375 /putative_adhesin	2
AAG54645.1 / -- / Z0389 /hypothetical_protein	2
AAG54684.1 / -- / Z0431 /hypothetical_protein	2
AAG54690.1 / cynX / Z0437 /cyanate_transport	2
AAG54697.1 / mhpR / Z0444 /transcriptional_regulator_for_mhp_operon	2
AAG54699.1 / mhpB / Z0446 /2,3-dihydroxyphenylpropionate_1,2-dioxygenase	2
AAG54751.1 / yajB / Z0503 /putative_glycoprotein	2
AAG54778.1 / cyoE / Z0531 /protoheme_IX_farnesyltransferase_(haeme_O_biosynthesis)	2
AAG54845.1 / ybbJ / Z0641 /orf,_hypothetical_protein	2
AAG54852.1 / ybbA / Z0648 /putative_ATP-binding_component_of_a_transport_system	2
AAG54854.1 / -- / Z0651 /hypothetical_protein	2
AAG54899.1 / -- / Z0702 /hypothetical_protein	2
AAG54900.1 / -- / Z0705 /hypothetical_protein	2
AAG54901.1 / -- / Z0706 /hypothetical_protein	2
AAG54902.1 / -- / Z0707 /hypothetical_protein	2
AAG54915.1 / -- / Z0721 /hypothetical_protein	2
AAG54916.1 / -- / Z0722 /hypothetical_protein	2
AAG54920.1 / -- / Z0726 /hypothetical_protein	2
AAG54944.1 / -- / Z0753 /orf,_hypothetical_protein	2
AAG54977.1 / ybeL / Z0790 /putative_alpha_helical_protein	2
AAG55022.1 / -- / Z0848 /rhsC_protein_in_rhs_element	2
AAG55024.1 / -- / Z0851 /hypothetical_protein	2
AAG55074.1 / tolR / Z0906 /putative_inner_membrane_protein,_involved_in_the_tonB-independent_uptake_of_group_A_colicins	2
AAG55080.1 / pnuC / Z0920 /required_for_NMN_transport	2
AAG55107.1 / -- / Z0951 /putative_exonuclease_encoded_by_prophage_CP-933K	2
AAG55108.1 / -- / Z0952 /putative_Bet_recombination_protein_of_prophage_CP-933K	2
AAG55117.1 / -- / Z0961 /putative_endopeptidase_protein_Rz_of_prophage_CP-933K	2
AAG55120.1 / -- / Z0964 /putative_DNA_packaging_protein_of_prophage_CP-933K	2
AAG55121.1 / -- / Z0965 /unknown_protein_encoded_by_prophage_CP-933K	2
AAG55122.1 / -- / Z0966 /unknown_protein_encoded_by_prophage_CP-933K	2
AAG55125.1 / -- / Z0969 /unknown_protein_encoded_by_prophage_CP-933K	2
AAG55126.1 / -- / Z0970 /putative_tail_component_of_prophage_CP-933K	2
AAG55127.1 / -- / Z0971 /putative_tail_component_of_prophage_CP-933K	2
AAG55129.1 / -- / Z0973 /putative_tail_component_of_prophage_CP-933K	2
AAG55130.1 / -- / Z0974 /putative_tail_component_of_prophage_CP-933K	2
AAG55131.1 / -- / Z0975 /putative_tail_component_of_prophage_CP-933K	2
AAG55132.1 / -- / Z0976 /putative_tail_component_of_prophage_CP-933K	2
AAG55133.1 / -- / Z0977 /putative_tail_component_of_prophage_CP-933K	2
AAG55134.1 / -- / Z0978 /putative_tail_component_of_prophage_CP-933K	2
AAG55135.1 / -- / Z0979 /putative_tail_component_of_prophage_CP-933K	2
AAG55136.1 / -- / Z0980 /putative_tail_component_of_prophage_CP-933K	2
AAG55137.1 / lomK / Z0981 /putative_outer_membrane_protein_of_prophage_CP-933K	2
AAG55138.1 / -- / Z0982 /putative_tail_component_of_prophage_CP-933K	2
AAG55139.1 / -- / Z0984 /unknown_protein_encoded_by_prophage_CP-933K	2
AAG55188.1 / -- / Z1038 /orf,_hypothetical_protein	2
AAG55189.1 / -- / Z1039 /putative_toxin	2
AAG55193.1 / ybiU / Z1043 /orf,_hypothetical_protein	2
AAG55208.1 / -- / Z1058 /orf,_hypothetical_protein	2
AAG55212.1 / -- / Z1062 /putative_receptor	2
AAG55222.1 / -- / Z1073 /putative_DEOR-type_transcriptional_regulator	2
AAG55245.1 / -- / Z1096 /hypothetical_protein	2
AAG55267.1 / -- / Z1122 /hypothetical_protein	2
AAG55276.1 / -- / Z1131 /unknown_protein_encoded_in_ISEc8	2
AAG55277.1 / -- / Z1132 /unknown_protein_encoded_in_ISEc8	2
AAG55279.1 / -- / Z1134 /unknown_in_IS600	2
AAG55283.1 / -- / Z1138 /hypothetical_protein	2
AAG55289.1 / ureB / Z1144 /putative_urease_structural_subunit_B_(beta)	2
AAG55303.1 / -- / Z1158 /unknown_in_ISEc8	2
AAG55306.1 / -- / Z1161 /unknown_in_ISEc8	2
AAG55307.1 / -- / Z1162 /unknown_in_ISEc8	2
AAG55308.1 / -- / Z1163 /unknown_in_ISEc8	2
AAG55309.1 / terW / Z1164 /unknown_associated_with_putative_tellurite_resistance	2
AAG55310.1 / -- / Z1165 /hypothetical_protein	2
AAG55311.1 / -- / Z1166 /hypothetical_protein	2
AAG55312.1 / -- / Z1167 /hypothetical_protein	2
AAG55313.1 / -- / Z1168 /hypothetical_protein	2
AAG55314.1 / -- / Z1169 /hypothetical_protein	2
AAG55317.1 / terA / Z1172 /putative_phage_inhibition,_colicin_resistance_and_tellurite_resistance_protein	2
AAG55323.1 / -- / Z1178 /putative_receptor	2
AAG55329.1 / -- / Z1184 /hypothetical_protein	2
AAG55334.1 / -- / Z1189 /hypothetical_protein	2
AAG55337.1 / -- / Z1192 /IS1_protein_InsB	2
AAG55340.1 / -- / Z1195 /hypothetical_protein	2
AAG55341.1 / -- / Z1196 /hypothetical_protein	2
AAG55342.1 / -- / Z1197 /hypothetical_protein	2
AAG55343.1 / -- / Z1198 /putative_transposase	2
AAG55348.1 / -- / Z1203 /unknown	2
AAG55349.1 / -- / Z1204 /unknown	2
AAG55352.1 / -- / Z1207 /partial_transposase	2
AAG55355.1 / -- / Z1210 /putative_histone	2
AAG55356.1 / -- / Z1211 /putative_adhesin	2
AAG55357.1 / -- / Z1212 /unknown	2
AAG55358.1 / -- / Z1213 /unknown	2
AAG55359.1 / -- / Z1214 /hypothetical_protein	2
AAG55360.1 / -- / Z1215 /unknown	2
AAG55362.1 / -- / Z1217 /putative_DNA_repair_protein,_RADC_family	2
AAG55365.1 / -- / Z1220 /putative_structural_protein	2
AAG55366.1 / -- / Z1221 /putative_transposase	2
AAG55369.1 / -- / Z1225 /hypothetical_protein	2
AAG55370.1 / -- / Z1226 /unknown	2
AAG55372.1 / aat / Z1229 /leucyl,_phenylalanyl-tRNA-protein_transferase	2
AAG55438.1 / ymbA / Z1302 /orf,_hypothetical_protein	2
AAG55452.1 / yccV / Z1318 /hypothetical_protein	2
AAG55463.1 / -- / Z1330 /unknown_protein_encoded_by_cryptic_prophage_CP-933M	2
AAG55468.1 / -- / Z1335 /unknown_protein_encoded_by_cryptic_prophage_CP-933M	2
AAG55471.1 / -- / Z1338 /putative_DNA_replication_factor_encoded_within_cryptic_prophage_CP-933M	2
AAG55472.1 / -- / Z1339 /unknown_protein_encoded_by_cryptic_prophage_CP-933M	2
AAG55475.1 / -- / Z1342 /putative_cell_killing_protein_encoded_within_cryptic_prophage_CP-933M	2
AAG55476.1 / -- / Z1343 /unknown_protein_encoded_by_cryptic_prophage_CP-933M	2
AAG55477.1 / -- / Z1344 /putative_endonuclease_of_cryptic_prophage_CP-933M	2
AAG55480.1 / -- / Z1347 /unknown_protein_encoded_by_cryptic_prophage_CP-933M	2
AAG55482.1 / -- / Z1349 /conserved_hypothetical_protein_similar_to_yjhS_for_cryptic_prophage_CP-933M	2
AAG55483.1 / -- / Z1350 /putative_holin_protein_of_cryptic_prophage_CP-933M	2
AAG55485.1 / -- / Z1352 /putative_endolysin_of_cryptic_prophage_CP-933M	2
AAG55487.1 / -- / Z1354 /putative_endopeptidase_of_cryptic_prophage_CP-933M	2
AAG55489.1 / -- / Z1356 /unknown_protein_encoded_by_cryptic_prophage_CP-933M	2
AAG55490.1 / -- / Z1357 /unknown_protein_encoded_by_cryptic_prophage_CP-933M	2
AAG55491.1 / -- / Z1358 /unknown_protein_encoded_by_cryptic_prophage_CP-933M	2
AAG55492.1 / -- / Z1359 /unknown_protein_encoded_by_cryptic_prophage_CP-933M	2
AAG55493.1 / -- / Z1360 /unknown_protein_encoded_by_cryptic_prophage_CP-933M	2
AAG55494.1 / -- / Z1361 /unknown_protein_encoded_by_cryptic_prophage_CP-933M	2
AAG55495.1 / -- / Z1362 /unknown_protein_encoded_by_cryptic_prophage_CP-933M	2
AAG55496.1 / -- / Z1363 /unknown_protein_encoded_by_cryptic_prophage_CP-933M	2
AAG55498.1 / -- / Z1365 /unknown_protein_encoded_by_cryptic_prophage_CP-933M	2
AAG55499.1 / -- / Z1366 /unknown_protein_encoded_by_cryptic_prophage_CP-933M	2
AAG55500.1 / -- / Z1367 /unknown_protein_encoded_by_cryptic_prophage_CP-933M	2
AAG55501.1 / -- / Z1368 /unknown_protein_encoded_by_cryptic_prophage_CP-933M	2
AAG55502.1 / -- / Z1369 /unknown_protein_encoded_by_cryptic_prophage_CP-933M	2
AAG55503.1 / -- / Z1370 /putative_tail_component_encoded_by_cryptic_prophage_CP-933M	2
AAG55504.1 / -- / Z1371 /putative_tail_assembly_chaperone_encoded_by_cryptic_prophage_CP-933M	2
AAG55505.1 / -- / Z1372 /unknown_protein_encoded_by_cryptic_prophage_CP-933M	2
AAG55506.1 / -- / Z1373 /unknown_protein_encoded_by_cryptic_prophage_CP-933M	2
AAG55507.1 / -- / Z1374 /unknown_protein_encoded_by_cryptic_prophage_CP-933M	2
AAG55508.1 / -- / Z1375 /putative_tail_component_encoded_by_cryptic_prophage_CP-933M;_partial	2
AAG55510.1 / -- / Z1377 /putative_tail_component_encoded_by_cryptic_prophage_CP-933M	2
AAG55511.1 / -- / Z1378 /putative_tail_component_encoded_by_cryptic_prophage_CP-933M;_partial	2
AAG55512.1 / -- / Z1379 /putative_tail_component_encoded_by_cryptic_prophage_CP-933M;_partial	2
AAG55513.1 / -- / Z1380 /putative_tail_component_encoded_by_cryptic_prophage_CP-933M;_partial	2
AAG55514.1 / -- / Z1381 /putative_outer_membrane_protein_Lom_precursor_encoded_by_cryptic_prophage_CP-933M	2
AAG55515.1 / -- / Z1382 /putative_tail_component_encoded_by_cryptic_prophage_CP-933M;_partial	2
AAG55516.1 / -- / Z1383 /unknown_protein_encoded_by_cryptic_prophage_CP-933M	2
AAG55523.1 / hyaD / Z1392 /processing_of_HyaA_and_HyaB_proteins	2
AAG55546.1 / yccD / Z1417 /orf,_hypothetical_protein	2
AAG55556.1 / -- / Z1428 /unknown_protein_encoded_by_bacteriophage_BP-933W	2
AAG55558.1 / -- / Z1430 /unknown_protein_encoded_by_bacteriophage_BP-933W	2
AAG55563.1 / exoW / Z1435 /putative_exonuclease_of_bacteriophage_BP-933W	2
AAG55577.1 / -- / Z1450 /putative_replication_protein_O_of_bacteriophage_BP-933W	2
AAG55578.1 / -- / Z1451 /putative_replication_protein_P_of_bacteriophage_BP-933W	2
AAG55579.1 / -- / Z1452 /unknown_protein_encoded_by_bacteriophage_BP-933W	2
AAG55580.1 / -- / Z1453 /unknown_protein_encoded_by_bacteriophage_BP-933W	2
AAG55581.1 / -- / Z1454 /putative_DNA_N-6-adenine-methyltransferase_of_bacteriophage_BP-933W	2
AAG55585.1 / -- / Z1459 /antitermination_protein_Q_of_bacteriophage_BP-933W	2
AAG55589.1 / -- / Z1466 /unknown_protein_encoded_by_bacteriophage_BP-933W	2
AAG55591.1 / -- / Z1468 /putative_lysis_protein_S_of_bacteriophage_BP-933W	2
AAG55594.1 / -- / Z1473 /putative_endopeptidase_Rz_of_bacteriophage_BP-933W	2
AAG55596.1 / -- / Z1475 /putative_terminase_small_subunit_of_bacteriophage_BP-933W	2
AAG55597.1 / -- / Z1476 /partial_putative_terminase_large_subunit_of_bacteriophage_BP-933W	2
AAG55599.1 / -- / Z1478 /unknown_protein_encoded_by_bacteriophage_BP-933W	2
AAG55600.1 / -- / Z1479 /unknown_protein_encoded_by_bacteriophage_BP-933W	2
AAG55601.1 / -- / Z1480 /unknown_protein_encoded_by_bacteriophage_BP-933W	2
AAG55603.1 / -- / Z1482 /unknown_protein_encoded_by_bacteriophage_BP-933W	2
AAG55604.1 / -- / Z1483 /putative_tail_fiber_protein_of_bacteriophage_BP-933W	2
AAG55605.1 / -- / Z1484 /putative_tail_fiber_protein_of_bacteriophage_BP-933W	2
AAG55607.1 / -- / Z1486 /unknown_protein_encoded_by_bacteriophage_BP-933W	2
AAG55610.1 / lomW / Z1489 /putative_outer_membrane_protein_Lom_precursor_of_bacteriophage_BP-933W	2
AAG55611.1 / -- / Z1490 /unknown_protein_encoded_by_bacteriophage_BP-933W	2
AAG55613.1 / -- / Z1492 /unknown_protein_encoded_by_bacteriophage_BP-933W	2
AAG55616.1 / -- / Z1495 /unknown_protein_encoded_by_bacteriophage_BP-933W	2
AAG55620.1 / -- / Z1503 /unknown_protein_encoded_by_bacteriophage_BP-933W	2
AAG55632.1 / -- / Z1516 /hypothetical_protein	2
AAG55671.1 / -- / Z1556 /hypothetical_protein	2
AAG55676.1 / -- / Z1561 /hypothetical_protein	2
AAG55685.1 / -- / Z1570 /unknown_protein_encoded_in_ISEc8	2
AAG55686.1 / -- / Z1571 /unknown_protein_encoded_in_ISEc8	2
AAG55688.1 / -- / Z1573 /unknown_in_IS600	2
AAG55692.1 / -- / Z1577 /hypothetical_protein	2
AAG55698.1 / ureB_2 / Z1583 /putative_urease_structural_subunit_B_(beta)	2
AAG55712.1 / -- / Z1597 /unknown_in_ISEc8	2
AAG55715.1 / -- / Z1600 /unknown_in_ISEc8	2
AAG55716.1 / -- / Z1601 /unknown_in_ISEc8	2
AAG55717.1 / -- / Z1602 /unknown_in_ISEc8	2
AAG55718.1 / terW_2 / Z1603 /unknown_associated_with_putative_tellurite_resistance	2
AAG55719.1 / -- / Z1604 /hypothetical_protein	2
AAG55720.1 / -- / Z1605 /hypothetical_protein	2
AAG55721.1 / -- / Z1606 /hypothetical_protein	2
AAG55722.1 / -- / Z1607 /hypothetical_protein	2
AAG55723.1 / -- / Z1608 /hypothetical_protein	2
AAG55726.1 / terA_2 / Z1611 /putative_phage_inhibition,_colicin_resistance_and_tellurite_resistance_protein	2
AAG55732.1 / -- / Z1617 /putative_receptor	2
AAG55738.1 / -- / Z1623 /hypothetical_protein	2
AAG55743.1 / -- / Z1628 /hypothetical_protein	2
AAG55747.1 / -- / Z1632 /IS1_protein_InsB	2
AAG55750.1 / -- / Z1635 /hypothetical_protein	2
AAG55751.1 / -- / Z1636 /hypothetical_protein	2
AAG55752.1 / -- / Z1637 /hypothetical_protein	2
AAG55753.1 / -- / Z1638 /putative_transposase	2
AAG55758.1 / -- / Z1643 /hypothetical_protein	2
AAG55759.1 / -- / Z1644 /unknown	2
AAG55762.1 / -- / Z1647 /partial_transposase	2
AAG55765.1 / -- / Z1650 /unknown	2
AAG55766.1 / -- / Z1651 /putative_adhesin	2
AAG55767.1 / -- / Z1652 /unknown	2
AAG55768.1 / -- / Z1653 /unknown	2
AAG55769.1 / -- / Z1654 /hypothetical_protein	2
AAG55770.1 / -- / Z1655 /unknown	2
AAG55772.1 / -- / Z1657 /putative_DNA_repair_protein,_RADC_family	2
AAG55773.1 / -- / Z1658 /putative_structural_protein	2
AAG55774.1 / -- / Z1660 /transposase_for_IS629	2
AAG55777.1 / -- / Z1663 /hypothetical_protein	2
AAG55778.1 / -- / Z1664 /unknown	2
AAG55782.1 / ycdZ / Z1669 /orf,_hypothetical_protein	2
AAG55796.1 / yceK / Z1685 /hypothetical_protein	2
AAG55804.1 / yceO / Z1695 /hypothetical_protein	2
AAG55815.1 / mviN / Z1707 /putative_virulence_factor	2
AAG55820.1 / flgC / Z1712 /flagellar_biosynthesis,_cell-proximal_portion_of_basal-body_rod	2
AAG55854.1 / ycfP / Z1747 /orf,_hypothetical_protein	2
AAG55870.1 / xisN / Z1765 /putative_excisionase_for_prophage_CP-933N	2
AAG55873.1 / -- / Z1769 /unknown_protein_encoded_by_prophage_CP-933N	2
AAG55877.1 / -- / Z1773 /unknown_protein_encoded_by_prophage_CP-933N	2
AAG55878.1 / -- / Z1774 /unknown_protein_encoded_by_prophage_CP-933N	2
AAG55879.1 / -- / Z1775 /unknown_protein_encoded_by_prophage_CP-933N	2
AAG55880.1 / -- / Z1776 /unknown_protein_encoded_by_prophage_CP-933N	2
AAG55881.1 / -- / Z1777 /unknown_protein_encoded_by_prophage_CP-933N	2
AAG55887.1 / -- / Z1783 /putative_Gef-like_protein_encoded_by_prophage_CP-933N	2
AAG55888.1 / -- / Z1784 /unknown_protein_encoded_by_prophage_CP-933N	2
AAG55889.1 / -- / Z1785 /putative_endodeoxyribonuclease_of_prophage_CP-933N	2
AAG55892.1 / -- / Z1788 /unknown_protein_encoded_by_prophage_CP-933N	2
AAG55894.1 / -- / Z1793 /unknown_protein_encoded_by_prophage_CP-933N	2
AAG55895.1 / -- / Z1794 /putative_holin_protein	2
AAG55897.1 / -- / Z1796 /putative_endolysin_of_prophage_CP-933N	2
AAG55899.1 / -- / Z1798 /putative_endopeptidase_of_prophage_CP-933N	2
AAG55901.1 / -- / Z1800 /unknown_protein_encoded_by_prophage_CP-933N	2
AAG55902.1 / -- / Z1802 /unknown_protein_encoded_by_prophage_CP-933N	2
AAG55903.1 / -- / Z1803 /putative_terminase_encoded_by_prophage_CP-933N	2
AAG55904.1 / -- / Z1804 /unknown_protein_encoded_by_prophage_CP-933N	2
AAG55905.1 / -- / Z1805 /unknown_protein_encoded_by_prophage_CP-933N	2
AAG55906.1 / -- / Z1806 /unknown_protein_encoded_by_prophage_CP-933N	2
AAG55907.1 / -- / Z1807 /unknown_protein_encoded_by_prophage_CP-933N	2
AAG55909.1 / -- / Z1809 /unknown_protein_encoded_by_prophage_CP-933N	2
AAG55910.1 / -- / Z1810 /unknown_protein_encoded_by_prophage_CP-933N	2
AAG55911.1 / -- / Z1811 /putative_tail_component_encoded_by_prophage_CP-933N	2
AAG55912.1 / -- / Z1812 /putative_tail_assembly_chaperone_encoded_by_prophage_CP-933N	2
AAG55913.1 / -- / Z1813 /unknown_protein_encoded_by_prophage_CP-933N	2
AAG55914.1 / -- / Z1814 /unknown_protein_encoded_by_prophage_CP-933N	2
AAG55915.1 / -- / Z1815 /putative_tail_component_L_homolog_encoded_by_prophage_CP-933N	2
AAG55916.1 / -- / Z1816 /unknown_protein_encoded_by_prophage_CP-933N	2
AAG55919.1 / -- / Z1819 /putative_tail_component_K_homolog_encoded_by_prophage_CP-933N	2
AAG55920.1 / -- / Z1820 /unknown_protein_encoded_by_prophage_CP-933N	2
AAG55925.1 / -- / Z1825 /putative_IS_encoded_protein	2
AAG55926.1 / -- / Z1826 /putative_IS_encoded_protein	2
AAG55927.1 / -- / Z1827 /putative_IS_encoded_protein	2
AAG55929.1 / potB / Z1830 /spermidine/putrescine_transport_system_permease	2
AAG55933.1 / -- / Z1835 /putative_integrase_of_prophage_CP-933C	2
AAG55934.1 / -- / Z1836 /unknown_protein_encoded_by_prophage_CP-933C	2
AAG55935.1 / -- / Z1838 /unknown_protein_encoded_by_prophage_CP-933C	2
AAG55939.1 / -- / Z1842 /unknown_protein_encoded_by_prophage_CP-933C	2
AAG55940.1 / -- / Z1843 /unknown_protein_encoded_by_prophage_CP-933C	2
AAG55941.1 / -- / Z1844 /unknown_protein_encoded_by_prophage_CP-933C	2
AAG55942.1 / -- / Z1845 /putative_single_stranded_DNA-binding_protein_of_prophage_CP-933C	2
AAG55943.1 / -- / Z1846 /unknown_protein_encoded_by_prophage_CP-933C	2
AAG55945.1 / -- / Z1848 /putative_head_maturation_protease_of_prophage_CP-933C	2
AAG55946.1 / -- / Z1849 /putative_portal_protein_of_prophage_CP-933C	2
AAG55947.1 / -- / Z1850 /unknown_protein_encoded_by_prophage_CP-933C	2
AAG55948.1 / -- / Z1851 /unknown_protein_encoded_by_prophage_CP-933C	2
AAG55949.1 / -- / Z1852 /putative_holin_protein_of_prophage_CP-933C	2
AAG55950.1 / -- / Z1853 /unknown_protein_encoded_by_prophage_CP-933C	2
AAG55951.1 / -- / Z1854 /putative_terminase_of_prophage_CP-933C	2
AAG55952.1 / -- / Z1855 /unknown_protein_encoded_by_prophage_CP-933C	2
AAG55953.1 / -- / Z1856 /unknown_protein_encoded_by_prophage_CP-933C	2
AAG55966.1 / -- / Z1869 /putative_replication_protein_P_of_prophage_CP-933X	2
AAG55974.1 / -- / Z1877 /putative_endopeptidase_of_prophage_CP-933X	2
AAG55979.1 / -- / Z1882 /putative_DNA_packaging_protein_of_prophage_CP-933X	2
AAG55980.1 / -- / Z1883 /putative_DNA_packaging_protein_of_prophage_CP-933X	2
AAG55981.1 / -- / Z1884 /putative_head-tail_joining_protein_of_prophage_CP-933X	2
AAG55982.1 / -- / Z1885 /putative_capsid_structural_protein_of_prophage_CP-933X	2
AAG55983.1 / -- / Z1886 /putative_capsid_protein_of_prophage_CP-933X	2
AAG55987.1 / -- / Z1890 /putative_head-tail_joining_protein_of_prophage_CP-933X	2
AAG55989.1 / -- / Z1893 /putative_tail_component_of_prophage_CP-933X	2
AAG55990.1 / -- / Z1894 /putative_tail_component_of_prophage_CP-933X	2
AAG55991.1 / -- / Z1895 /putative_tail_component_of_prophage_CP-933X	2
AAG55992.1 / -- / Z1896 /putative_tail_component_of_prophage_CP-933X	2
AAG55994.1 / -- / Z1901 /unknown_protein_encoded_by_prophage_CP-933X	2
AAG55995.1 / -- / Z1902 /putative_head-tail_adaptor_of_prophage_CP-933X	2
AAG55997.1 / -- / Z1905 /unknown_protein_encoded_by_prophage_CP-933X	2
AAG55998.1 / -- / Z1906 /unknown_protein_encoded_by_prophage_CP-933X	2
AAG55999.1 / -- / Z1908 /putative_tail_component_of_prophage_CP-933X	2
AAG56000.1 / -- / Z1910 /unknown_protein_encoded_by_prophage_CP-933X	2
AAG56001.1 / -- / Z1912 /unknown_protein_encoded_by_prophage_CP-933X	2
AAG56002.1 / -- / Z1913 /putative_tail_component_of_prophage_CP-933X	2
AAG56003.1 / -- / Z1914 /putative_minor_tail_fiber_protein_of_prophage_CP-933X	2
AAG56004.1 / -- / Z1915 /putative_tail_protein_(partial)_of_prophage_CP-933X	2
AAG56005.1 / -- / Z1916 /putative_tail_protein_(partial)_of_prophage_CP-933X	2
AAG56015.1 / -- / Z1926 /unknown_protein_encoded_by_prophage_CP-933X	2
AAG56017.1 / -- / Z1928 /unknown_protein_encoded_by_ISEc8_in_prophage_CP-933X	2
AAG56018.1 / -- / Z1929 /unknown_protein_encoded_by_ISEc8_in_prophage_CP-933X	2
AAG56023.1 / -- / Z1934 /putative_transposase_for_IS629	2
AAG56044.1 / mltE / Z1956 /murein_transglycosylase_E	2
AAG56045.1 / -- / Z1957 /transposase_for_IS629	2
AAG56074.1 / -- / Z1987 /hypothetical_protein	2
AAG56075.1 / -- / Z1989 /hypothetical_protein	2
AAG56079.1 / ychN / Z1994 /orf,_hypothetical_protein	2
AAG56118.1 / -- / Z2042 /unknown_protein_encoded_by_prophage_CP-933O	2
AAG56124.1 / -- / Z2049 /unknown_protein_encoded_by_prophage_CP-933O	2
AAG56128.1 / -- / Z2054 /putative_killer_protein_encoded_by_prophage_CP-933O;_paralogous_proteins_disrupt_host_membranes_when_produced_in_excess	2
AAG56130.1 / -- / Z2056 /unknown_protein_encoded_by_prophage_CP-933O	2
AAG56131.1 / -- / Z2057 /putative_endonuclease_of_prophage_CP-933O	2
AAG56133.1 / -- / Z2059 /unknown_protein_encoded_by_prophage_CP-933O	2
AAG56134.1 / -- / Z2060 /putative_DNA_adenine_methyltransferase_encoded_by_prophage_CP-933O	2
AAG56136.1 / -- / Z2065 /similar_to_conserved_hypothetical_phage_protein_YjhS_encoded_within_prophage_CP-933O	2
AAG56137.1 / -- / Z2066 /unknown_protein_encoded_by_prophage_CP-933O	2
AAG56138.1 / -- / Z2068 /unknown_protein_encoded_by_prophage_CP-933O	2
AAG56139.1 / -- / Z2069 /putative_holin_protein_of_prophage_CP-933O	2
AAG56142.1 / -- / Z2072 /putative_IS_encoded_proteinen_coded_by_prophage_CP-933O	2
AAG56143.1 / -- / Z2073 /putative_transposase_within_CP-933O	2
AAG56149.1 / -- / Z2079 /putative_IS_encoded_protein_within_CP-933O	2
AAG56150.1 / -- / Z2080 /putative_IS_encoded_protein_within_CP-933O	2
AAG56151.1 / -- / Z2081 /putative_IS_encoded_protein_within_CP-933O	2
AAG56152.1 / -- / Z2082 /putative_transposase_within_CP-933O;_partial	2
AAG56162.1 / -- / Z2092 /unknown_protein_encoded_within_prophage_CP-933O	2
AAG56163.1 / -- / Z2093 /unknown_protein_encoded_within_prophage_CP-933O	2
AAG56164.1 / -- / Z2094 /unknown_protein_encoded_within_prophage_CP-933O	2
AAG56166.1 / -- / Z2096 /unknown_protein_encoded_within_prophage_CP-933O	2
AAG56168.1 / -- / Z2098 /unknown_protein_encoded_within_prophage_CP-933O	2
AAG56170.1 / -- / Z2100 /unknown_protein_encoded_within_prophage_CP-933O	2
AAG56171.1 / -- / Z2101 /putative_endonuclease_encoded_within_prophage_CP-933O	2
AAG56175.1 / -- / Z2105 /unknown_protein_encoded_within_prophage_CP-933O	2
AAG56176.1 / -- / Z2106 /unknown_protein_encoded_within_prophage_CP-933O	2
AAG56178.1 / -- / Z2108 /hypothetical_phage_protein_similar_to_YjhS_encoded_within_prophage_CP-933O	2
AAG56179.1 / -- / Z2109 /hypothetical_phage_protein_similar_to_YjhS_encoded_within_prophage_CP-933O	2
AAG56181.1 / -- / Z2111 /putative_transposase_encoded_within_prophage_CP-933O	2
AAG56183.1 / -- / Z2113 /unknown_protein_encoded_within_prophage_CP-933O	2
AAG56184.1 / -- / Z2114 /unknown_protein_encoded_within_prophage_CP-933O	2
AAG56185.1 / -- / Z2115 /unknown_protein_encoded_within_prophage_CP-933O	2
AAG56186.1 / -- / Z2116 /unknown_protein_encoded_within_prophage_CP-933O_similar_to_terminase_large_subunit_of_phage_lambda	2
AAG56188.1 / -- / Z2118 /putative_endopeptidase_Rz_of_prophage_CP-933O	2
AAG56190.1 / -- / Z2120 /putative_endolysin_of_prophage_CP-933O	2
AAG56192.1 / -- / Z2122 /putative_holin_protein_of_prophage_CP-933O	2
AAG56196.1 / -- / Z2130 /putative_IS_encoded_protein_encoded_within_prophage_CP-933O	2
AAG56197.1 / -- / Z2131 /putative_terminase_large_subunit_of_prophage_CP-933O	2
AAG56199.1 / -- / Z2133 /putative_capsid_assembly_protein_of_prophage_CP-933O	2
AAG56200.1 / -- / Z2134 /putative_head-tail_preconnector_protein_of_prophage_CP-933O	2
AAG56201.1 / -- / Z2135 /putative_capsid_protein_small_subunit_of_prophage_CP-933O	2
AAG56203.1 / -- / Z2137 /putative_tail_component_of_prophage_CP-933O	2
AAG56204.1 / -- / Z2138 /putative_tail_component_of_prophage_CP-933O	2
AAG56205.1 / -- / Z2139 /putative_tail_component_of_prophage_CP-933O	2
AAG56206.1 / -- / Z2140 /putative_tail_component_of_prophage_CP-933O	2
AAG56207.1 / -- / Z2141 /putative_tail_component_of_prophage_CP-933O	2
AAG56208.1 / -- / Z2142 /putative_tail_component_of_prophage_CP-933O	2
AAG56209.1 / -- / Z2143 /putative_tail_component_of_prophage_CP-933O	2
AAG56210.1 / -- / Z2144 /putative_tail_component_of_prophage_CP-933O	2
AAG56211.1 / -- / Z2145 /putative_tail_component_of_prophage_CP-933O	2
AAG56213.1 / -- / Z2147 /putative_tail_fiber_protein_of_prophage_CP-933O	2
AAG56214.1 / -- / Z2148 /unknown_protein_encoded_within_prophage_CP-933O	2
AAG56286.1 / -- / Z2227 /putative_ATP-binding_component_of_a_transport_system	2
AAG56305.1 / narV / Z2247 /cryptic_nitrate_reductase_2,_gamma_subunit	2
AAG56315.1 / -- / Z2257 /unknown_protein_associated_with_Rhs_element	2
AAG56316.1 / -- / Z2259 /unknown_protein_associated_with_Rhs_element	2
AAG56317.1 / -- / Z2261 /unknown_protein_associated_with_Rhs_element	2
AAG56318.1 / vgrE / Z2262 /unknown_protein_associated_with_Rhs_element	2
AAG56334.1 / -- / Z2278 /putative_ATP-binding_component_of_a_transport_system	2
AAG56338.1 / -- / Z2282 /orf,_hypothetical_protein	2
AAG56348.1 / ydcH / Z2292 /hypothetical_protein	2
AAG56389.1 / -- / Z2340 /putative_tail_fiber_protein_encoded_by_prophage_CP-933R	2
AAG56391.1 / -- / Z2343 /partial_putative_outer_membrane_protein_Lom_precursor_encoded_by_prophage_CP-933R	2
AAG56392.1 / -- / Z2344 /putative_tail_fiber_protein_encoded_by_prophage_CP-933R	2
AAG56393.1 / -- / Z2346 /partial_putative_phage_tail_protein_encoded_by_prophage_CP-933R	2
AAG56394.1 / -- / Z2347 /putative_copper-zinc_superoxide_dismutase_encoded_within_prophage_CP-933R	2
AAG56395.1 / -- / Z2348 /partial_putative_phage_tail_protein_encoded_by_prophage_CP-933R	2
AAG56396.2 / -- / Z2350 /partial_putative_phage_tail_protein_encoded_by_prophage_CP-933R	2
AAG56397.1 / -- / Z2351 /putative_tail_component_of_prophage_CP-933R	2
AAG56398.1 / -- / Z2352 /putative_tail_component_of_prophage_CP-933R	2
AAG56399.1 / -- / Z2353 /putative_tail_component_of_prophage_CP-933R	2
AAG56400.1 / -- / Z2354 /partial_putative_tail_component_of_prophage_CP-933R	2
AAG56401.1 / -- / Z2355 /partial_putative_tail_component_of_prophage_CP-933R	2
AAG56402.1 / -- / Z2356 /putative_tail_component_of_prophage_CP-933R	2
AAG56403.1 / -- / Z2357 /putative_tail_component_of_prophage_CP-933R	2
AAG56404.1 / -- / Z2358 /putative_tail_component_of_prophage_CP-933R	2
AAG56406.1 / -- / Z2360 /putative_capsid_protein_of_prophage_CP-933R	2
AAG56407.1 / -- / Z2361 /putative_capsid_assembly_protein_of_prophage_CP-933R	2
AAG56408.1 / -- / Z2362 /putative_capsid_protein_of_prophage_CP-933R	2
AAG56410.1 / -- / Z2364 /putative_DNA_packaging_protein_of_prophage_CP-933R;_terminase_large_subunit	2
AAG56417.1 / -- / Z2371 /putative_lysozyme_R_of_prophage_CP-933R	2
AAG56419.1 / -- / Z2374 /putative_holin_protein_of_prophage_CP-933R	2
AAG56421.1 / -- / Z2376 /putative_IS629_transposase_within_prophage_CP-933R	2
AAG56422.1 / -- / Z2377 /unknown_protein_encoded_within_prophage_CP-933R	2
AAG56427.1 / -- / Z2385 /unknown_protein_encoded_within_prophage_CP-933R	2
AAG56435.1 / -- / Z2394 /unknown_protein_encoded_within_prophage_CP-933R	2
AAG56436.1 / -- / Z2395 /unknown_protein_encoded_within_prophage_CP-933R	2
AAG56437.1 / -- / Z2396 /putative_DNA_replication_factor_encoded_by_prophage_CP-933R	2
AAG56463.1 / -- / Z2430 /putative_transposase_for_IS629	2
AAG56505.1 / ycjC / Z2489 /orf,_hypothetical_protein	2
AAG56507.1 / -- / Z2491 /putative_glutamine_synthetase	2
AAG56519.1 / -- / Z2507 /hypothetical_protein	2
AAG56528.1 / -- / Z2519 /hypothetical_protein	2
AAG56534.1 / yciS / Z2528 /orf,_hypothetical_protein	2
AAG56565.1 / -- / Z2563 /putative_transposase_(partial)	2
AAG56607.1 / uidR / Z2623 /repressor_for_uid_operon	2
AAG56624.1 / gst / Z2647 /glutathionine_S-transferase	2
AAG56659.1 / -- / Z2700 /orf,_hypothetical_protein	2
AAG56699.1 / himA / Z2741 /integration_host_factor_(IHF),_alpha_subunit;_site_specific_recombination	2
AAG56758.1 / -- / Z2806 /putative_transposase	2
AAG56772.1 / yeaG / Z2823 /hypothetical_protein	2
AAG56813.1 / -- / Z2869 /orf,_hypothetical_protein	2
AAG56831.1 / -- / Z2889 /orf,_hypothetical_protein	2
AAG56843.1 / yebK / Z2905 /orf,_hypothetical_protein	2
AAG56873.1 / cheB / Z2937 /response_regulator_for_chemotaxis_(cheA_sensor);_protein_methylesterase	2
AAG56877.1 / cheW / Z2941 /positive_regulator_of_CheA_protein_activity	2
AAG56888.1 / araH_A / Z2952 /partial_high-affinity_L-arabinose_transport_system;_membrane_protein,_fragment_1	2
AAG56892.1 / -- / Z2958 /orf,_hypothetical_protein	2
AAG56897.1 / yecA / Z2964 /orf,_hypothetical_protein	2
AAG56909.1 / -- / Z2977 /unknown_protein_encoded_by_prophage_CP-933T	2
AAG56912.1 / -- / Z2980 /putative_stability/partitioning_protein_encoded_within_CP-933T	2
AAG56913.1 / -- / Z2981 /IS629_transposase_encoded_within_prophage_CP-933T	2
AAG56918.1 / -- / Z2986 /putative_tail_fiber_protein_of_prophage_CP-933T	2
AAG56919.1 / -- / Z2987 /putative_tail_fiber_component_of_prophage_CP-933T	2
AAG56920.1 / -- / Z2988 /putative_tail_fiber_protein_component_of_prophage_CP-933T	2
AAG56922.1 / -- / Z2990 /putative_tail_fiber_component_of_prophage_CP-933T	2
AAG56923.1 / -- / Z2991 /putative_tail_sheath_protein_of_prophage_CP-933T	2
AAG56967.1 / dsrB / Z3042 /orf,_hypothetical_protein	2
AAG56976.1 / yedJ / Z3055 /orf,_hypothetical_protein	2
AAG56985.1 / -- / Z3064 /orf,_hypothetical_protein	2
AAG56993.1 / -- / Z3074 /putative_tail_fiber_protein_of_prophage_CP-933U	2
AAG56994.1 / lomU / Z3075 /putative_outer_membrane_protein_of_prophage_CP-933U	2
AAG56995.1 / -- / Z3077 /putative_tail_fiber_component_J_of_prophage_CP-933U	2
AAG56996.1 / -- / Z3079 /putative_tail_fiber_component_I_of_prophage_CP-933U	2
AAG56997.1 / -- / Z3081 /putative_tail_fiber_component_K_of_prophage_CP-933U	2
AAG56998.1 / -- / Z3082 /putative_tail_fiber_component_L_of_prophage_CP-933U	2
AAG56999.1 / -- / Z3083 /putative_tail_fiber_component_M_of_prophage_CP-933U	2
AAG57000.1 / -- / Z3084 /putative_tail_fiber_component_H_of_prophage_CP-933U	2
AAG57001.1 / -- / Z3085 /putative_tail_fiber_component_T_of_prophage_CP-933U	2
AAG57002.1 / -- / Z3086 /putative_tail_fiber_component_G_of_prophage_CP-933U	2
AAG57003.1 / -- / Z3087 /putative_tail_fiber_component_V_of_prophage_CP-933U	2
AAG57005.1 / -- / Z3089 /putative_tail_fiber_component_Z_of_prophage_CP-933U	2
AAG57006.1 / -- / Z3090 /unknown_protein_encoded_within_prophage_CP-933U	2
AAG57008.1 / -- / Z3092 /unknown_protein_encoded_within_prophage_CP-933U	2
AAG57010.1 / -- / Z3095 /putative_transposase_encoded_within_prophage_CP-933U	2
AAG57012.1 / -- / Z3098 /putative_head-tail_preconnector_protein_of_prophage_CP-933U	2
AAG57013.1 / -- / Z3099 /putative_DNA_packaging_protein_of_prophage_CP-933U	2
AAG57015.1 / -- / Z3101 /putative_endopeptidase_of_prophage_CP-933U	2
AAG57017.1 / -- / Z3104 /putative_endolysin_of_prophage_CP-933U	2
AAG57019.1 / -- / Z3106 /putative_holin_protein_of_prophage_CP-933U	2
AAG57020.1 / -- / Z3107 /unknown_protein_encoded_within_prophage_CP-933U	2
AAG57022.1 / -- / Z3109 /unknown_protein_encoded_within_prophage_CP-933U	2
AAG57024.1 / -- / Z3115 /putative_endonuclease_encoded_within_prophage_CP-933U	2
AAG57025.1 / -- / Z3116 /unknown_protein_encoded_within_prophage_CP-933U	2
AAG57026.1 / -- / Z3117 /unknown_protein_encoded_within_prophage_CP-933U	2
AAG57030.1 / -- / Z3121 /unknown_protein_encoded_within_prophage_CP-933U	2
AAG57031.1 / -- / Z3122 /unknown_protein_encoded_within_prophage_CP-933U	2
AAG57032.1 / -- / Z3123 /unknown_protein_encoded_within_prophage_CP-933U	2
AAG57033.1 / -- / Z3124 /unknown_protein_encoded_within_prophage_CP-933U	2
AAG57056.1 / -- / Z3155 /unknown_protein_encoded_by_ISEc8	2
AAG57057.1 / -- / Z3156 /unknown_protein_encoded_by_ISEc8	2
AAG57060.1 / -- / Z3162 /IS629_transposase	2
AAG57062.1 / yeeU / Z3164 /putative_structural_protein	2
AAG57063.1 / -- / Z3165 /hypothetical_protein	2
AAG57111.1 / wcaH / Z3215 /GDP-mannose_mannosyl_hydrolase	2
AAG57126.2 / asmA / Z3232 /suppressor_of_ompF_assembly_mutants	2
AAG57127.1 / dcd / Z3233 /2'-deoxycytidine_5'-triphosphate_deaminase	2
AAG57136.1 / -- / Z3242 /hypothetical_protein	2
AAG57154.1 / -- / Z3260 /orf,_hypothetical_protein	2
AAG57182.1 / -- / Z3289 /hypothetical_protein	2
AAG57183.1 / -- / Z3290 /hypothetical_protein	2
AAG57189.1 / -- / Z3297 /putative_transposase_for_IS629	2
AAG57196.1 / -- / Z3306 /unknown_protein_encoded_within_prophage_CP-933V	2
AAG57197.1 / -- / Z3307 /partial_putative_tail_fiber_protein_encoded_within_prophage_CP-933V	2
AAG57198.1 / -- / Z3309 /putative_tail_fiber_protein_encoded_within_prophage_CP-933V	2
AAG57200.1 / -- / Z3311 /putative_tail_fiber_protein_of_prophage_CP-933V	2
AAG57201.1 / -- / Z3312 /putative_superoxide_dismutase	2
AAG57202.1 / -- / Z3313 /putative_tail_component_of_prophage_CP-933V	2
AAG57203.1 / -- / Z3314 /putative_tail_component_of_prophage_CP-933V	2
AAG57204.1 / -- / Z3315 /putative_tail_component_of_prophage_CP-933V	2
AAG57205.1 / -- / Z3316 /unknown_protein_encoded_within_prophage_CP-933V	2
AAG57206.1 / -- / Z3318 /putative_tail_component_of_prophage_CP-933V	2
AAG57207.1 / -- / Z3319 /unknown_protein_encoded_within_prophage_CP-933V	2
AAG57208.1 / -- / Z3320 /unknown_protein_encoded_within_prophage_CP-933V	2
AAG57209.1 / -- / Z3322 /putative_major_tail_subunit_encoded_within_prophage_CP-933V	2
AAG57210.1 / -- / Z3323 /unknown_protein_encoded_within_prophage_CP-933V	2
AAG57211.1 / -- / Z3325 /unknown_protein_encoded_within_prophage_CP-933V	2
AAG57212.1 / -- / Z3326 /unknown_protein_encoded_within_prophage_CP-933V	2
AAG57213.1 / -- / Z3327 /unknown_protein_encoded_within_prophage_CP-933V	2
AAG57214.1 / -- / Z3328 /putative_portal_protein_for_prophage_CP-933V	2
AAG57215.1 / -- / Z3329 /unknown_protein_encoded_within_prophage_CP-933V	2
AAG57216.1 / -- / Z3331 /unknown_protein_encoded_within_prophage_CP-933V	2
AAG57217.1 / -- / Z3332 /unknown_protein_encoded_within_prophage_CP-933V	2
AAG57219.1 / -- / Z3334 /unknown_protein_encoded_within_prophage_CP-933V	2
AAG57224.1 / -- / Z3340 /putative_lysis_protein_S_of_prophage_CP-933V	2
AAG57225.1 / -- / Z3341 /unknown_protein_encoded_within_prophage_CP-933V	2
AAG57226.1 / -- / Z3342 /unknown_protein_encoded_within_prophage_CP-933V	2
AAG57229.1 / -- / Z3345 /putative_antitermination_protein_Q_for_prophage_CP-933V	2
AAG57231.1 / -- / Z3347 /unknown_protein_encoded_within_prophage_CP-933V	2
AAG57233.1 / -- / Z3349 /putative_DNA_methyltransferase_encoded_within_prophage_CP-933V	2
AAG57234.1 / -- / Z3351 /unknown_protein_encoded_within_prophage_CP-933V	2
AAG57235.1 / -- / Z3352 /unknown_protein_encoded_within_prophage_CP-933V	2
AAG57236.1 / -- / Z3353 /unknown_protein_encoded_within_prophage_CP-933V	2
AAG57237.1 / -- / Z3354 /putative_exclusion_protein_ren_of_prophage_CP-933V	2
AAG57239.1 / -- / Z3356 /putative_DNA_replication_protein_O_of_prophage_CP-933V	2
AAG57241.1 / -- / Z3358 /putative_repressor_protein_CI_of_prophage_CP-933V	2
AAG57250.1 / -- / Z3367 /putative_exonuclease_of_prophage_CP-933V	2
AAG57255.1 / -- / Z3372 /unknown_protein_encoded_within_prophage_CP-933V	2
AAG57256.1 / -- / Z3373 /unknown_protein_encoded_within_prophage_CP-933V	2
AAG57257.1 / -- / Z3374 /unknown_protein_encoded_within_prophage_CP-933V	2
AAG57268.1 / yohD / Z3385 /orf,_hypothetical_protein	2
AAG57335.1 / ccmB / Z3457 /heme_exporter_protein_B,_cytochrome_c-type_biogenesis_protein	2
AAG57337.1 / napC / Z3459 /cytochrome_c-type_protein	2
AAG57355.1 / -- / Z3479 /hypothetical_protein	2
AAG57398.1 / menF / Z3525 /isochorismate_hydroxymutase_2,_menaquinone_biosynthesis	2
AAG57399.1 / elaB / Z3526 /orf,_hypothetical_protein	2
AAG57437.1 / hisQ / Z3570 /histidine_transport_system_permease_protein	2
AAG57439.1 / argT / Z3572 /lysine-,_arginine-,_ornithine-binding_periplasmic_protein	2
AAG57446.1 / dedA / Z3579 /orf,_hypothetical_protein	2
AAG57447.1 / truA / Z3580 /pseudouridylate_synthase_I	2
AAG57465.1 / yfcS / Z3599 /putative_fimbrial_chaperone	2
AAG57480.1 / -- / Z3617 /hypothetical_protein	2
AAG57523.1 / -- / Z3664 /putative_virulence_protein	2
AAG57526.1 / yfeR_2 / Z3673 /putative_transcriptional_regulator_LYSR-type	2
AAG57529.1 / -- / Z3676 /hypothetical_protein	2
AAG57538.1 / yfeK / Z3685 /hypothetical_protein	2
AAG57552.1 / -- / Z3699 /hypothetical_protein	2
AAG57556.1 / -- / Z3703 /orf,_hypothetical_protein	2
AAG57599.1 / hyfI / Z3749 /hydrogenase_4_Fe-S_subunit	2
AAG57600.1 / -- / Z3750 /putative_protein_processing_element	2
AAG57631.1 / -- / Z3784 /putative_dimethyl_sulfoxide_reductase_subunit_B	2
AAG57706.1 / yfiH / Z3887 /orf,_hypothetical_protein	2
AAG57722.1 / -- / Z3905 /orf,_hypothetical_protein	2
AAG57738.1 / -- / Z3923 /hypothetical_protein	2
AAG57739.1 / -- / Z3924 /partial_putative_transposase	2
AAG57740.1 / -- / Z3925 /partial_putative_transposase	2
AAG57741.1 / -- / Z3926 /unknown_protein_encoded_by_prophage_CP-933Y	2
AAG57742.1 / -- / Z3927 /unknown_protein_encoded_by_prophage_CP-933Y	2
AAG57747.1 / -- / Z3934 /unknown_protein_encoded_by_prophage_CP-933Y	2
AAG57751.1 / -- / Z3938 /hypothetical_protein	2
AAG57840.1 / ygbA / Z4041 /orf,_hypothetical_protein	2
AAG57847.1 / -- / Z4048 /putative_regulator	2
AAG57856.1 / ygbE / Z4057 /putative_cytochrome_oxidase_subunit	2
AAG57869.1 / -- / Z4071 /hypothetical_protein	2
AAG57878.1 / -- / Z4080 /hypothetical_protein	2
AAG57896.1 / chpR / Z4098 /suppressor_of_inhibitory_function_of_ChpA,_PemI-like,_autoregulated	2
AAG57934.1 / ppdC / Z4140 /prepilin_peptidase_dependent_protein_C	2
AAG58025.1 / ygfY / Z4235 /orf,_hypothetical_protein	2
AAG58099.2 / -- / Z4314 /unknown_protein_encoded_by_ISEc8	2
AAG58101.1 / -- / Z4316 /unknown_protein_encoded_by_ISEc8	2
AAG58102.1 / -- / Z4317 /unknown_protein_encoded_by_ISEc8	2
AAG58103.1 / -- / Z4318 /hypothetical_protein	2
AAG58104.1 / -- / Z4320 /hypothetical_protein	2
AAG58106.1 / -- / Z4322 /hypothetical_protein	2
AAG58107.1 / -- / Z4323 /hypothetical_protein	2
AAG58108.1 / -- / Z4324 /putative_transposase	2
AAG58114.1 / -- / Z4330 /putative_transposase	2
AAG58118.1 / -- / Z4334 /IS629_transposase	2
AAG58120.1 / -- / Z4336 /unknown_protein_encoded_by_ISEc8	2
AAG58121.1 / -- / Z4337 /unknown_protein_encoded_by_ISEc8	2
AAG58123.1 / -- / Z4340 /unknown_protein_encoded_by_ISEc8	2
AAG58136.1 / -- / Z4353 /putative_enzyme	2
AAG58153.1 / sufI / Z4371 /suppressor_of_ftsI	2
AAG58156.1 / -- / Z4374 /putative_transport_periplasmic_protein	2
AAG58171.1 / icc / Z4389 /regulator_of_lacZ	2
AAG58180.1 / -- / Z4398 /hypothetical_protein	2
AAG58193.1 / ygiH / Z4412 /orf,_hypothetical_protein	2
AAG58200.1 / dnaG / Z4419 /DNA_biosynthesis;_DNA_primase	2
AAG58218.1 / ygjP / Z4438 /orf,_hypothetical_protein	2
AAG58219.1 / ygjQ / Z4439 /orf,_hypothetical_protein	2
AAG58229.1 / yqjB / Z4450 /orf,_hypothetical_protein	2
AAG58241.1 / -- / Z4462 /hypothetical_protein	2
AAG58253.1 / -- / Z4474 /hypothetical_protein	2
AAG58261.1 / agaR / Z4483 /putative_DEOR-type_transcriptional_regulator_of_aga_operon	2
AAG58280.1 / -- / Z4503 /putative_transposase	2
AAG58318.1 / yhbE / Z4546 /orf,_hypothetical_protein	2
AAG58322.1 / nlp / Z4551 /regulatory_factor_of_maltose_metabolism;_similar_to_Ner_repressor_protein_of_phage_Mu	2
AAG58325.1 / yrbB / Z4554 /hypothetical_protein	2
AAG58356.1 / sspB / Z4586 /stringent_starvation_protein_B	2
AAG58370.1 / yhcR / Z4601 /orf,_hypothetical_protein	2
AAG58382.1 / -- / Z4614 /hypothetical_protein	2
AAG58385.1 / yhdT / Z4617 /orf,_hypothetical_protein	2
AAG58388.1 / yhdG / Z4620 /putative_dehydrogenase	2
AAG58394.1 / acrF_1 / Z4626 /N-terminal_fragment_of_integral_transmembrane_protein_involved_with_acridine_resistance	2
AAG58452.1 / yheN / Z4703 /orf,_hypothetical_protein	2
AAG58459.1 / yheR / Z4712 /putative_NAD(P)H_oxidoreductase	2
AAG58469.1 / fic / Z4722 /induced_in_stationary_phase,_recognized_by_rpoS,_affects_cell_division	2
AAG58487.1 / dam / Z4740 /DNA_adenine_methylase	2
AAG58499.1 / yrfG / Z4753 /putative_phosphatase	2
AAG58535.1 / glgA / Z4791 /glycogen_synthase	2
AAG58540.1 / yhgN / Z4798 /orf,_hypothetical_protein	2
AAG58550.1 / yhhY / Z4809 /orf,_hypothetical_protein	2
AAG58566.1 / yhhK / Z4831 /orf,_hypothetical_protein	2
AAG58592.1 / -- / Z4857 /hypothetical_protein	2
AAG58633.1 / arsR / Z4903 /transcriptional_repressor_of_chromosomal_ars_operon	2
AAG58642.1 / -- / Z4912 /hypothetical_protein	2
AAG58647.1 / chuU / Z4918 /putative_permease_of_iron_compound_ABC_transport_system	2
AAG58652.1 / hdeD / Z4923 /orf,_hypothetical_protein	2
AAG58682.1 / -- / Z4955 /hypothetical_protein	2
AAG58690.1 / -- / Z4965 /putative_fimbrial_subunit	2
AAG58698.1 / tag / Z4974 /3-methyladenine_DNA_glycosylase_I	2
AAG58719.1 / bax / Z4995 /putative_ATP-binding_protein	2
AAG58730.1 / yiaW / Z5007 /orf,_hypothetical_protein	2
AAG58737.1 / rhsA / Z5014 /rhsA_protein_in_rhs_element	2
AAG58741.1 / yibH / Z5021 /putative_membrane_protein	2
AAG58742.1 / yibI / Z5022 /orf,_hypothetical_protein	2
AAG58804.1 / -- / Z5088 /unknown_protein_encoded_by_IS911_within_prophage_CP-933L	2
AAG58805.1 / -- / Z5089 /putative_transposase	2
AAG58806.1 / -- / Z5091 /unknown_protein_encoded_within_prophage_CP-933L	2
AAG58808.1 / -- / Z5093 /unknown_protein_encoded_within_prophage_CP-933L	2
AAG58812.1 / -- / Z5097 /unknown_protein_encoded_by_ISEc8_within_prophage_CP-933L	2
AAG58813.1 / -- / Z5098 /unknown_protein_encoded_by_ISEc8_within_prophage_CP-933L	2
AAG58877.1 / yidF / Z5169 /putative_transcriptional_regulator	2
AAG58892.1 / yidS / Z5186 /orf,_hypothetical_protein	2
AAG58911.1 / yidZ / Z5206 /putative_transcriptional_regulator_LYSR-type	2
AAG58942.1 / atpI / Z5238 /membrane-bound_ATP_synthase,_dispensable_protein,_affects_expression_of_atpB	2
AAG58962.1 / ilvL / Z5278 /ilvGMEDA_operon_leader_peptide	2
AAG58981.1 / wecB / Z5297 /UDP-N-acetyl_glucosamine_-2-epimerase;_synthesis_of_enterobacterial_common_antigen_(ECA)	2
AAG59021.1 / pldB / Z5346 /lysophospholipase_L(2)	2
AAG59026.1 / -- / Z5352 /putative_enzyme	2
AAG59054.1 / -- / Z5401 /hypothetical_protein	2
AAG59075.1 / yihX / Z5424 /putative_phosphatase	2
AAG59132.1 / -- / Z5485 /hypothetical_protein	2
AAG59133.1 / -- / Z5487 /hypothetical_protein	2
AAG59134.1 / -- / Z5488 /hypothetical_protein	2
AAG59150.1 / frwC_1 / Z5504 /partial_phosphotransferase_system_enzyme_II_component	2
AAG59154.1 / pflC / Z5508 /probable_pyruvate_formate_lyase_activating_enzyme_2	2
AAG59155.1 / frwD / Z5509 /PTS_system_fructose-like_IIB_component_2	2
AAG59188.2 / thiS / Z5566 /thiamin_biosynthesis,_probable_sulfur_donor	2
AAG59227.1 / yjbG / Z5626 /orf,_hypothetical_protein	2
AAG59254.1 / yjbQ / Z5655 /orf,_hypothetical_protein	2
AAG59260.1 / soxS / Z5661 /regulation_of_superoxide_response_regulon	2
AAG59270.1 / nrfC / Z5671 /formate-dependent_nitrite_reductase;_Fe-S_centers	2
AAG59339.1 / -- / Z5745 /orf,_hypothetical_protein	2
AAG59343.1 / yjeI / Z5749 /orf,_hypothetical_protein	2
AAG59367.1 / miaA / Z5778 /delta(2)-isopentenylpyrophosphate_tRNA-adenosine_transferase	2
AAG59382.1 / yjfC / Z5793 /putative_synthetase/amidase	2
AAG59384.1 / yjfN / Z5795 /orf,_hypothetical_protein	2
AAG59397.1 / priB / Z5810 /primosomal_replication_protein_N	2
AAG59403.1 / -- / Z5816 /putative_virulence_protein	2
AAG59406.1 / cycA / Z5819 /transport_of_D-alanine,_D-serine,_and_glycine	2
AAG59415.1 / ytfK / Z5828 /hypothetical_protein	2
AAG59422.1 / chpS / Z5835 /suppressor_of_inhibitory_function_of_ChpB,_PemI-like,_autoregulated	2
AAG59428.1 / yjfF / Z5841 /putative_transport_system_permease_protein	2
AAG59446.1 / yjgG_2 / Z5859 /orf,_hypothetical_protein	2
AAG59449.1 / -- / Z5863 /orf,_hypothetical_protein	2
AAG59466.1 / -- / Z5880 /putative_transposase	2
AAG59490.1 / -- / Z5904 /hypothetical_protein	2
AAG59501.1 / fimG / Z5917 /fimbrial_morphology	2
AAG59517.1 / yjiK / Z5934 /hypothetical_protein	2
AAG59522.1 / yjiO / Z5939 /putative_transport_protein	2
AAG59557.1 / -- / Z5978 /hypothetical_protein	2
AAG59572.1 / slt / Z5994 /soluble_lytic_murein_transglycosylase	2
AAG59578.1 / creB / Z6001 /catabolic_regulation_response_regulator	2
AAK16932.1 / -- / Z6015 /unknown_protein_encoded_in_ISEc8	2
AAK16933.1 / -- / Z6016 /unknown_protein_encoded_in_ISEc8	2
AAK16934.1 / -- / Z6017 /putative_transposase_fragment	2
AAK16935.1 / -- / Z6019 /putative_transposase_fragment	2
AAK16942.1 / -- / Z6026 /unknown_protein_encoded_by_cryptic_prophage_CP-933P	2
AAK16943.1 / -- / Z6027 /putative_tail_fiber_protein_of_cryptic_prophage_CP-933P	2
AAK16945.1 / -- / Z6029 /putative_tail_component_of_cryptic_prophage_CP-933P	2
AAK16946.1 / -- / Z6030 /putative_tail_component_of_cryptic_prophage_CP-933P	2
AAK16947.1 / -- / Z6031 /putative_tail_assembly_protein_of_cryptic_prophage_CP-933P	2
AAK16948.1 / -- / Z6032 /putative_tail_assembly_protein_of_cryptic_prophage_CP-933P	2
AAK16949.1 / -- / Z6033 /putative_tail_component_of_cryptic_prophage_CP-933P	2
AAK16950.1 / -- / Z6034 /putative_tail_component_of_cryptic_prophage_CP-933P	2
AAK16951.1 / -- / Z6035 /putative_tail_assembly_protein_of_cryptic_prophage_CP-933P	2
AAK16952.1 / -- / Z6036 /putative_tail_assembly_protein_of_cryptic_prophage_CP-933P	2
AAK16953.1 / -- / Z6037 /putative_tail_component_of_cryptic_prophage_CP-933P	2
AAK16954.1 / -- / Z6038 /putative_structural_component_of_cryptic_prophage_CP-933P	2
AAK16955.1 / -- / Z6039 /putative_structural_component_of_cryptic_prophage_CP-933P	2
AAK16956.1 / -- / Z6040 /putative_head-tail_adaptor_of_cryptic_prophage_CP-933P	2
AAK16957.1 / -- / Z6041 /unknown_protein_encoded_by_cryptic_prophage_CP-933P	2
AAK16958.1 / -- / Z6042 /unknown_protein_encoded_by_cryptic_prophage_CP-933P	2
AAK16959.1 / -- / Z6043 /unknown_protein_encoded_by_cryptic_prophage_CP-933P	2
AAK16960.1 / -- / Z6044 /unknown_protein_encoded_by_cryptic_prophage_CP-933P	2
AAK16961.1 / -- / Z6045 /putative_terminase_subunit_encoded_by_cryptic_prophage_CP-933P	2
AAK16962.1 / -- / Z6046 /putative_terminase_subunit_encoded_by_cryptic_prophage_CP-933P	2
AAK16963.1 / -- / Z6047 /putative_DNAse_encoded_by_cryptic_prophage_CP-933P	2
AAK16965.1 / -- / Z6049 /putative_endopeptidase_encoded_by_cryptic_prophage_CP-933U	2
AAK16967.1 / -- / Z6051 /putative_endolysin_encoded_by_cryptic_prophage_CP-933P	2
AAK16969.1 / -- / Z6053 /putative_holin_protein_encoded_by_cryptic_prophage_CP-933P	2
AAK16970.1 / -- / Z6054 /conserved_hypothetical_YjhS_family_protein_encoded_by_cryptic_prophage_CP-933P	2
AAK16972.1 / -- / Z6056 /unknown_protein_encoded_by_cryptic_prophage_CP-933P	2
AAK16974.1 / -- / Z6061 /putative_endonuclease_encoded_by_cryptic_prophage_CP-933P	2
AAK16975.1 / -- / Z6062 /unknown_protein_encoded_by_cryptic_prophage_CP-933P	2
AAK16976.1 / mokP / Z6063 /putative_cell_killing_protein_encoded_within_cryptic_prophage_CP-933P	2
AAK16980.1 / -- / Z6067 /unknown_protein_encoded_by_cryptic_prophage_CP-933P	2
AAK16982.1 / -- / Z6069 /putative_DNA_replication_factor_encoded_within_cryptic_prophage_CP-933P	2
AAK16983.1 / -- / Z6070 /unknown_protein_encoded_by_cryptic_prophage_CP-933P	2
AAK16989.1 / -- / Z6076 /unknown_protein_encoded_by_cryptic_prophage_CP-933P	2
AAG56113.1 / -- / -- /AAG56113.1	3
AAG59046.1 / -- / -- /AAG59046.1	3
AAG54305.1 / -- / Z0005 /orf,_hypothetical_protein	3
AAG54312.1 / htgA / Z0012 /positive_regulator_for_sigma_32_heat_shock_promoters	3
AAG54319.1 / -- / Z0020 /hypothetical_protein	3
AAG54320.1 / -- / Z0021 /hypothetical_protein	3
AAG54321.1 / -- / Z0022 /putative_usher_protein	3
AAG54322.1 / -- / Z0023 /putative_chaperone_protein	3
AAG54323.1 / -- / Z0024 /putative_type-1_fimbrial_protein	3
AAG54324.1 / -- / Z0025 /hypothetical_protein	3
AAG54326.1 / -- / Z0028 /orf,_hypothetical_protein	3
AAG54336.1 / -- / Z0039 /hypothetical_protein	3
AAG54337.1 / -- / Z0040 /transcriptional_regulator_of_cai_operon	3
AAG54352.1 / -- / Z0056 /putative_antitoxin_of_gyrase_inhibiting_toxin-antitoxin_system	3
AAG54353.1 / -- / Z0057 /putative_toxin_of_gyrase_inhibiting_toxin-antitoxin_system	3
AAG54361.1 / -- / Z0065 /hypothetical_protein	3
AAG54373.1 / -- / Z0078 /hypothetical_protein	3
AAG54379.1 / leuL / Z0084 /leu_operon_leader_peptide	3
AAG54380.1 / leuO / Z0086 /probable_transcriptional_activator_for_leuABCD_operon	3
AAG54387.1 / ftsL / Z0093 /cell_division_protein;_ingrowth_of_wall_at_septum	3
AAG54396.1 / ddlB / Z0102 /D-alanine-D-alanine_ligase_B,_affects_cell_division	3
AAG54409.1 / -- / Z0115 /orf,_hypothetical_protein	3
AAG54421.1 / yacH / Z0127 /putative_membrane_protein	3
AAG54439.1 / yadC / Z0146 /putative_fimbrial_protein	3
AAG54440.1 / yadK / Z0147 /putative_fimbrial_protein	3
AAG54441.1 / yadL / Z0148 /putative_fimbrial_protein	3
AAG54442.1 / yadM / Z0149 /putative_fimbrial_protein	3
AAG54446.1 / folK / Z0153 /7,8-dihydro-6-hydroxymethylpterin-pyrophosphokinase	3
AAG54450.1 / sfsA / Z0157 /probable_regulator_for_maltose_metabolism	3
AAG54476.1 / yaeS / Z0185 /orf,_hypothetical_protein	3
AAG54477.1 / cdsA / Z0186 /CDP-diglyceride_synthetase	3
AAG54504.1 / yafC / Z0230 /putative_transcriptional_regulator_LYSR-type	3
AAG54505.1 / yafD / Z0232 /orf,_hypothetical_protein	3
AAG54506.1 / -- / Z0233 /unknown	3
AAG54508.1 / gloB / Z0236 /probable_hydroxyacylglutathione_hydrolase	3
AAG54509.1 / yafS / Z0237 /orf,_hypothetical_protein	3
AAG54512.1 / -- / Z0243 /hypothetical_protein	3
AAG54513.1 / -- / Z0244 /hypothetical_protein	3
AAG54514.1 / -- / Z0245 /hypothetical_protein	3
AAG54515.1 / -- / Z0246 /hypothetical_protein	3
AAG54516.1 / -- / Z0247 /hypothetical_protein	3
AAG54517.1 / -- / Z0248 /hypothetical_protein	3
AAG54534.1 / -- / Z0265 /hypothetical_protein	3
AAG54538.1 / -- / Z0269 /hypothetical_protein	3
AAG54539.1 / -- / Z0271 /hypothetical_protein	3
AAG54541.1 / -- / Z0273 /hypothetical_protein	3
AAG54542.1 / -- / Z0274 /hypothetical_protein	3
AAG54543.1 / -- / Z0275 /hypothetical_protein	3
AAG54550.1 / -- / Z0284 /hypothetical_protein	3
AAG54551.1 / dinJ / Z0285 /damage-inducible_protein_J	3
AAG54553.1 / yafM / Z0288 /orf,_hypothetical_protein	3
AAG54557.1 / yafN / Z0293 /orf,_hypothetical_protein	3
AAG54558.1 / yafO / Z0294 /orf,_hypothetical_protein	3
AAG54559.1 / yafP / Z0295 /orf,_hypothetical_protein	3
AAG54569.1 / intH / Z0307 /putative_integrase_for_prophage_CP-933H	3
AAG54570.1 / -- / Z0308 /unknown_protein_from_prophage_CP-933H	3
AAG54571.1 / -- / Z0309 /putative_cI_repressor_protein_for_prophage_CP-933H	3
AAG54572.1 / -- / Z0310 /putative_cII_antiterminator_protein_for_prophage_CP-933H	3
AAG54573.1 / -- / Z0311 /partial_O_replication_protein_for_prophage_CP-933H	3
AAG54575.1 / -- / Z0313 /partial_replication_protein_P_for_prophage_CP-933H	3
AAG54576.1 / -- / Z0314 /unknown_protein_from_prophage_CP-933H	3
AAG54577.1 / -- / Z0315 /unknown_protein_from_prophage_CP-933H	3
AAG54578.1 / -- / Z0316 /unknown_protein_from_prophage_CP-933H	3
AAG54579.1 / -- / Z0317 /putative_tail_fiber_protein_from_prophage_CP-933H	3
AAG54580.1 / pinH / Z0318 /DNA_invertase_from_prophage_CP-933H	3
AAG54581.1 / -- / Z0319 /unknown_protein_from_prophage_CP-933H	3
AAG54582.1 / -- / Z0321 /putative_AraC-type_regulatory_protein_encoded_in_prophage_CP-933H	3
AAG54584.1 / -- / Z0324 /integrase_protein_for_prophage_CP-933I	3
AAG54585.1 / -- / Z0325 /unknown_protein_encoded_in_prophage_CP-933I	3
AAG54586.1 / -- / Z0326 /unknown_protein_encoded_in_prophage_CP-933I	3
AAG54587.1 / -- / Z0327 /unknown_protein_encoded_in_prophage_CP-933I	3
AAG54588.1 / -- / Z0328 /unknown_protein_encoded_in_prophage_CP-933I	3
AAG54589.1 / -- / Z0330 /unknown_protein_encoded_in_prophage_CP-933I	3
AAG54590.1 / -- / Z0331 /unknown_protein_encoded_in_prophage_CP-933I	3
AAG54591.1 / -- / Z0332 /putative_activator_encoded_in_prophage_CP-933I	3
AAG54592.1 / psuI / Z0333 /putative_polarity_suppression_protein_encoded_in_CP-933I	3
AAG54593.1 / sidI / Z0334 /putative_capsid_morphogenesis_protein_encoded_in_CP-933I	3
AAG54594.1 / -- / Z0335 /unknown_protein_encoded_in_prophage_CP-933I	3
AAG54596.1 / -- / Z0337 /putative_regulator_encoded_in_prophage_CP-933I	3
AAG54597.1 / -- / Z0338 /unknown_protein_encoded_in_prophage_CP-933I	3
AAG54599.1 / -- / Z0340 /unknown_protein_encoded_in_prophage_CP-933I	3
AAG54601.1 / -- / Z0342 /putative_LysR-like_transcriptional_regulator	3
AAG54602.1 / -- / Z0343 /putative_oxidoreductase	3
AAG54603.1 / -- / Z0344 /hypothetical_protein	3
AAG54604.1 / -- / Z0345 /hypothetical_protein	3
AAG54612.1 / yagU / Z0353 /orf,_hypothetical_protein	3
AAG54613.1 / ykgJ / Z0354 /putative_ferredoxin	3
AAG54619.1 / ykgK / Z0361 /putative_regulator	3
AAG54621.1 / ykgL / Z0363 /orf,_hypothetical_protein	3
AAG54623.1 / -- / Z0365 /unknown_protein_encoded_in_ISEc8	3
AAG54626.1 / -- / Z0369 /putative_oxidoreductase	3
AAG54627.1 / -- / Z0370 /hypothetical_protein	3
AAG54628.1 / -- / Z0371 /putative_LysR-like_transcriptional_regulator	3
AAG54629.1 / -- / Z0372 /hypothetical_protein	3
AAG54633.1 / ykgA / Z0376 /putative_AraC-like_transcriptional_regulator	3
AAG54634.1 / -- / Z0377 /putative_dehydrogenase	3
AAG54635.1 / ykgB / Z0378 /orf,_hypothetical_protein	3
AAG54636.1 / -- / Z0379 /orf,_hypothetical_protein	3
AAG54637.1 / ykgI / Z0380 /orf,_hypothetical_protein	3
AAG54638.1 / ykgC / Z0381 /putative_oxidoreductase	3
AAG54639.1 / ykgD / Z0382 /putative_ARAC-type_regulatory_protein	3
AAG54643.1 / -- / Z0387 /orf,_hypothetical_protein	3
AAG54644.1 / -- / Z0388 /hypothetical_protein	3
AAG54646.1 / -- / Z0390 /hypothetical_protein	3
AAG54647.1 / -- / Z0391 /hypothetical_protein	3
AAG54648.1 / -- / Z0392 /hypothetical_protein	3
AAG54649.1 / -- / Z0393 /hypothetical_protein	3
AAG54650.1 / -- / Z0394 /hypothetical_protein	3
AAG54651.1 / -- / Z0395 /hypothetical_protein	3
AAG54652.1 / -- / Z0397 /hypothetical_protein	3
AAG54657.1 / -- / Z0402 /putative_beta-barrel_outer_membrane_protein	3
AAG54663.1 / yahE / Z0408 /orf,_hypothetical_protein	3
AAG54668.1 / -- / Z0414 /hypothetical_protein	3
AAG54675.1 / yahL / Z0421 /orf,_hypothetical_protein	3
AAG54676.1 / -- / Z0423 /hypothetical_protein	3
AAG54677.1 / yahN / Z0424 /putative_cytochrome_subunit_of_dehydrogenase	3
AAG54678.1 / yahO / Z0425 /orf,_hypothetical_protein	3
AAG54691.1 / lacA / Z0438 /thiogalactoside_acetyltransferase	3
AAG54696.1 / -- / Z0443 /hypothetical_protein	3
AAG54708.1 / yaiN / Z0457 /putative_alpha_helix_chain	3
AAG54721.1 / yaiV / Z0470 /orf,_hypothetical_protein	3
AAG54726.1 / -- / Z0476 /hypothetical_protein	3
AAG54730.1 / psiF / Z0480 /induced_by_phosphate_starvation	3
AAG54735.1 / yaiA / Z0485 /orf,_hypothetical_protein	3
AAG54750.1 / -- / Z0502 /hypothetical_protein	3
AAG54757.1 / -- / Z0509 /unknown	3
AAG54758.1 / -- / Z0510 /unknown	3
AAG54761.1 / yajI / Z0513 /orf,_hypothetical_protein	3
AAG54768.1 / -- / Z0521 /hypothetical_protein	3
AAG54785.1 / bolA / Z0539 /possible_regulator_of_murein_genes	3
AAG54808.1 / ylaD / Z0571 /putative_transferase	3
AAG54809.1 / hha / Z0573 /haemolysin_expression_modulating_protein	3
AAG54810.1 / ybaJ / Z0574 /orf,_hypothetical_protein	3
AAG54813.1 / acrR / Z0579 /acrAB_operon_repressor	3
AAG54832.1 / ybaQ / Z0602 /orf,_hypothetical_protein	3
AAG54842.1 / -- / Z0638 /hypothetical_protein	3
AAG54843.1 / -- / Z0639 /hypothetical_protein	3
AAG54855.1 / ybbD / Z0653 /orf,_hypothetical_protein	3
AAG54856.1 / -- / Z0654 /orf,_hypothetical_protein	3
AAG54857.1 / -- / Z0655 /hypothetical_protein	3
AAG54858.1 / -- / Z0656 /orf,_hypothetical_protein	3
AAG54866.1 / ybbV / Z0664 /orf,_hypothetical_protein	3
AAG54887.1 / sfmA / Z0686 /putative_fimbrial-like_protein	3
AAG54888.1 / sfmC / Z0688 /putative_chaperone	3
AAG54889.1 / sfmD / Z0689 /putative_outer_membrane_protein,_export_function	3
AAG54890.1 / sfmH / Z0690 /involved_in_fimbrial_asembly	3
AAG54891.1 / sfmF / Z0691 /putative_fimbrial_protein	3
AAG54892.1 / fimZ / Z0693 /fimbrial_Z_protein;_probable_signal_transducer	3
AAG54897.1 / -- / Z0700 /putative_receptor	3
AAG54898.1 / -- / Z0701 /hypothetical_protein	3
AAG54917.1 / entD / Z0723 /enterobactin_synthetase_component_D	3
AAG54919.1 / fes / Z0725 /enterochelin_esterase	3
AAG54937.1 / ybdN / Z0746 /orf,_hypothetical_protein	3
AAG54938.1 / ybdO / Z0747 /putative_transcriptional_regulator_LYSR-type	3
AAG54939.1 / dsbG / Z0748 /thiol:disulfide_interchange_protein	3
AAG54942.1 / ybdQ / Z0751 /orf,_hypothetical_protein	3
AAG54957.1 / crcA / Z0767 /orf,_hypothetical_protein	3
AAG54959.1 / crcB / Z0770 /orf,_hypothetical_protein	3
AAG54963.1 / ybeF / Z0774 /hypothetical_protein	3
AAG54964.1 / lipB / Z0775 /lipoate_biosynthesis_protein_B	3
AAG54972.1 / phpB / Z0785 /homolog_of_Salmonella_cobC,_a_phosphohistidine_protein	3
AAG54978.1 / ybeQ / Z0791 /hypothetical_protein	3
AAG54979.1 / -- / Z0793 /hypothetical_protein	3
AAG54980.1 / ybeR / Z0794 /orf,_hypothetical_protein	3
AAG54981.1 / ybeS / Z0795 /putative_enzyme_of_polynucleotide_modification	3
AAG54982.1 / ybeT / Z0796 /orf,_hypothetical_protein	3
AAG54983.1 / ybeU / Z0797 /putative_tRNA_ligase	3
AAG55009.1 / ybfF / Z0835 /orf,_hypothetical_protein	3
AAG55014.1 / -- / Z0840 /hypothetical_protein	3
AAG55023.1 / ybfB / Z0849 /orf,_hypothetical_protein	3
AAG55025.1 / ybfC / Z0853 /orf,_hypothetical_protein	3
AAG55026.1 / -- / Z0855 /hypothetical_protein	3
AAG55027.1 / -- / Z0856 /hypothetical_protein	3
AAG55028.1 / -- / Z0857 /putative_receptor	3
AAG55029.1 / -- / Z0854 /hypothetical_protein	3
AAG55043.1 / ybgD / Z0872 /putative_fimbriae_structural_protein	3
AAG55045.1 / sdhC / Z0875 /succinate_dehydrogenase,_cytochrome_b556	3
AAG55049.1 / -- / Z0879 /orf,_hypothetical_protein	3
AAG55054.1 / -- / Z0884 /hypothetical_protein	3
AAG55055.1 / -- / Z0885 /putative_LysR-like_transcriptional_regulator	3
AAG55058.1 / -- / Z0888 /putative_symport_protein	3
AAG55059.1 / -- / Z0890 /hypothetical_protein	3
AAG55065.1 / -- / Z0896 /hypothetical_protein	3
AAG55066.1 / -- / Z0897 /hypothetical_protein	3
AAG55067.1 / -- / Z0898 /hypothetical_protein	3
AAG55072.1 / ybgC / Z0904 /orf,_hypothetical_protein	3
AAG55075.1 / tolA / Z0907 /membrane_spanning_protein,_required_for_outer_membrane_integrity	3
AAG55079.1 / nadA / Z0919 /quinolinate_synthetase,_A_protein	3
AAG55097.1 / ybhD / Z0939 /putative_transcriptional_regulator_LYSR-type	3
AAG55098.1 / ybhH / Z0940 /orf,_hypothetical_protein	3
AAG55102.1 / -- / Z0946 /putative_integrase_encoded_by_prophage_CP-933K;_partial	3
AAG55103.1 / -- / Z0947 /unknown_protein_encoded_by_prophage_CP-933K	3
AAG55104.1 / -- / Z0948 /unknown_protein_encoded_by_prophage_CP-933K	3
AAG55106.1 / -- / Z0950 /unknown_protein_encoded_by_prophage_CP-933K	3
AAG55109.1 / -- / Z0953 /unknown_protein_encoded_by_prophage_CP-933K	3
AAG55110.1 / -- / Z0954 /unknown_protein_encoded_by_prophage_CP-933K	3
AAG55111.1 / -- / Z0955 /unknown_protein_encoded_by_prophage_CP-933K	3
AAG55112.1 / -- / Z0956 /putative_antiterminator_Q_protein_of_prophage_CP-933K	3
AAG55113.1 / -- / Z0957 /unknown_protein_encoded_by_prophage_CP-933K	3
AAG55114.1 / -- / Z0958 /unknown_protein_encoded_by_prophage_CP-933K	3
AAG55115.1 / -- / Z0959 /unknown_protein_encoded_by_prophage_CP-933K	3
AAG55116.1 / -- / Z0960 /putative_lysozyme_protein_R_of_prophage_CP-933K	3
AAG55140.1 / -- / Z0985 /unknown_protein_encoded_by_prophage_CP-933K	3
AAG55141.1 / -- / Z0986 /unknown_protein_encoded_by_prophage_CP-933K	3
AAG55142.1 / -- / Z0989 /unknown_protein_encoded_by_prophage_CP-933K	3
AAG55143.1 / -- / Z0990 /unknown_protein_encoded_by_prophage_CP-933K	3
AAG55149.1 / bioD / Z0997 /dethiobiotin_synthetase	3
AAG55158.1 / ybhM / Z1006 /orf,_hypothetical_protein	3
AAG55169.1 / -- / Z1018 /hypothetical_protein	3
AAG55170.1 / -- / Z1019 /hypothetical_protein	3
AAG55175.1 / ybiI / Z1024 /orf,_hypothetical_protein	3
AAG55185.1 / ybiF / Z1035 /putative_transmembrane_subunit	3
AAG55209.1 / -- / Z1059 /hypothetical_protein	3
AAG55210.1 / -- / Z1060 /hypothetical_protein	3
AAG55236.1 / -- / Z1087 /hypothetical_protein	3
AAG55246.1 / -- / Z1097 /hypothetical_protein	3
AAG55247.1 / -- / Z1098 /hypothetical_protein	3
AAG55262.1 / cspD / Z1117 /cold_shock_protein	3
AAG55263.1 / yljA / Z1118 /orf,_hypothetical_protein	3
AAG55265.1 / -- / Z1120 /putative_P4-family_integrase	3
AAG55266.1 / -- / Z1121 /hypothetical_protein	3
AAG55268.1 / -- / Z1123 /unknown_in_IS1N	3
AAG55269.1 / -- / Z1124 /putative_prophage_regulatory_protein	3
AAG55270.1 / -- / Z1125 /hypothetical_protein	3
AAG55271.1 / -- / Z1126 /unknown	3
AAG55272.1 / -- / Z1127 /hypothetical_protein	3
AAG55273.1 / -- / Z1128 /hypothetical_protein	3
AAG55274.1 / -- / Z1129 /putative_helicase	3
AAG55275.1 / -- / Z1130 /hypothetical_protein	3
AAG55278.1 / -- / Z1133 /partial_putative_transposase	3
AAG55280.1 / -- / Z1135 /putative_complement_resistance_protein	3
AAG55281.1 / -- / Z1136 /hypothetical_protein	3
AAG55282.1 / -- / Z1137 /hypothetical_protein	3
AAG55284.1 / -- / Z1139 /putative_diacylglycerol_kinase	3
AAG55285.1 / -- / Z1140 /unknown	3
AAG55286.1 / -- / Z1141 /hypothetical_protein	3
AAG55295.1 / -- / Z1150 /unknown_in_IS	3
AAG55296.1 / -- / Z1151 /hypothetical_protein	3
AAG55299.1 / -- / Z1154 /hypothetical_protein	3
AAG55300.1 / -- / Z1155 /hypothetical_protein	3
AAG55304.1 / -- / Z1159 /unknown_in_ISEc8	3
AAG55315.1 / -- / Z1170 /hypothetical_protein	3
AAG55322.1 / terF / Z1177 /partial_putative_phage_inhibition,_colicin_resistance_and_tellurite_resistance_protein	3
AAG55325.1 / -- / Z1180 /hypothetical_protein	3
AAG55326.1 / -- / Z1181 /hypothetical_protein	3
AAG55327.1 / -- / Z1182 /hypothetical_protein	3
AAG55328.1 / -- / Z1183 /hypothetical_protein	3
AAG55330.1 / -- / Z1185 /hypothetical_protein	3
AAG55331.1 / -- / Z1186 /hypothetical_protein	3
AAG55332.1 / -- / Z1187 /hypothetical_protein	3
AAG55335.1 / -- / Z1190 /putative_glucosyltransferase	3
AAG55336.1 / -- / Z1191 /hypothetical_protein	3
AAG55338.1 / -- / Z1193 /hypothetical_protein	3
AAG55339.1 / -- / Z1194 /hypothetical_protein	3
AAG55344.1 / -- / Z1199 /unknown_in_IS	3
AAG55346.1 / -- / Z1201 /hypothetical_protein	3
AAG55347.1 / -- / Z1202 /hypothetical_protein	3
AAG55350.1 / -- / Z1205 /hypothetical_protein	3
AAG55351.1 / -- / Z1206 /hypothetical_protein	3
AAG55354.1 / -- / Z1209 /hypothetical_protein	3
AAG55367.1 / -- / Z1222 /unknown_in_IS	3
AAG55376.1 / lrp / Z1234 /regulator_for_leucine_(or_lrp)_regulon_and_high-affinity_branched-chain_amino_acid_transport_system	3
AAG55384.1 / ycaC / Z1243 /orf,_hypothetical_protein	3
AAG55397.1 / himD / Z1258 /integration_host_factor_(IHF),_beta_subunit;_site-specific_recombination	3
AAG55398.1 / ycaI / Z1259 /orf,_hypothetical_protein	3
AAG55401.1 / ycaQ / Z1262 /orf,_hypothetical_protein	3
AAG55411.1 / ycbK / Z1273 /orf,_hypothetical_protein	3
AAG55423.1 / ycbQ / Z1286 /putative_fimbrial-like_protein	3
AAG55424.1 / ycbR / Z1287 /putative_chaperone	3
AAG55425.1 / -- / Z1288 /partial_fimbrial_usher_protein	3
AAG55426.1 / -- / Z1289 /partial_fimbrial_usher_protein	3
AAG55427.1 / -- / Z1290 /homolog_of_Salmonella_FimH_protein	3
AAG55432.1 / ycbW / Z1295 /orf,_hypothetical_protein	3
AAG55433.1 / -- / Z1297 /orf,_hypothetical_protein	3
AAG55439.1 / rmf / Z1303 /ribosome_modulation_factor	3
AAG55444.1 / sulA / Z1308 /suppressor_of_lon;_inhibits_cell_division_and_ftsZ_ring_formation	3
AAG55457.1 / -- / Z1323 /putative_integrase_for_cryptic_prophage_CP-933M	3
AAG55459.1 / -- / Z1325 /unknown_protein_encoded_by_cryptic_prophage_CP-933M	3
AAG55460.1 / -- / Z1326 /putative_inhibitor_of_cell_division_encoded_by_cryptic_prophage_CP-933M	3
AAG55461.1 / -- / Z1328 /unknown_protein_encoded_by_cryptic_prophage_CP-933M	3
AAG55462.1 / -- / Z1329 /unknown_protein_encoded_by_cryptic_prophage_CP-933M	3
AAG55465.1 / -- / Z1332 /unknown_protein_encoded_by_cryptic_prophage_CP-933M	3
AAG55466.1 / -- / Z1333 /similar_to_DicA,_regulator_of_DicB;_encoded_within_cryptic_prophage_CP-933M	3
AAG55467.1 / -- / Z1334 /unknown_protein_encoded_by_cryptic_prophage_CP-933M	3
AAG55469.1 / -- / Z1336 /unknown_protein_encoded_by_cryptic_prophage_CP-933M	3
AAG55470.1 / -- / Z1337 /unknown_protein_encoded_by_cryptic_prophage_CP-933M	3
AAG55473.1 / -- / Z1340 /unknown_protein_encoded_by_cryptic_prophage_CP-933M	3
AAG55474.1 / -- / Z1341 /unknown_protein_encoded_by_cryptic_prophage_CP-933M	3
AAG55478.1 / -- / Z1345 /antitermination_protein_Q_homolog_of_cryptic_prophage_CP-933M	3
AAG55484.1 / -- / Z1351 /unknown_protein_encoded_by_cryptic_prophage_CP-933M	3
AAG55486.1 / -- / Z1353 /putative_antirepressor_protein_of_cryptic_prophage_CP-933M	3
AAG55488.1 / -- / Z1355 /unknown_protein_encoded_by_cryptic_prophage_CP-933M	3
AAG55517.1 / -- / Z1385 /putative_secreted_protein_encoded_by_cryptic_prophage_CP-933M	3
AAG55519.1 / -- / Z1387 /unknown_protein_encoded_by_cryptic_prophage_CP-933M	3
AAG55534.1 / ymcC / Z1403 /putative_regulator	3
[truncated: 3,358 more rows]

## Sheet: 2B KEGG Enrichment
Supplementary Data 2B: Each k-means cluster containing genes with shared codon usage was subjected to a KEGG Overrepresentation test (using R's clusterProfiler) to determine whether there is enrichment of functional gene categories. Below is a table showing KEGG pathways overrepresented in each cluster (information shown in the dot plot in Figure 1C) , up to an adjusted p value of 0.2. GeneRatio …
Cluster	Category	Subcategory	ID	Description	GeneRatio	BgRatio	RichFactor	FoldEnrichment	zScore	pvalue	p.adjust	geneID	Count
1	Genetic Information Processing	Translation	ece03010	Ribosome	55/514	56/1739	0.982143	3.32285	11.4423	3.74e-29	3.36e-27	P0A7U9/P0A7V2/Q8X9T8/P0AG69/P0A7N5/P0A7L5/P0A7Q2/Q8XE69/P0A7K8/P0A7T5/P68681/Q8X9M2/P0A7M0/P0AG49/P0A7X5/P0AA12/P0AG46/P0A7W0/P0A7S1/P0A7T1/P0A7Q7/P66072/P0AG53/P0A7W3/P0C020/P0AG57/P0A7W9/P0AG61/P62401/P60625/P0ADY5/P0AG65/P0A7M8/P0ADY9/P0A7V5/P61177/P0A7U5/P60424/P0ADZ2/P60725/P60440/P0A7R7/P66607/P0A7S5/P0A7P1/P0A7M4/P0A7P7/P0A7N0/P0A7J9/P0A7L2/P0A7J5/P0A7K4/P0A4D1/P0A7T9/P0A7R3	55
1	Genetic Information Processing	Translation	ece00970	Aminoacyl-tRNA biosynthesis	24/514	25/1739	0.96	3.24794	7.33141	2.44e-12	7.54e-11	Q8XA49/Q8X8W2/Q8XCT9/Q8XBN8/Q8X9H8/P0A8L3/P58694/P0AGK0/Q8XE32/P67037/Q8XE27/Q8XCI7/Q8XCH2/Q8X7E7/Q8XBN2/P60908/Q8X3W8/Q8XD57/Q8X8F1/P67589/P67031/P67026/P0A8N6/Q8XCB3	24
1	Metabolism	Global and overview maps	ece01200	Carbon metabolism	68/514	113/1739	0.60177	2.03595	7.37489	2.51e-12	7.54e-11	P0A871/P0AFG9/A0A9Q6ZTS5/P0A9P2/A0A9Q6Z9X2/P0ABD6/Q8X5J4/Q8XCT6/Q8X9B0/P0AC43/P0AFG5/P0AFG7/P0A838/P0AGF1/Q8X987/P58620/P62709/Q8XEA7/A0A9Q7EEB3/P0A719/Q8X4P8/P0AD62/Q8XEC4/Q8XE12/P0A9B4/Q8X5D2/P0A957/P0ADF7/Q8XCJ6/Q8XCJ4/A0A9Q7EEY5/P0A6A5/A0A9Q6Z7H0/P0A9Q6/P0ABK6/Q8XBF4/Q8XA55/P0A6Q1/A0A9Q6ZMF7/A0A9Q6Z5X4/Q8XD33/P0A6U0/P0A9T2/P0A7Z2/A0A9Q6ZPH2/P0AB72/Q8XD03/Q8XCY2/P0AGF8/P61891/P0ABE0/Q8X9B6/P0A…	68
1	Metabolism	Energy metabolism	ece00190	Oxidative phosphorylation	30/514	41/1739	0.731707	2.47556	6.19183	6.65e-09	1.5e-07	P0ABJ7/A0A9Q6ZT49/P0ABJ0/A0A9Q6Z9G2/P0AC43/A0A0H3JGI9/P0ABK4/A0A9Q6ZGH7/P0AFF1/P0AFE9/A0A9Q6ZGK2/P0AFE2/P0AFD8/P0AFD5/Q8XCX2/A0A9Q6ZBF5/P0AFC9/P0AFC5/P58646/P0ABB6/P0ABA8/P0ABB2/P0ABA5/P0ABA2/P68701/P0AB99/P0A8Q4/P0AC49/A0A9Q7EIL5/P0A7B0	30
1	Metabolism	Global and overview maps	ece01110	Biosynthesis of secondary metabolites	141/514	353/1739	0.399433	1.35139	4.78888	1.78e-06	3.21e-05	P0A871/P62625/P0A6F2/P63737/P0AFG9/A0A9Q6ZTS5/P0A9P2/A0A9Q6Z9X2/A0A0H3JFB2/Q8X929/Q8X4V5/P0ABD6/P0A9M6/P0A7B7/Q8X5J4/Q8X5I0/P61717/A0A9Q7EGY6/P69442/P0AG19/A0A9Q6ZQF4/Q8X9G6/Q8X9G3/Q8X9B0/P0AC43/P0AFG5/P0AFG7/P0A838/P0AGF1/P0AB92/P62709/Q8XEA7/P0A6D4/A0A9Q6ZH20/Q8X4B4/A0A9Q6ZPI9/Q8X8I7/A0A9Q6ZTH8/P0A6B0/A0A9Q6Z879/A0A9Q7EEB3/P0A719/P0AEP5/P0A9Q8/P69911/Q8XEF9/P0AEK5/P0A7I8/Q8X4P8/A0A9Q7EGH7/P0AD6…	141
1	Metabolism	Global and overview maps	ece01120	Microbial metabolism in diverse environments	114/514	274/1739	0.416058	1.40764	4.76068	2.33e-06	3.5e-05	P0A871/P0AFG9/A0A9Q6ZTS5/P0A9P2/A0A9Q6Z9X2/Q8X4V5/Q8X8Y7/P0ABD6/Q8X5J4/Q8X5I0/A0A0H3JBX7/Q8XEI4/A0A9Q7EGV5/Q8XCT6/A0A9Q6ZSX0/Q8X9G6/Q8X9B0/P0AC43/P0AFG5/P0AFG7/P0A838/P0AGF1/Q8X987/P58620/P62709/Q8XAG0/Q8X5H5/A0A9Q6ZH43/A0A9Q6ZEF8/Q8XEA7/A0A9Q7EEB3/P0A719/A0A9Q6ZJ11/A0A9Q6ZG60/A0A9Q6ZR39/P0A9Q8/P69911/Q8XEF9/Q8X9X8/A0A9Q6ZQR5/Q8X4P8/A0A9Q7ECN2/P0AD62/Q8XEC4/A0A9Q7EDA9/P0A9B4/A0A0H3JHR2/P0A957/P0A…	114
1	Metabolism	Energy metabolism	ece00720	Other carbon fixation pathways	21/514	35/1739	0.6	2.02996	3.98619	0.00015178	0.00195149	A0A9Q6Z9X2/P0ABD6/Q8XCT6/P0AC43/P0A838/P0AGF1/A0A9Q7EEB3/Q8X4P8/Q8XEC4/P0A6A5/A0A9Q6Z7H0/P0A9Q6/A0A9Q6ZPH2/P61891/P0ABE0/Q8X9B6/A0A9Q6ZS54/Q8X591/P0A8Q4/P0AC49/A0A9Q7EIL5	21
1	Metabolism	Lipid metabolism	ece00061	Fatty acid biosynthesis	12/514	16/1739	0.75	2.53745	4.00089	0.00021248	0.00239035	P0A6Q8/P0ABD6/P0A6Q4/P0A6R2/Q8X8I7/A0A9Q6ZTH8/P0AAI7/P0AEK5/P0A9Q6/Q8XCQ8/P0ABE0/Q8X9B6	12
1	Metabolism	Carbohydrate metabolism	ece00010	Glycolysis / Gluconeogenesis	26/514	48/1739	0.541667	1.8326	3.78814	0.00026084	0.00260841	P0AFG9/A0A9Q6ZTS5/P0A9P2/Q8X5J4/Q8X9G6/P62709/P69788/P0A9Q8/Q8XEF9/P0AD62/Q8XEC4/P0A9B4/A0A0H3JHR2/Q8XCJ4/A0A7Z2FAL9/P0A6Q1/P0AB72/Q8XD03/Q8X733/A0A9Q7EE98/Q8XDE9/P0A797/P0A860/A0A9Q7EIV2/P0A6T2/Q8XCF0	26
1	Metabolism	Carbohydrate metabolism	ece00020	Citrate cycle (TCA cycle)	18/514	30/1739	0.6	2.02996	3.6851	0.00045874	0.00412868	P0AFG9/A0A9Q6ZTS5/P0A9P2/A0A9Q6Z9X2/Q8X9B0/P0AC43/P0AFG5/P0AFG7/P0A838/P0AGF1/A0A9Q7EEB3/Q8X4P8/P61891/Q8X733/Q8X591/P0A8Q4/P0AC49/A0A9Q7EIL5	18
1	Metabolism	Amino acid metabolism	ece00250	Alanine, aspartate and glutamate metabolism	19/514	33/1739	0.575758	1.94794	3.56031	0.00065871	0.00521952	P0A6F2/P63737/A0A9Q6ZQF4/A0A9Q6ZH20/A0A9Q6Z879/P69911/A0A9Q7EDA9/A0A9Q7EBX2/A0A9Q6Z7G2/A0A9Q6ZPE1/Q8X9M0/A0A9Q6Z851/P58228/Q8XEG2/P63624/P0A9C7/Q8XDS0/P0A7D6/P0A788	19
1	Metabolism	Carbohydrate metabolism	ece00620	Pyruvate metabolism	29/514	58/1739	0.5	1.69163	3.46933	0.00069632	0.00521952	P0AFG9/A0A9Q6ZTS5/P0A9P2/P0ABD6/Q8X5J4/A0A9Q6ZEF8/A0A9Q6ZJZ7/P0A9Q8/Q8XEF9/A0A9Q6ZQR5/Q8X4P8/P0AD62/Q8XEC4/Q8XCJ4/Q8XB78/P0A6A5/A0A9Q6Z7H0/P0A9Q6/Q8XBF4/P61891/P0ABE0/Q8X9B6/Q8X733/A0A9Q7EE98/Q8XDF7/Q8X591/P0A8Q4/P0AC49/A0A9Q7EIL5	29
1	Metabolism	Global and overview maps	ece01230	Biosynthesis of amino acids	51/514	118/1739	0.432203	1.46226	3.36802	0.00075393	0.00521952	P0A871/A0A9Q6Z9X2/P0AF14/Q8X8Y7/P0A7B7/A0A9Q6ZQF4/Q8X9B0/P0AB92/P62709/Q8XEA7/P0A6D4/A0A9Q6ZH20/A0A9Q7EEB3/P0A719/P0AD62/Q8X5X7/P0A9B4/Q8X5D2/Q8XCJ4/Q8X8T4/P60665/A0A9Q7EBX2/P0ABK6/Q8XA55/P0A6Q1/A0A9Q6ZMF7/P0A9T2/P0A7Z2/P0AB72/Q8XD03/Q8XCY2/P0A819/P0AGF8/Q8X9M0/A0A9Q6Z851/P0AG09/P0A9R0/P0A9D6/Q8XDE9/P63624/A0A9Q7EES5/A0A9Q6ZRF9/P0AB82/Q8XAV1/P58256/Q8X8L5/P0A9C7/P0A797/P0A860/A0A9Q7EEJ7/Q8XA82	51
1	Genetic Information Processing	Folding, sorting and degradation	ece03018	RNA degradation	12/514	18/1739	0.666667	2.25551	3.46741	0.00116736	0.00750443	P0A6Z0/P0ABF3/A0A9Q6ZQ35/A0A9Q6ZDU9/P0A6Q1/Q8XA87/Q8X9M3/Q8XAT4/P0AG32/P0A797/P0A6F7/P0A6X5	12
1	Metabolism	Carbohydrate metabolism	ece00030	Pentose phosphate pathway	17/514	30/1739	0.566667	1.91719	3.2816	0.00162505	0.00975031	P0A871/Q8X9G6/P0A719/P0A957/P0ADF7/Q8XCJ6/A0A9Q7EEY5/P0A7Z2/P0AB72/Q8XCY2/P0AG09/P0A797/A0A9Q7EIV2/P0A6T2/Q8XCF0/Q8XB36/P0A6K8	17
1	Metabolism	Energy metabolism	ece00710	Carbon fixation by Calvin cycle	13/514	21/1739	0.619048	2.0944	3.26749	0.0019769	0.0111201	P0A871/P0A9B4/Q8XBF4/P0A7Z2/P0AB72/Q8XD03/Q8XCY2/P61891/P0AG09/Q8X733/P0A860/A0A9Q7EIV2/Q8XCF0	13
1	Metabolism	Energy metabolism	ece00680	Methane metabolism	18/514	34/1739	0.529412	1.79114	3.01696	0.00331734	0.0175624	Q8X5J4/P62709/Q8XEA7/Q8XEC4/P58362/P0A6A5/A0A9Q6Z7H0/Q8XA55/P0A6Q1/P0A9T2/P0AB72/P61891/Q8XDE9/Q8X8B7/P0A797/A0A9Q7EIV2/A0A9Q6ZS54/Q8XCF0	18
1	Metabolism	Global and overview maps	ece01212	Fatty acid metabolism	13/514	22/1739	0.590909	1.9992	3.05435	0.00354758	0.0177379	P0A6Q8/P0ABD6/P0A6Q4/P0A6R2/Q8X8I7/A0A9Q6ZTH8/P0AAI7/P0AEK5/P0A9Q6/Q8XCQ8/P0ABE0/Q8X9B6/Q8X8J4	13
1	Metabolism	Global and overview maps	ece01210	2-Oxocarboxylic acid metabolism	17/514	33/1739	0.515152	1.7429	2.79019	0.00618756	0.0293095	P0AFG9/A0A9Q6ZTS5/P0A9P2/A0A9Q6Z9X2/Q8X9B0/P0AFG5/P0AFG7/A0A9Q6ZH20/A0A9Q7EEB3/A0A9Q7EBX2/P0A9R0/A0A9Q7EES5/A0A9Q6ZRF9/P0AB82/Q8XAV1/P58256/A0A9Q7EEJ7	17
1	Metabolism	Metabolism of cofactors and vitamins	ece00785	Lipoic acid metabolism	8/514	12/1739	0.666667	2.25551	2.82621	0.00839763	0.0377893	P0AFG9/A0A9Q6ZTS5/P0A9P2/P60718/P0AFG5/P0AFG7/Q8XD33/P0A6U0	8
1	Metabolism	Energy metabolism	ece00910	Nitrogen metabolism	13/514	24/1739	0.541667	1.8326	2.65981	0.00961782	0.0412192	A0A9Q6ZPZ6/Q8X6L0/Q8XDD0/A0A9Q6ZJ11/A0A9Q6ZG60/A0A9Q6ZR39/A0A9Q7EDA9/Q8XE47/A0A9Q6Z5X4/A0A9Q6Z851/Q8XEE3/P0A9C7/P0ABL0	13
1	Metabolism	Carbohydrate metabolism	ece00630	Glyoxylate and dicarboxylate metabolism	19/514	41/1739	0.463415	1.56786	2.38287	0.0159126	0.0626874	P0A9P2/A0A9Q6Z9X2/P0AEP8/A0A9Q6Z9C7/Q8X9B0/Q8X987/P58620/Q8XE12/P0A957/Q8XA55/P0A9S2/Q8XD33/P0A6U0/A0A9Q6ZPH2/A0A0H3JHZ4/P61891/P0A9C7/Q8X8B7/Q8X608	19
1	Metabolism	Carbohydrate metabolism	ece00640	Propanoate metabolism	16/514	33/1739	0.484848	1.64037	2.40513	0.0160201	0.0626874	P0A9P2/A0A9Q6Z9X2/P0ABD6/P0A838/P0AGF1/A0A9Q6ZEF8/P0A6A5/A0A9Q6Z7H0/P0A9Q6/P0A9S2/A0A9Q6ZPH2/A0A9Q7EC30/P0ABE0/Q8X9B6/A0A0H3JR41/Q8X608	16
1	Genetic Information Processing	Folding, sorting and degradation	ece03060	Protein export	10/514	18/1739	0.555556	1.87959	2.42922	0.0183376	0.0669081	Q8X996/P0ADZ9/P0AG91/P0AG95/P0AGA1/P0AGA4/A0A9Q7EEF1/P0AG88/P65625/P0AG98	10
1	Metabolism	Global and overview maps	ece01232	Nucleotide metabolism	26/514	61/1739	0.42623	1.44205	2.27603	0.0185856	0.0669081	Q8X984/A0A0H3JFB2/P0A7F1/P0A9M6/Q8XD48/P69442/Q8XBL8/A0A9Q6Z879/Q8X661/Q8X648/Q8XE94/A0A6M7GWM2/P69925/P0A8F2/P64295/P0ADG8/P0A764/P0A7E7/P0A886/Q8XCU5/P64007/A0A9Q7EG51/P0A7D6/A0A9Q7EII7/Q8XB35/P0ABP9	26
1	Metabolism	Carbohydrate metabolism	ece00520	Amino sugar and nucleotide sugar metabolism	21/514	48/1739	0.4375	1.48018	2.1847	0.0240678	0.0809996	P0AF19/P0A760/Q8X9H9/Q8X9G6/P0A6T4/P69788/P0AEP5/A0A9Q7EGH7/P69799/P69803/P69807/P0AAB7/A0A7Z2FAL9/A0A9Q6ZLW1/A0A9Q7EEQ6/Q8X9L2/Q8X9J9/P0A6V3/Q8XEG2/P0ACC8/P0A6T2	21
1	Metabolism	Amino acid metabolism	ece00260	Glycine, serine and threonine metabolism	17/514	37/1739	0.459459	1.55447	2.20771	0.0242999	0.0809996	P0A9P2/P62709/Q8XEA7/Q8X5D2/Q8XA55/A0A0H3JHK2/A0A9Q6ZMF7/Q8XD33/P0A6U0/P0A9T2/P0AGF8/P0A9R0/Q8XDE9/Q8XEJ1/P0AB78/A0A9Q7EEJ7/Q8XA82	17
1	Metabolism	Nucleotide metabolism	ece00230	Purine metabolism	31/514	79/1739	0.392405	1.32761	1.93	0.0379174	0.121877	Q8X984/A0A0H3JFB2/P0A9M6/Q8XD48/P69442/A0A0H3JBX7/Q8XEI4/A0A9Q7EGV5/P0AG19/Q8X9G6/Q8XAG0/A0A9Q6Z879/P0A719/Q8X661/A0A6M7GWM2/P69925/A0A9Q6Z7G2/P0A7D9/Q8XAC5/P64295/P0ADG8/P0A764/Q8XA46/Q8X7X7/A0A9Q6Z5X4/Q8XCU5/Q8X611/P0A7D6/A0A9Q7EII7/P0A6K8/P0ABP9	31
1	Metabolism	Amino acid metabolism	ece00270	Cysteine and methionine metabolism	16/514	37/1739	0.432432	1.46304	1.84363	0.0515371	0.159943	P0AF14/Q8XEA7/A0A9Q6ZH20/Q8X5D2/P0ABK6/Q8X900/A0A9Q6ZMF7/P0A9T2/P0A819/P61891/P0A9R0/P0A9D6/P0AB82/Q8X8L5/A0A9Q7EEJ7/Q8XA82	16
1	Metabolism	Carbohydrate metabolism	ece00040	Pentose and glucuronate interconversions	13/514	29/1739	0.448276	1.51664	1.81688	0.057033	0.171099	A0A9Q7EEX1/P0AEP5/P0A6L8/P0AAB7/Q8X6R5/A0A9Q6ZIN6/A0A9Q7EDU3/Q8XAI7/P0AG09/Q7A9X4/Q8XDI7/Q8XEG9/A0A9Q6ZA60	13
2	Genetic Information Processing	Information processing in viruses	ece03258	Virion - Bacteriophage lambda	39/94	44/1739	0.886364	16.3977	24.7232	5.17e-48	2.38e-46	Q8X4S2/Q8X847/A0A0H3JCT2/Q8X3W2/A0A4P8BA32/A0A9Q6ZRE0/A0A9Q6ZT90/A0A9Q6ZJ58/Q8X6Z2/A0A9Q6Z8Y7/A0A9Q6Z813/A0A7Z2ISB1/A0A9Q7EFZ1/Q8X6X3/A0A9Q7EDT9/A0A9Q7ED31/A0A384L4N7/A0A0H3JEN7/A0A5Q2ENY5/A0A803KKJ3/A0A9Q6ZG18/A0A9Q6ZB22/Q8XB49/Q8X9N8/A0A7Z2F7E0/A0A4P8BB60/Q7DBJ6/Q8X480/A0A9Q7EC42/Q8X3Z7/A0A7Z3D7A1/A0A9Q6ZE53/A0A9Q6Z9K5/A0A0H3JJ66/Q8X6B5/A0A7Z2F8N1/A0A0H3JHC0/A0A0H3JFB7/A0A4P8B8H9	39
3	Human Diseases	Infectious disease: bacterial	ece05130	Pathogenic Escherichia coli infection	30/194	32/1739	0.9375	8.40367	14.975	1.31e-27	9.18e-26	A0A4P8BE65/A0A0H3JC73/A0A6M7H2N5/Q8X829/Q8X4C7/A0A9Q6Z964/A0A9Q6ZDK8/A0A9Q6ZIV3/A0A9Q6ZMD0/Q8X482/A0A4P8B8Z1/A0A4P8B987/A0A9Q7EJ27/A0A9Q7EBK2/A0A9Q6ZPL2/A0A5Q2EY24/A0A6M7GV63/A0A9Q7EE73/A0A9Q7EBT5/A0A9Q7EAU9/P43261/Q7DB77/A0A9Q6Z570/A0A9Q6ZIQ4/A0A9Q6ZN23/A0A4P8B590/A0A4P8B273/Q8XAL7/A0A9Q7EGV1/A0A9Q6ZNP9	30
3	Environmental Information Processing	Membrane transport	ece03070	Bacterial secretion system	13/194	37/1739	0.351351	3.14948	4.68184	8.78e-05	0.00307331	A0A9Q6Z5Y0/A0A9Q6ZK74/A0A9Q7EBT5/A0A9Q7EE68/A0A9Q7EBH7/A0A9Q7EAU5/A0A9Q6ZBD6/A0A9Q6ZKT9/A0A9Q7EE63/A0A9Q7ED96/A0A9Q7EBS6/A0A9Q7EBH2/P69430	13
3	Metabolism	Glycan biosynthesis and metabolism	ece00540	Lipopolysaccharide biosynthesis	11/194	29/1739	0.37931	3.40011	4.61735	0.00014247	0.00332428	Q8XBR9/Q8X881/A0A9Q6ZBN8/A0A0H3JH18/A0A9Q7EBJ5/A0A9Q7EAW2/A0A9Q6ZH64/A0A9Q6ZN64/A0A9Q6ZE37/A0A9Q6ZBH0/A0A9Q6Z629	11
3	Cellular Processes	Cellular community - prokaryotes	ece02026	Biofilm formation - Escherichia coli	12/194	52/1739	0.230769	2.0686	2.77153	0.00959503	0.167913	P69433/Q8XAR5/Q8XAR3/P69435/A0A9Q7EDZ8/P0ABK8/A0A9Q6ZTL0/A0A7L5LDG2/P0ABY9/Q8XCE8/P69406/A0A0H3JMQ1	12
4	Metabolism	Metabolism of other amino acids	ece00470	D-Amino acid metabolism	9/361	15/1739	0.6	2.8903	3.76238	0.0009892	0.0830931	Q8X4I9/P0A6W2/Q8X8L8/Q8XBC7/Q8XCK5/A0A9Q7EE17/Q8X6J1/P0A6K2/Q8X5V2	9
4	Cellular Processes	Cellular community - prokaryotes	ece02024	Quorum sensing	26/361	75/1739	0.346667	1.66995	3.03496	0.00301193	0.106699	A0A9Q7EDW9/A0A6M7H0S6/A0A9Q6ZI12/A0A9Q7EGQ7/A0A9Q6ZG50/Q8XAZ1/Q8XAY9/Q8X504/Q8XAY8/Q8XAY6/A0A5Q2EQQ2/Q8XAU0/A0A9Q7EGN9/A0A9Q6ZAT9/A0A5Q2ETH2/A0A7Z2F8U7/A0A0H3JDN4/Q8X3U0/A0A9Q6Z775/Q8X659/P0AFU5/Q8XA47/A0A9Q7EE89/Q8XBS3/Q8X524/Q8X5V7	26
4	Environmental Information Processing	Membrane transport	ece02010	ABC transporters	53/361	184/1739	0.288043	1.38756	2.84467	0.00381067	0.106699	A0A9Q7EI91/A0A9Q7EFG4/Q8X8Z0/A0A9Q6ZI40/P0AAG7/A0A9Q6ZUS6/Q8X941/Q8X6W1/Q8X6V9/Q8X6V6/A0A9Q6ZEJ0/P0AE32/A0A9Q6ZU68/Q8XED0/A0A5Q2ENA4/Q8X5I1/P0AAI2/A0A7Z2F7I4/P0ADC5/A0A6M7H182/A0A9Q6ZG50/Q8XAY9/Q8X504/Q8XAY8/A0A0H3JDN4/Q8X8K4/P0AAH6/A0A9Q6Z7Y9/Q8X5W0/A0A9Q6ZPT4/A0A9Q6ZC89/A0A9Q6ZMG8/A0A6M7H470/A0A9Q7EC22/A0A9Q6ZK39/Q8X670/Q8X5D9/Q8XE79/Q8XE78/P0ABM7/P0ABM3/Q8XE58/A0A7Z2FAB2/A0A9Q6ZCZ6/A0A9Q6ZII0/…	53
4	Cellular Processes	Cell motility	ece02040	Flagellar assembly	17/361	46/1739	0.369565	1.78026	2.74438	0.00768104	0.161302	A0A9Q6ZPA7/A0A9Q7EG49/A0A9Q6ZTI9/P58203/A0A9Q6Z8C9/A0A6M7HHS9/A0A9Q6ZCC1/P0AF07/A0A9Q6ZA49/A0A6M7H470/A0A0H3JFQ6/Q8XBB7/P0A8T6/A0A0H3JI18/A0A9Q6ZKX5/P0ABY0/A0A0H3JG60	17
4	Metabolism	Metabolism of cofactors and vitamins	ece00740	Riboflavin metabolism	8/361	17/1739	0.470588	2.26691	2.686	0.0132888	0.188233	A0A9Q6ZI12/Q8XDD6/Q8XC29/P0AEI8/A0A9Q7EDS7/P0AG04/P0AEN3/P0AG42	8
4	Genetic Information Processing	Replication and repair	ece03410	Base excision repair	7/361	14/1739	0.5	2.40859	2.70774	0.0139047	0.188233	Q8X9C6/A0A9Q6Z7V7/Q8X444/Q8XAN4/P64148/Q8XD89/A0A9Q6ZK54	7
4	Metabolism	Metabolism of cofactors and vitamins	ece00130	Ubiquinone and other terpenoid-quinone biosynthesis	10/361	24/1739	0.416667	2.00716	2.54228	0.0156861	0.188233	Q8XBK0/A0A5Q2ESC5/P0AG04/P64601/P58194/Q8XEC3/P0AGK3/P0A888/Q8XD30/A0A9Q6ZMJ2	10
5	Environmental Information Processing	Membrane transport	ece02010	ABC transporters	81/577	184/1739	0.440217	1.32676	3.302	0.00077368	0.0673103	A0A9Q6Z9Z3/A0A9Q6ZG01/A0A9Q7EH84/Q7AH43/A0A9Q7EH07/A0A9Q7EF91/A0A7Z2ISA2/Q8X5I6/A0A9Q6ZFA9/A0A6M7H2J0/A0A9Q6ZKP3/A0A9Q6ZHR7/Q8XBV4/P0AAG4/P0AER7/A0A9Q6ZUN4/P0AF02/Q8X4V7/Q8X4R8/Q8X6V7/A0A9Q6ZSA9/A0A9Q6Z9U2/A0A9Q6Z8V2/P0AAF8/Q8XDD8/Q8X8E3/P0AFK8/Q8XAY7/A0A9Q7EFS4/P0AGH4/A0A9Q6ZNM4/P0AAF5/A0A9Q6ZGT4/Q8XE80/P0AFU1/Q8XCS9/P0AEU5/Q8XBJ8/Q8XBJ7/A0A9Q6Z6B5/A0A9Q6ZB46/A0A9Q6Z680/A0A9Q6ZAY0/P0AFM3/A0A9Q6Z…	81
