# Supplementary material for: Enterohemorrhagic Escherichia coli O157:H7 responds to norepinephrine gradients by tRNA reprogramming and codon-biased translation of virulence genes
Source: mSystems. 2026 Apr 22;11(5):e01418-25. doi: 10.1128/msystems.01418-25 (PMC13185646; doi:10.1128/msystems.01418-25)
Supplement: Data S4 — LC-MS/MS analysis of ribonucleosides. [file msystems.01418-25-s0006.xls]

## Sheet: 3A. Raw Peak Areas
Supplementary Data 4A. Raw peak areas obtained from LC-MS/MS (dynamic mutiple reaction monitoring) of modified ribonucleosides. EHEC EDL933 was grown in low glucose DMEM supplemented with 0, 25, and 50 µM norepinephrine for 5 h, 37 C, 180 rpm. Cells were pelleted and small RNA was extracted and digested to ribonucleosides. Sample names in columns designate norepinephrine concentration (0NE, 25NE,…
	0NE_A_1	0NE_A_2	0NE_A_3	0NE_B_1	0NE_B_2	0NE_B_3	0NE_C_1	0NE_C_2	0NE_C_3	25NE_A_1	25NE_A_2	25NE_A_3	25NE_B_1	25NE_B_2	25NE_B_3	25NE_C_1	25NE_C_2	25NE_C_3	50NE_A_1	50NE_A_2	50NE_A_3	50NE_B_1	50NE_B_2	50NE_B_3	50NE_C_1	50NE_C_2	50NE_C_3	0NE_D_1	0NE_D_2	0NE_D_3	0NE_E_1	0NE_E_2	0NE_E_3	0NE_F_1	0NE_F_2	0NE_F_3	25NE_D_1	25NE_D_2	25NE_D_3	25NE_E_1	25NE_E_2	25NE_E_3	25NE_F_1	25NE_F_2	25NE_F_3	50NE_D_1	50NE_D_2	50NE_D_3	50NE_E_1
D_115	3215528	3333259	3453027	2959899	3050850	3281223	2356785	2436867	2464981	3028769	3179603	3332555	2940288	3022391	3112003	3103486	3157271	3290528	3016188	3100345	3231993	3002932	3149469	3280959	2990440	3079694	3188788	3764466	3569774	3525698	3923899	3795077	3798764	3784394	3691342	3778405	3241080	3142390	3157569	3204019	3183609	3113379	3528941	3463685	3458158	3620921	3616596	3555638	3433419
Y_209	1842520	1902031	1878383	1691219	1719264	1672222	1167387	1319567	1378096	1768006	1773906	1804669	1637875	1724666	1643523	1755743	1739662	1713355	1732568	1734236	1776666	1703488	1704599	1822038	1673276	1726957	1696858	2177636	2012579	1994208	2345171	2108808	2173234	2281291	2193364	2208406	1965404	1837102	1817201	1934336	1828886	1807046	2036152	1980673	1984419	2190532	2066724	2012947	2002104
Y_191	713350	707948	758487	605778	656838	684285	473527	502310	515758	663475	676708	706675	625946	672007	674488	669602	661565	690872	659579	673420	695824	652420	671347	696696	635976	676161	694016	825236	807823	772934	877837	870682	851191	861702	812724	850074	723543	719428	702805	729456	703270	703703	808146	801125	792817	822475	803073	801867	762036
rC	80976033	77728322	76999260	73561478	72301708	71739411	63074837	61647113	60831184	76206761	75064511	73655046	74170352	74581354	73251983	74676991	73422519	72789291	76173225	74737923	73268822	75559236	74980774	71433162	73539017	72603618	71568918	74673926	71306483	65460447	78536977	75525236	73576303	77802109	75038261	73284906	70938391	67683456	66335000	71694806	69627175	67831686	74947096	71111184	70425432	75219377	73851254	71451777	73151790
ho5U	44515.9	44940.1	41587.3	42442.1	40571.7	41398.3	28506.8	28875.3	33049.7	55885.9	60340.3	56649.9	63341.1	61504.9	60651.9	57945.4	62413.2	59059.2	66084	65472.8	67865.2	64718.8	67123.4	69120	63060.3	67449.3	68785.1	21690.6	21765.1	21338.8	22630.3	24602.6	22812.4	30106.7	31623	32942.7	51616.8	50822.6	46150.1	43409.9	43552.9	43553.9	56478.9	58472.7	56211.2	47465.6	48094.2	46482.3	61918.9
acp3U	4385471	4454485	4484760	4020706	4097311	4281228	3184061	3267836	3267563	4020523	4086367	4136602	3952259	3983100	4108455	4174954	4100950	4224132	4031326	4041678	4109000	4094371	4181958	4154669	3950469	4012901	3987338	5576917	5232325	5104460	5547719	5472891	5489939	5119500	5030206	5102228	4443489	4317060	4344115	4601493	4406141	4497988	4752785	4659917	4694351	4509195	4352931	4374956	4726706
rU	81608378	83360711	82244375	78324495	79408989	81003115	74997018	76875344	74544733	76344165	78497787	78581220	78308947	79420100	78857699	80295397	80735747	82012698	78032380	79293161	78785349	78846632	80225127	79380021	76324883	76613310	76873877	90235295	88269302	88018445	96721902	96377284	96397524	87502202	87622062	87348902	79507858	78651834	77654310	87531760	87093661	87488345	82834574	83024925	84031838	83671880	82209825	81901147	85125288
mnm5s2U_172	72358	73323	68798	64336	61832	59719	51023.8	52147	48671	61073	72370	61033	65455	62241	61450	71299	68088	70688	72717	64924	60385	64509	64686	64038	64605	68021	63594	70890	61733	62849	75294	72123	68538	67587	66514	67508	68837	59397	61387	68893	66002	65661	70178	66706	60644	59178	54511	54726	67144
s2C	1111028	1417959	1593011	1089320	1337110	1516113	796387	981133	1088477	1140893	1449344	1634620	1219004	1498634	1625051	1319739	1478792	1733296	1159691	1496050	1665145	1244403	1518685	1655740	1257972	1513417	1602667	1864598	2073693	2238863	2212008	2473195	2561846	2123756	2336023	2408861	1622187	1834543	1996902	1754593	1957956	2067801	2024536	2195272	2295651	1903750	2120682	2240815	1933957
cmnm5s2U_141	19885	18405	18810	15636	14890	16130	10273.9	10256	10570	17701	14936	14753	16969	18959	17844	17302	19636	17179	16017	15831	18273	19060	16560	18248	15408	15827	15556	20110	21410	17614.1	25965	23766	25143	28096	26630	24035	22509	18941	18976	20134	22432	20688	21382	24529	20549	21055	20626	16752	21724
m7G	83527960	79519494	77277525	79163617	75591028	75524054	68147324	66061884	65850967	78264716	74131958	72637030	74174324	71663356	71722135	77905134	74318791	75597949	76782373	72983833	71126479	77180765	74560551	73409877	70718741	70551085	69790128	96130404	89146033	89203050	97965537	94822220	95051372	84902170	83002493	82823890	81066078	76466354	75261195	86509134	85529216	85124913	81499015	79188691	80380666	82223259	78501963	77630591	82571561
Cm	11476684	10721603	10033788	10420698	9623524	9496604	8564645	8093942	7831852	10348192	9291635	9064798	9527753	9033333	8679487	9872624	9199995	9219393	9821224	9115268	8785472	9752677	9423727	8950305	9044415	8567451	8477506	13278798	11609039	11120784	13949873	12734592	12344159	11778519	10936536	10643118	10648890	9564066	9115420	11099230	10374358	9964874	10676354	9959045	9881473	11255905	10218967	9833639	11030968
cmo5U	649334	743632	823637	647532	731967	782921	520195	573199	601451	536300	526193	670420	556681	604661	639866	598925	640555	682747	488059	563090	608034	540738	610337	638231	519982	591997	593400	937053	961685	1003024	1086793	1165356	1240635	984402	1065061	1075775	690314	748427	784929	775744	832654	864531	779647	816734	870669	676660	706763	771396	750656
I	2243857	2306526	2412399	2123489	2211684	2269547	1705624	1790521	1826627	2069965	2073275	2226734	1980986	2050742	2127024	2102385	2155593	2248656	2029804	2076539	2175958	2083830	2189891	2192158	1964552	2041969	2049187	2884638	2728634	2745407	2882347	2878575	2797327	2558674	2550376	2587112	2321340	2223080	2242923	2395914	2329324	2410865	2421291	2378859	2411741	2347548	2299691	2272425	2393591
rG	269000000	276000000	262000000	268000000	266000000	267000000	270000000	264000000	267000000	261000000	268000000	261000000	258000000	265000000	268000000	270000000	263000000	268000000	264000000	265000000	261000000	268000000	259000000	268000000	271000000	258000000	263000000	269000000	268000000	269000000	276000000	276000000	277000000	262000000	263000000	265000000	255000000	253000000	254000000	267000000	266000000	268000000	259000000	259000000	260000000	257000000	267000000	256000000	262000000
m5U	11138791	11703637	12997699	10864544	11644803	12605200	9284580	10005577	10477222	11099315	11341716	12334491	10866145	11502624	12349097	11303915	11843396	12393718	10806236	11327363	12111166	10970908	12042940	12170927	10994141	11849361	12101720	12901078	12952784	13118842	13468766	13700824	14212120	13425502	13214145	13774819	11898239	12272211	12484089	12238279	12397177	12709676	12909891	12711400	13380069	12542653	12790324	13037189	12413621
rA	320000000	326000000	314000000	309000000	307000000	309000000	300000000	287000000	289000000	310000000	316000000	308000000	315000000	309000000	310000000	320000000	319000000	310000000	311000000	310000000	308000000	319000000	305000000	311000000	309000000	312000000	301000000	303000000	297000000	295000000	309000000	313000000	309000000	303000000	300000000	300000000	289000000	286000000	282000000	297000000	295000000	294000000	298000000	295000000	295000000	300000000	294000000	291000000	298000000
s2U	2626634	4384882	4974022	3058172	4122753	4624903	2656512	3230952	3330126	2773776	4112886	4747121	3226809	4272302	4657146	3881403	4688413	5031241	2872498	4077803	4501920	3515805	4540555	4919404	3640203	4373301	4563953	5627953	7048272	7378608	7108905	8385561	8514691	6920575	7575176	7616874	4642852	5556986	5593602	4644230	4903311	4593732	6581589	6975687	6956438	5811961	6804821	6890497	6159317
mo5U	74177	81067	84483	76886	76397	79401	44235	44906	46210	119804	115664	116608	104864	110125	122050	121260	117074	124946	113204	117959	124496	125159	130624	138794	118145	124475	122070	76125	72379	73244	71038	71052	71963	74843	72497	81570	105947	108149	107036	111835	111642	112262	130532	127109	129887	120987	111202	118711	128526
15N-dA	8376129	8401450	8316127	8292237	8511236	8598676	7828012	8058234	8115838	7977909	8029782	8128692	8380651	8502759	8512134	8290580	8252628	8573455	7970237	8033694	7935573	8289719	8586993	8371609	8031173	8039793	8068145	9772319	8796057	8548259	8844700	8242941	7878973	8902006	8258570	8022015	9955893	9150275	8890761	9170284	8467736	8341697	8996576	8439984	8220037	9257665	8602658	8278577	9168822
s4U	2551513	4217763	4811326	2959733	4059750	4518411	2560988	3134862	3203914	2684513	4022774	4626052	3136889	4132457	4561156	3758615	4539519	4873934	2775372	3894574	4418310	3408571	4407493	4786191	3519212	4225372	4471461	5416375	6864350	7147815	6882587	8054572	8268826	6713573	7300629	7342832	4532461	5387199	5412245	4522088	4798236	4471755	6365779	6785228	6819107	5605878	6539767	6748799	6003274
Q_163	752789	752389	742571	683423	662029	671614	696699	715673	691975	678693	631785	666358	685331	639471	668549	719389	704574	705313	682353	656120	666354	681857	680407	709932	647155	653222	603556	1455967	1307292	1317030	1700675	1576270	1599330	1506616	1480443	1469210	1248534	1164250	1128428	1326166	1285139	1266199	1368232	1339942	1337810	1287435	1176826	1142162	1321665
Um	1144258	1126517	1154047	1035862	1067799	1088423	812576	850292	836673	1068904	1067035	1100320	1038732	1047428	1053402	1080430	1074738	1100342	1026916	1028985	1031426	1072511	1084231	1086075	983231	993987	994506	1292809	1248073	1233469	1433926	1418824	1386099	1268375	1252174	1265877	1108758	1059072	1077038	1194409	1180658	1178769	1202124	1205210	1173989	1199365	1171864	1145278	1197726
m2A	83794215	87093757	86949885	80016651	82967277	84952891	68713385	72119590	72948453	80789240	83480643	84544264	80873079	82337850	83936414	82004377	83573290	86112381	81004597	84192495	85190403	80490492	83380568	85755328	78325217	81162035	82086879	82072212	78010185	77272211	86470569	83301491	81596282	80072309	78597893	77893215	73603994	70874614	69673716	76171534	74885912	74606438	76629605	74308129	74211160	77558386	73719890	73223052	76139865
Gm	31839825	32064381	33333369	28860706	29804963	30521466	26042108	27223222	27277739	29133188	29516465	30244030	28542940	28747057	29451038	29577901	30178784	30553854	29185924	29705633	29896499	28603542	29627921	29883484	27588883	28168769	28321221	34455512	32590967	32225629	37986571	36937431	36570449	34941800	34002401	34018233	29919147	28209320	28040996	31660178	30750785	30834018	32285391	31265134	31083948	31776315	30240559	29901578	31472791
m1G	27337592	29231076	31528452	26100220	28262362	29727009	21953433	24175264	24869328	26168092	27756177	29524377	25223189	27394070	28796105	27268353	29148361	30246905	25260687	27137488	28742350	26214154	28136819	29437389	25136250	26869828	27982983	33875486	33702284	34306380	37449488	37633229	38180253	32919554	33142928	34184001	29697071	29220656	29889542	31269921	32215973	32725203	31994768	32140651	32760941	31007085	31016891	31190004	31154384
Am	5571186	5934161	6221821	5131744	5631055	5874682	4605357	5021303	5127735	5033263	5418628	5738403	4951151	5359430	5485080	5374248	5537781	5814749	4994042	5386192	5635030	5160231	5562298	5806251	4901030	5226148	5345068	5399248	5193811	5087001	5988854	5887012	5925654	5324351	5246069	5205946	4709838	4599586	4577112	5203429	5151178	5141139	5108943	5063846	5013249	5135482	5049087	4943259	5123819
ac4C	1846083	1841249	1864468	2136892	2182399	2319955	1741161	1846864	1853155	2098578	2147932	2216265	1998995	2050886	2090418	2175090	2248122	2264037	2014305	2064226	2111232	2097769	2180738	2255084	1965394	2027912	2045516	2958338	2793827	2756447	2892139	2852540	2752180	2526116	2410316	2427304	2338535	2233182	2137517	2449487	2291030	2280491	2264400	2152910	2108185	2368153	2291904	2174194	2339360
m2G	133666	130029	144648	100870	97678	104800	177351	189094	183378	114832	110387	111168	113636	122261	118655	116845	121222	116769	129528	146305	141074	99296	96418	111701	113882	116821	119917	91743	86272	91633	101328	92867	102243	132608	126562	127552	68219	72151	67804	81808	83753	78830	100309	87321	78261	83792	82201	78063	81507
m6A	37228058	41087480	43943135	37222812	40883986	43745623	30769566	34939786	36703717	35852788	40114011	42760778	36130189	39979746	42254556	38344565	42247595	43943011	35564750	39698765	42460262	37770442	41353468	44463573	35861654	39792837	41384296	38222775	39966949	40389143	39549213	41163402	42011377	36709089	37854262	38638420	33625482	35565328	35735197	35967391	37765567	37603680	36520287	36944599	37991138	35049670	36625358	37562408	35854759
mcmo5U_201	1738475	1749349	1747521	1637656	1639819	1623556	1345596	1382547	1333207	1472189	1443548	1441012	1427918	1399604	1379482	1475286	1456598	1419609	1341504	1324074	1323072	1393812	1377296	1379778	1287063	1292077	1249628	2152457	2041291	2006884	2526123	2400062	2357998	2248636	2190857	2185600	1738175	1647487	1576454	1844440	1817823	1751539	1825789	1787020	1696434	2017801	1938693	1842792	1767684
m66A	553688	652475	745296	463762	558243	612697	813212	964258	1026061	486849	573416	660045	582304	684729	732589	521804	603441	652605	614218	740426	816715	523865	609383	666282	522751	601321	652029	126387	135252	136141	152001	155364	151825	392232	412938	428362	101874	102590	109261	113124	118789	120490	122925	123252	129554	111393	115268	115753	120734
t6A	4485607	4835867	5219079	4420419	4854627	5130232	3246929	3567428	3743625	4283019	4588150	5009119	4255328	4647395	4963264	4504289	4814644	5075638	4160689	4597462	4935009	4372755	4741254	5036202	4240334	4690394	4862691	5078762	4980191	5336727	5610377	5556299	5721910	5045488	5053185	5301396	4156385	4258753	4292187	4480348	4617258	4822819	4665902	4747614	5007311	4809716	4997411	5260361	4703480
i6A	38983126	40085844	40650189	37933153	39006501	39840418	34480017	35702361	36266540	36856617	37458478	38330021	36303895	37333089	38289400	37345927	38326118	39292944	36321401	37551556	38366950	37452565	38208653	38740208	35768945	37060175	37273145	36615965	35541737	35033904	39360150	38449902	38362721	36743077	36081694	36709150	33374999	32671745	32616172	35569779	35057632	34708683	35684714	34952193	35256591	35409675	34635056	34683196	35972510
ms2i6A	7953179	8001963	8074557	7611076	7760657	7705376	5269641	5360317	5341459	8651604	8776796	8811286	8375258	8390851	8458988	8798700	8774359	8923227	8750552	8802692	8833461	8679470	8748233	8741634	8129883	8220421	8223564	12520291	11419694	11022444	13805061	12851877	12797977	11756236	11109156	11040891	10937154	10271308	9931692	12117384	11557241	11288955	11618581	11066914	10866389	12071665	11307118	10869849	11604263
normalization factor	748.273			671.74			547.07			707.08			696.71			711.677			707.213			717.057			669.843			666.843			788.307			746.477			607.357			677.117			695.02			690.373			687.887
[truncated: 5 more columns]

## Sheet: 3B. Normalized Peak Areas
Supplementary Data 4B. Normalized Peak areas were calculated by averaging technical replicate injections for each sample, then dividing by the normalization factor (sum of UV signals for the 4 canonical ribonucleosides). Note that data is from 2 separate experiments (biological replicates A-C and biological replicates D-F).
	0A	0B	0C	25A	25B	25C	50A	50B	50C	0D	0E	0F	25D	25E	25F	50D	50E	50F
D_115	4455.51	4610.9	4422.73	4497.81	4341.68	4473.61	4406.27	4385.22	4607.51	5428.53	4870.25	5025.45	5236.37	4677.19	5012.22	5211.26	4917.66	4930.29
Y_209	2504.85	2522.16	2355	2520.5	2395.1	2439.67	2471.42	2431.29	2536.46	3091.39	2802.3	2984.27	3084.24	2742.15	2878.21	3027.45	2826.51	2770.44
Y_191	971.029	966.098	908.839	964.935	943.693	947.078	956.252	939.239	998.32	1202.68	1099.28	1127.3	1177.66	1051.73	1152.05	1172.03	1085.91	1120.53
rC	104999	107980	113059	106035	106215	103459	105664	103187	108340	105692	96256.3	100974	112486	102963	103826	106475	103225	100642
ho5U	58.3759	61.7363	55.1007	81.4977	88.7495	84.0353	93.9943	93.42	99.1748	32.3887	29.6185	42.2752	81.5498	64.2512	82.0901	68.5823	90.6475	72.3902
acp3U	5935.76	6152.8	5922.13	5771.86	5762.23	5854.74	5741.79	5778.71	5947.02	7954.74	6981.44	6810.63	7192.18	6648.59	6765.78	6391.27	6679.93	6645.94
rU	110126	118467	137957	110041	113192	113836	111287	110847	114361	133226	122413	117205	129421	129034	119849	119637	123644	116762
mnm5s2U_172	95.544	92.2415	92.5182	91.6803	90.4948	98.3944	93.3363	89.8269	97.6447	97.7101	91.316	90.0269	104.069	98.7304	94.7349	81.3159	88.8659	87.8649
s2C	1836.23	1956.38	1746.27	1991.69	2077.71	2122.61	2036.58	2054.15	2176.66	3087.76	3064.39	3067.14	2993.1	2845.57	3124.83	3025.05	3017.41	3133.04
cmnm5s2U_141	25.4363	23.1518	18.9494	22.3407	25.7266	25.3472	23.6237	25.0413	23.2845	29.5592	31.6603	35.1701	33.1634	31.1389	31.8744	28.2132	29.4414	29.717
m7G	107058	114270	121898	106086	104089	106707	104114	104665	105030	137203	121712	111961	127763	126597	115617	115085	116896	110184
Cm	14358.4	14658.9	14922.2	13532	13033	13251.3	13066.3	13075.1	12982.8	17999.5	16503.1	14895.8	16096.2	15476.6	14636	15116.7	15089.3	14245
cmo5U	987.43	1073.04	1032.68	816.934	861.768	900.328	782.029	831.783	848.646	1450.5	1476.91	1395.55	1220.41	1217.38	1183.2	1040.41	1152.78	1226.74
I	3101.71	3277.42	3243.2	3002.95	2946.59	3047.56	2961.06	3005.75	3013.49	4178.23	3618.83	3436.66	3725.07	3512.99	3458.84	3341.03	3414.7	3292.85
rG	359494	397475	488055	372424	378445	375170	372353	369566	394122	402893	350540	352768	418206	394319	373131	376608	385722	362503
m5U	15965.7	17424.7	18137.5	16394	16610.4	16646.6	16140.7	16356.1	17389.7	19481.2	17498.1	18046.8	20117	18384.4	18705.1	18526.3	18398.3	17924.6
rA	427651	459007	533753	440308	446862	444490	437869	434647	458814	447381	393671	403228	470344	436163	425887	427305	430303	407931
s2U	5339.2	5858.33	5616.34	5484.43	5816.03	6370.43	5397.82	6031.96	6258.9	10024.8	10152.2	9874.22	8667.86	6961.51	9838.43	9418.71	9552.04	9898.53
mo5U	106.791	115.463	82.4703	165.977	161.253	170.152	167.634	183.424	181.48	110.845	90.5117	102.218	176.246	165.279	185.859	169.425	190.793	165.26
15N-dA	11178.5	12605.1	14624.6	11378.4	12150.2	11764.1	11283.5	11737	12012.3	13554.7	10557.1	11245.1	15365.5	12789.4	12305	12620.7	12567.7	11339.6
s4U	5158.81	5725.38	5422.68	5342.79	5660.18	6169.5	5226.27	5858.33	6079.06	9711.7	9812.59	9536.82	8414.55	6789.61	9577.72	9122.81	9275.85	9620.59
Q_163	1001.3	1000.92	1282.19	931.925	953.697	997.305	944.942	963.288	947.452	2039.6	2061.92	1989.91	1943.51	1908.83	1940.46	1741.29	1906.65	1846.87
Um	1525.66	1583.99	1522.99	1525.64	1502.09	1524.81	1455.16	1507.47	1478.82	1886.68	1792.39	1690.8	1780.87	1749.49	1717.61	1697.88	1704.14	1650
m2A	114859	123032	130258	117297	118245	117886	118016	116042	120214	118646	106290	105636	117532	111091	107982	108396	108481	103541
Gm	43316.4	44256.8	49075.4	41906.5	41500.3	42299.4	41848.8	40961.4	41840.1	49622.9	47145.1	45977.1	47292.1	45903	45386.9	44381	44881.7	43574.9
m1G	39244.6	41727.3	43259.6	39339.6	38951.3	40591.3	38244.2	38950.1	39804.9	50928.6	47892.9	44764.3	48739.8	47363.1	46471.7	45006.6	45940.2	44153.7
Am	7896.92	8255.91	8989.95	7632.47	7557.26	7834.45	7548.53	7683.62	7699.44	7837.95	7527.32	7044.81	7621.3	7628.3	7283.26	7304.18	7389.75	7093.08
ac4C	2473.16	3294.55	3315.35	3046.7	2937.76	3132.16	2917.44	3037.23	3005.09	4253.18	3592.87	3288.22	3682.2	3456.33	3129.64	3299.79	3317.06	2770.95
m2G	181.905	150.528	335.011	158.58	169.632	166.197	196.502	142.906	174.479	134.788	125.348	172.688	114.251	120.31	127.522	117.838	108.887	124.69
m6A	54462.6	60466.1	62401	55970.8	56630.2	58329.5	55487.2	57451.3	58241.9	59273.7	51893.5	50549.4	57586.2	54809.2	53454.6	52743.2	54013.7	51586.6
mcmo5U_201	2332.19	2432.01	2474.61	2053.87	2012.8	2038.14	1879.98	1929.59	1905.31	3099.49	3080.1	2958.38	2723.34	2665.13	2546.33	2800.07	2472.09	2511.48
m66A	869.316	811.178	1708.21	810.993	956.697	832.705	1023.43	836.535	883.839	198.837	194.167	550.824	172.181	173.482	180.202	165.328	178.112	200.299
t6A	6477.38	7148.24	6433.05	6543.48	6634.03	6742.09	6454.04	6577.91	6864	7695.8	7141.29	6876.78	6974.11	6852.79	6916.26	7275.04	7027.11	7014.16
i6A	53331.3	57949	64860	53103.4	53550	53847	52902.4	53181	54790.1	53581.6	49123.3	48911.5	54148.8	51855.2	50786.8	50565.8	51500	49313.7
ms2i6A	10704.5	11451.4	9731.49	12370	12068.7	12410.3	12436.9	12165.2	12228.7	17476.6	16683.4	15140.6	17090.5	17212	16091.6	16536.3	16217.4	15571.4

## Sheet: 3C. Log2FC Data
Supplementary Data 4C. Log2(fold-change) data of modified ribonucleosides. Fold-change values were calculated relative to the average of the 0NE samples for each experiment (A-C and D-F).
	0A	0B	0C	25A	25B	25C	50A	50B	50C	0D	0E	0F	25D	25E	25F	50D	50E	50F
D_115	-0.0131737	0.0362837	-0.0238257	0.000457842	-0.0505093	-0.00732524	-0.0292047	-0.0361136	0.0352224	0.087782	-0.0687853	-0.0235272	0.0357883	-0.127138	-0.0273293	0.0288539	-0.054808	-0.0511076
Y_209	0.0256726	0.0356084	-0.0633235	0.034658	-0.0389667	-0.0123671	0.00629126	-0.0173268	0.0437653	0.062991	-0.0786548	0.0121118	0.0596508	-0.109958	-0.040093	0.0328353	-0.0662463	-0.0951523
Y_191	0.0336302	0.0262863	-0.0618599	0.0245473	-0.00756643	-0.00240142	0.0115072	-0.0143915	0.0736176	0.073318	-0.0563729	-0.0200661	0.0429889	-0.12017	0.0112679	0.0360774	-0.0740335	-0.0287544
rC	-0.0497	-0.00931568	0.0569984	-0.0355295	-0.0330831	-0.0710102	-0.0405966	-0.0748103	-0.00451426	0.0658822	-0.0690364	9.94487e-07	0.155752	0.0281348	0.0401799	0.0765244	0.0318007	-0.0047545
ho5U	-0.000702388	0.0800438	-0.0840025	0.480685	0.603665	0.524921	0.686499	0.677657	0.763899	-0.101972	-0.230963	0.282352	1.23022	0.886264	1.23975	0.980376	1.38281	1.05833
acp3U	-0.0163861	0.0354238	-0.0197029	-0.0567839	-0.0591914	-0.0362152	-0.0643195	-0.0550705	-0.0136531	0.134046	-0.054245	-0.0899811	-0.0113397	-0.12472	-0.0995139	-0.181668	-0.117937	-0.125297
rU	-0.149891	-0.0445666	0.175174	-0.151009	-0.110272	-0.102089	-0.134764	-0.140473	-0.0954525	0.100267	-0.0218558	-0.084573	0.0584596	0.0541429	-0.0523994	-0.0549462	-0.00741611	-0.0900368
mnm5s2U_172	0.0322084	-0.0185397	-0.0142194	-0.0273439	-0.0461206	0.0746199	-0.00151822	-0.0568082	0.0635858	0.071003	-0.0266374	-0.0471483	0.161964	0.0859895	0.0263915	-0.193967	-0.0658749	-0.0822186
s2C	-0.00788792	0.0835572	-0.0803547	0.109363	0.170364	0.201204	0.141515	0.15391	0.237482	0.00686667	-0.00409109	-0.00280046	-0.0380544	-0.110975	0.0240846	-0.0227331	-0.0263845	0.027872
cmnm5s2U_141	0.176164	0.0403985	-0.248577	-0.011052	0.192536	0.171099	0.0695085	0.15358	0.0486461	-0.120307	-0.0212412	0.130435	0.0456764	-0.0451968	-0.0115173	-0.187542	-0.12607	-0.112625
m7G	-0.0958066	-0.00174979	0.0914807	-0.10896	-0.136374	-0.100543	-0.136028	-0.128421	-0.123399	0.150341	-0.0225041	-0.142981	0.0474978	0.0342703	-0.0966219	-0.10327	-0.0807556	-0.166062
Cm	-0.0286576	0.00121796	0.0269039	-0.11418	-0.16839	-0.144416	-0.164705	-0.163736	-0.173951	0.128455	0.00323589	-0.144597	-0.0327865	-0.0894135	-0.169987	-0.123362	-0.12598	-0.209047
cmo5U	-0.0623657	0.057593	0.00227711	-0.335825	-0.258744	-0.195594	-0.398823	-0.309838	-0.280882	0.00948944	0.0355286	-0.046223	-0.239693	-0.243276	-0.284359	-0.469902	-0.321935	-0.232229
I	-0.0483596	0.0311364	0.0159943	-0.095044	-0.122378	-0.0737686	-0.11531	-0.0936987	-0.0899861	0.158091	-0.0492778	-0.123794	-0.00753354	-0.0921045	-0.114513	-0.164511	-0.133042	-0.185465
rG	-0.20717	-0.0622743	0.233903	-0.156194	-0.133054	-0.145593	-0.156466	-0.167306	-0.0744969	0.127817	-0.0729997	-0.0638593	0.181632	0.096783	0.0171008	0.0304826	0.0649827	-0.0245859
m5U	-0.105413	0.0207421	0.0785829	-0.0672251	-0.0483038	-0.0451603	-0.0896858	-0.0705597	0.0178477	0.0869282	-0.0679516	-0.0234133	0.13326	0.00332784	0.028282	0.0144203	0.00442256	-0.0332163
rA	-0.146839	-0.0447577	0.172897	-0.104759	-0.0834439	-0.091122	-0.112775	-0.123429	-0.0453651	0.109229	-0.0752868	-0.0406822	0.18144	0.0725912	0.0381942	0.0429897	0.0530778	-0.0239514
s2U	-0.0699942	0.0638727	0.00301252	-0.0312767	0.0534173	0.184773	-0.0542416	0.106009	0.159293	0.00110821	0.0193339	-0.0207207	-0.208712	-0.524986	-0.0259597	-0.0888581	-0.0685782	-0.0171736
mo5U	0.0722484	0.18489	-0.300599	0.708435	0.666779	0.744281	0.722771	0.852641	0.837268	0.131452	-0.160911	0.0145616	0.800501	0.707814	0.877124	0.743561	0.914921	0.707648
15N-dA	-0.195729	-0.0224413	0.191945	-0.170153	-0.0754718	-0.122066	-0.182241	-0.125389	-0.09194	0.201767	-0.15882	-0.0677333	0.382662	0.117918	0.0622125	0.0987588	0.0926893	-0.0556648
s4U	-0.0754071	0.074925	-0.00343846	-0.0248525	0.058401	0.182708	-0.056665	0.108043	0.161402	0.00366836	0.0185787	-0.0225471	-0.203168	-0.512726	-0.0163732	-0.0865759	-0.0625751	-0.0099297
Q_163	-0.128792	-0.129352	0.22794	-0.232388	-0.19907	-0.134567	-0.212375	-0.184634	-0.208549	0.00646925	0.0221683	-0.0291151	-0.063155	-0.0891304	-0.0654181	-0.221662	-0.0907795	-0.136736
Um	-0.0174397	0.0366923	-0.0199656	-0.0174498	-0.0398984	-0.0182418	-0.0856906	-0.0347429	-0.062427	0.0759243	0.00195913	-0.0822169	-0.00734065	-0.0329838	-0.0595183	-0.0761901	-0.070876	-0.117456
m2A	-0.0954653	0.00370558	0.0860471	-0.0651689	-0.0535509	-0.0579378	-0.056347	-0.0806807	-0.0297217	0.10666	-0.0519897	-0.0609059	0.0930576	0.0117354	-0.0292108	-0.0236885	-0.0225653	-0.0897953
Gm	-0.0725223	-0.0415382	0.107564	-0.120263	-0.134314	-0.106798	-0.122251	-0.153171	-0.122551	0.0605993	-0.0132982	-0.0494922	-0.00880853	-0.0518196	-0.0681299	-0.100463	-0.0842796	-0.12691
m1G	-0.0775008	0.010994	0.0630231	-0.0740151	-0.0883229	-0.0288258	-0.114753	-0.0883676	-0.0570513	0.0895968	0.000934272	-0.0965306	0.0262207	-0.0151142	-0.0425251	-0.0887435	-0.059122	-0.116344
Am	-0.0858196	-0.0216822	0.101203	-0.134961	-0.149246	-0.0972787	-0.150914	-0.125323	-0.122357	0.0693628	0.0110231	-0.0845526	0.0289224	0.0302474	-0.0365294	-0.0323923	-0.0155886	-0.0747013
ac4C	-0.29186	0.121866	0.130944	0.00903024	-0.0434994	0.0489408	-0.0535114	0.00453893	-0.0108066	0.196569	-0.0468345	-0.174666	-0.0114031	-0.102733	-0.245974	-0.169601	-0.162069	-0.421594
m2G	-0.290502	-0.563647	0.590524	-0.48847	-0.391279	-0.420788	-0.179138	-0.638618	-0.350634	-0.0981229	-0.202879	0.259347	-0.336606	-0.262066	-0.178072	-0.292017	-0.405991	-0.210476
m6A	-0.118134	0.0327268	0.0781692	-0.0787236	-0.0618271	-0.0191739	-0.0912449	-0.0410597	-0.0213422	0.136959	-0.0548793	-0.0927403	0.0952886	0.0239843	-0.0121196	-0.0314491	0.00289196	-0.0634359
mcmo5U_201	-0.0491041	0.011359	0.0364106	-0.232445	-0.261588	-0.243535	-0.360068	-0.322491	-0.340767	0.025121	0.0160638	-0.0421029	-0.161535	-0.192709	-0.258495	-0.121448	-0.301182	-0.278376
m66A	-0.377818	-0.477681	0.596714	-0.478011	-0.239637	-0.439894	-0.142353	-0.433273	-0.353916	-0.661974	-0.696263	0.808029	-0.86964	-0.858775	-0.803951	-0.928232	-0.820776	-0.651409
t6A	-0.045781	0.0963968	-0.0556891	-0.0311337	-0.0113057	0.0120051	-0.0509878	-0.0235613	0.0378586	0.0884887	-0.0193975	-0.0738494	-0.0535727	-0.0788902	-0.0655896	0.00737313	-0.042651	-0.0453134
i6A	-0.138709	-0.0189063	0.143638	-0.144886	-0.132806	-0.124825	-0.150357	-0.14278	-0.099777	0.0843458	-0.0409833	-0.0472178	0.0995375	0.0370971	0.00706119	0.000771142	0.0271803	-0.0354045
ms2i6A	0.0101945	0.107501	-0.127292	0.218818	0.183243	0.223509	0.226607	0.194731	0.202242	0.0887812	0.0217717	-0.118221	0.0565558	0.0667722	-0.030337	0.0089933	-0.0191024	-0.0777434

## Sheet: 3D. UV signals of canonicals
Supplementary Data 4D. Processing of UV Signals of the 4 canonical nucleosides for use as normalizinmg factors for raw data in Supplementary Data 4A. Data from three technical replicate injections were averaged and the 4 canonical nucleotide signals for each sample were added together to achieve a normalization factor.
Experiment 1																					Experiment 2
C	Area	AVG	Stdev		U	Area	AVG	Stdev		A	Area	AVG	Stdev		G	Area	AVG	Stdev			C	Area	AVG	Stdev		U	Area	AVG	Stdev		A	Area	AVG	Stdev		G	Area	AVG	Stdev
0NE_A	141.4	141.233	0.472582		0NE_A	107.95	108.697	0.730571		0NE_A	295.91	292.797	5.26308		0NE_A	206.12	205.547	1.49487			0NE_D	126.63	125.133	1.30216		0NE_D	92.73	92.06	0.73736		0NE_D	264.94	261.563	3.60311		0NE_D	188.88	188.087	0.710235
	141.6					109.41					286.72					203.85						124.26					92.18					257.77					187.87
	140.7					108.73					295.76					206.67						124.51					91.27					261.98					187.51
0NE_B	122.58	122.703	5.36606		0NE_B	97.77	97.54	1.1425		0NE_B	263.94	263.037	1.25787		0NE_B	187.21	188.46	1.24503			0NE_E	140.77	146.41	4.89993		0NE_E	109.37	109.9	1.00583		0NE_E	313.64	312.303	1.17074		0NE_E	220.83	219.693	1.06444
	117.4					96.3					261.6					189.7						149.62					109.27					311.81					219.53
	128.13					98.55					263.57					188.47						148.84					111.06					311.46					218.72
0NE_C	101.01	100.923	0.261024		0NE_C	78.7	80.2233	1.33508		0NE_C	213.78	214.033	3.73645		0NE_C	149.04	151.89	3.05187			0NE_F	140.66	140.097	0.565007		0NE_F	105.58	105.03	1.37982		0NE_F	294.63	294.623	0.390043		0NE_F	207.26	206.727	1.03838
	101.13					80.78					217.89					155.11						139.53					103.46					294.23					205.53
	100.63					81.19					210.43					151.52						140.1					106.05					295.01					207.39
25NE_A	135.62	130.497	4.5823		25NE_A	104.96	104.26	0.641561		25NE_A	278.63	277.867	3.34105		25NE_A	195.85	194.457	1.70884			25NE_D	115.26	112.507	4.07943		25NE_D	87	85.8433	1.50633		25NE_D	240.01	239.263	3.00051		25NE_D	171.53	169.743	1.60594
	129.08					104.12					274.21					192.55						107.82					86.39					235.96					168.42
	126.79					103.7					280.76					194.97						114.44					84.14					241.82					169.28
25NE_B	124.14	127.513	4.09529		25NE_B	103.97	103.633	0.295014		25NE_B	275.4	272.663	2.56274		25NE_B	191.96	192.9	1.03552			25NE_E	128.05	127.413	0.559494		25NE_E	95.1	93.3567	1.51077		25NE_E	270.57	266.967	3.6561		25NE_E	189.17	189.38	0.355106
	132.07					103.51					272.27					194.01						127.19					92.54					267.07					189.79
	126.33					103.42					270.32					192.73						127					92.43					263.26					189.18
25NE_C	136.13	132.52	5.64066		25NE_C	102.57	103.63	0.919348		25NE_C	278.56	280.497	3.44137		25NE_C	195.67	195.03	1.56167			25NE_F	133.1	127.123	5.31893		25NE_F	96.57	98.0267	1.26871		25NE_F	278.29	275.337	5.32452		25NE_F	195.88	194.533	1.2852
	126.02					104.11					278.46					193.25						125.36					98.89					278.53					194.4
	135.41					104.21					284.47					196.17						122.91					98.62					269.19					193.32
50NE_A	134.36	131.573	4.74892		50NE_A	104.47	103.133	1.66374		50NE_A	279.98	278.22	3.04841		50NE_A	194.5	194.287	0.191398			50NE_D	131.61	127.013	4.04104		50NE_D	100.26	98.8633	1.59193		50NE_D	275.65	271.173	3.88232		50NE_D	194.36	193.323	0.948174
	134.27					101.27					274.7					194.13						125.41					97.13					269.14					193.11
	126.09					103.66					279.98					194.23						124.02					99.2					268.73					192.5
50NE_B	128.34	132.393	3.79798		50NE_B	105.9	103.983	1.87639		50NE_B	282.78	283.42	1.12588		50NE_B	196.03	197.26	2.13042			50NE_E	131.27	128.027	4.75359		50NE_E	98.74	98.4067	1.52753		50NE_E	275.33	272.66	4.54686		50NE_E	195.46	188.793	10.3666
	135.87					103.9					284.72					199.72						122.57					99.74					275.24					176.85
	132.97					102.15					282.76					196.03						130.24					96.74					267.41					194.07
50NE_C	126.1	126.203	0.356417		50NE_C	97.44	98.07	0.814678		50NE_C	263	260.527	3.67806		50NE_C	183.66	185.043	5.48737			50NE_F	137.75	134.48	5.05311		50NE_F	103.83	103.007	1.19182		50NE_F	289.16	288.08	0.956452		50NE_F	201.08	200.863	0.292973
	126.6					98.99					256.3					180.38						137.03					103.55					287.74					200.53
	125.91					97.78					262.28					191.09						128.66					101.64					287.34					200.98
Sum of Canonicals for Experiment #1																					Sum of Canonicals for Experiment #2
0NE_A	748.273																				0NE_D	666.843
0NE_B	671.74																				0NE_E	788.307
0NE_C	547.07																				0NE_F	746.477
25NE_A	707.08																				25NE_D	607.357
25NE_B	696.71																				25NE_E	677.117
25NE_C	711.677																				25NE_F	695.02
50NE_A	707.213																				50NE_D	690.373
50NE_B	717.057																				50NE_E	687.887
50NE_C	669.843																				50NE_F	726.43

## Sheet: 3E. Estimated abs abundance
Supplementary Data 4E. Estimated absolute abundance based on calibration curves of standards. Results are presented in pmol/fmol as well as presence per 1000 nucleotides.
Raw signal intensity for calibration curves											Linear regression data for calibration curves
pmol	20	40	80	200	400							slope	intercept	R2
A	49.2687	100.017	198.355	500.352	999.374						A	2.49999	-0.438161	0.999996
U	35.1906	71.2179	143.008	360.593	720.452						U	1.80309	-0.6379	0.999997
G	73.254	149.996	299.76	753.702	1502.59						G	3.76016	-0.536951	0.999995
C	24.2914	48.9574	97.7368	248.237	495.092						C	1.23946	-0.480592	0.99999
fmol	10	25	50	125	250	500	625	1000	1250			slope	intercept	R2
cmo5U	-	-	118880	338686	690573	1380871	-	2676970	-		cmo5U	2690.07	4598.92	0.999631
ho5U	-	-	6272	14499	30632	-	73270	-	146804		ho5U	117.193	322.037	0.999909
I	-	-	441598	1167943	2302636	4509226	-	8452249	-		I	8466.74	95862.1	0.99867
mcmo5U	-	-	245199	659418	1323593	2590654	-	4857809	-		mcmo5U	4872.4	49550.7	0.998643
mo5U	18186	54557	105442	285514	591567	-	-	-	-		mo5U	2376.03	-6284.26	0.999485
Q	184950	506258	1068659	2864487	5662286	-	-	-	-		Q	22848.4	-37268.1	0.99976
Raw signal intensity for sample analysis
	Experiment 1									Experiment 2
	0NE			25NE			50NE			0NE			25NE			50NE
	A	B	C	A	B	C	A	B	C	D	E	F	D	E	F	D	E	F
A	205.547	188.46	151.89	194.457	192.9	195.03	194.287	197.26	185.043	188.087	219.693	206.727	169.743	189.38	194.533	193.323	188.793	200.863
U	108.697	97.54	80.2233	104.26	103.633	103.63	103.133	103.983	98.07	92.06	109.9	105.03	85.8433	93.3567	98.0267	98.8633	98.4067	103.007
G	292.797	263.037	214.033	277.867	272.663	280.497	278.22	283.42	260.527	261.563	312.303	294.623	239.263	266.967	275.337	271.173	272.66	288.08
C	141.233	122.703	100.923	130.497	127.513	132.52	131.573	132.393	126.203	125.133	146.41	140.097	112.507	127.413	127.123	127.013	128.027	134.48
cmo5U	738868	720807	564948	577638	600403	640742	553061	596435	568460	967254	1.16426e+06	1041746	741223	824310	822350	718273	792985	891140
ho5U	43681.1	41470.7	30144	57625.4	61832.7	59806	66474	66987.4	66431.6	21598.2	23348.4	31557.5	49529.8	43505.6	57054.3	47347.4	62355.2	52586.4
I	2.32093e+06	2.20157e+06	1.77426e+06	2.12332e+06	2.05292e+06	2168878	2.0941e+06	2155293	2.01857e+06	2.78623e+06	2.85275e+06	2.56539e+06	2.26245e+06	2378701	2.40396e+06	2.30655e+06	2.34893e+06	2392026
mcmo5U	1745115	1633677	1.35378e+06	1.45225e+06	1.40233e+06	1.4505e+06	1329550	1.38363e+06	1276256	2.06688e+06	2428061	2.20836e+06	1.65404e+06	1.8046e+06	1.76975e+06	1.9331e+06	1.70052e+06	1.82441e+06
mo5U	79909	77561.3	45117	117359	112346	121093	118553	131526	121563	73916	71351	76303.3	107044	111913	129176	116967	131244	120050
Q	749250	672355	701449	658945	664450	709759	668276	690732	634644	1.3601e+06	1625425	1485423	1180404	1.2925e+06	1.34866e+06	1202141	1.31156e+06	1.34162e+06
Absolute quantity for sample analysis
	Experiment 1									Experiment 2
	0NE			25NE			50NE			0NE			25NE			50NE
pmol	A	B	C	A	B	C	A	B	C	D	E	F	D	E	F	D	E	F
A	82.3941	75.5595	60.9314	77.9581	77.3355	78.1875	77.8901	79.0795	74.1928	75.4101	88.0528	82.8661	68.0728	75.9275	77.9888	77.5048	75.6928	80.5208
U	60.6372	54.4497	44.8458	58.1766	57.8291	57.8272	57.5518	58.0232	54.7437	51.4105	61.3046	58.6037	47.9627	52.1296	54.7196	55.1836	54.9304	57.4815
G	78.0109	70.0963	57.0641	74.0403	72.6565	74.7397	74.1343	75.5172	69.4288	69.7045	83.1986	78.4967	63.7739	71.1415	73.3675	72.2602	72.6556	76.7565
C	114.335	99.3854	81.8132	105.673	103.266	107.306	106.542	107.203	102.209	101.346	118.512	113.418	91.1587	103.185	102.951	102.863	103.68	108.887
total	335.378	299.491	244.655	315.848	311.087	318.06	316.118	319.823	300.574	297.871	351.068	333.385	270.968	302.384	309.027	307.811	306.959	323.646
fmol
cmo5U	272.955	266.241	208.303	213.02	221.483	236.478	203.884	220.008	209.608	357.855	431.09	385.546	273.831	304.717	303.989	265.299	293.073	329.56
ho5U	369.979	351.118	254.468	488.964	524.864	507.571	564.469	568.849	564.106	181.547	196.482	266.529	419.885	368.481	484.091	401.263	529.323	445.967
I	262.801	248.704	198.234	239.462	231.146	244.842	236.01	243.238	227.089	317.757	325.614	291.674	255.894	269.624	272.608	261.103	266.108	271.198
mcmo5U	347.994	325.122	267.678	287.887	277.642	287.527	262.704	273.803	251.766	414.031	488.16	443.07	329.301	360.202	353.049	386.574	338.84	364.268
mo5U	36.2762	35.2882	21.6333	52.0377	49.9282	53.6095	52.5404	58.0002	53.8073	33.754	32.6744	34.7587	47.6966	49.7458	57.0113	51.8727	57.8817	53.1703
Q	34.4234	31.0579	32.3313	30.471	30.712	32.695	30.8794	31.8622	29.4075	61.1582	72.7708	66.6433	53.2936	58.1998	60.6577	54.245	59.0339	60.3497
	Experiment 1									Experiment 2
	0NE			25NE			50NE			0NE			25NE			50NE
per 1000 rN	A	B	C	A	B	C	A	B	C	D	E	F	D	E	F	D	E	F
cmo5U	0.813874	0.888979	0.851416	0.674438	0.711963	0.743502	0.644961	0.687904	0.697358	1.20138	1.22794	1.15646	1.01057	1.00772	0.983695	0.861889	0.954761	1.01828
ho5U	1.10317	1.17238	1.04011	1.5481	1.68719	1.59583	1.78563	1.77864	1.87676	0.609482	0.559669	0.799463	1.54958	1.21859	1.5665	1.3036	1.72441	1.37795
I	0.783596	0.830422	0.81026	0.758155	0.743027	0.769799	0.746589	0.760538	0.755518	1.06676	0.927495	0.874885	0.944368	0.891662	0.882148	0.848257	0.866916	0.837947
mcmo5U	1.03762	1.08558	1.0941	0.911472	0.89249	0.904003	0.831032	0.856108	0.837617	1.38997	1.3905	1.329	1.21528	1.19121	1.14245	1.25588	1.10386	1.12552
mo5U	0.108165	0.117827	0.0884239	0.164755	0.160496	0.168552	0.166205	0.181351	0.179015	0.113317	0.0930715	0.10426	0.176023	0.164512	0.184486	0.168521	0.188565	0.164285
Q	0.102641	0.103702	0.132151	0.0964737	0.0987247	0.102795	0.0976831	0.0996245	0.0978375	0.205318	0.207284	0.199899	0.196679	0.19247	0.196286	0.176228	0.192318	0.186468
