# Supplementary material for: Enterohemorrhagic Escherichia coli O157:H7 responds to norepinephrine gradients by tRNA reprogramming and codon-biased translation of virulence genes
Source: mSystems. 2026 Apr 22;11(5):e01418-25. doi: 10.1128/msystems.01418-25 (PMC13185646; doi:10.1128/msystems.01418-25)
Supplement: Data S5 — AQRNA-seq analysis of tRNA levels. [file msystems.01418-25-s0007.xls]

## Sheet: SupplementaryData2_AQRNAseq
Supplementary Data 5: AQRNA-seq analysis of tRNA levels in EHEC exposed to 50 μM norepinephrine for 5 h growth in low glucose DMEM, shown in Figure 3. Fold-changes and p-values were calculated using DESeq2 in the R statistical computing environment. Briefly, raw read counts for each tRNA isoacceptor were normalized using the median of ratios method prior to fold-change calculation. Significance w…
tRNA isoacceptor	baseMean	log2(Fold-change)	lfcSE	stat	pvalue	padj
Escherichia_coli_O157_H7_str_EDL933_tRNA-Met-CAU-1-1	6407.83	-0.633166	0.161864	-3.91172	9.16394e-05	0.00458197
Escherichia_coli_O157_H7_str_EDL933_tRNA-Ala-UGC-1-1	14362.6	0.320632	0.0920058	3.48491	0.000492307	0.00820512
Escherichia_coli_O157_H7_str_EDL933_tRNA-Thr-CGU-1-1	2385.12	-1.00088	0.28349	-3.53056	0.000414683	0.00820512
Escherichia_coli_O157_H7_str_EDL933_tRNA-Ala-GGC-1-1	13135.5	0.276838	0.0821088	3.3716	0.000747319	0.00934149
Escherichia_coli_O157_H7_str_EDL933_tRNA-Pro-CGG-1-1	10310.4	0.156254	0.0524503	2.97909	0.00289108	0.0289108
Escherichia_coli_O157_H7_str_EDL933_tRNA-Cys-GCA-1-1	4112.45	-0.37373	0.13434	-2.78196	0.00540318	0.0385941
Escherichia_coli_O157_H7_str_EDL933_tRNA-Lys-UUU-1-1	15740.6	-0.350229	0.124334	-2.81685	0.00484977	0.0385941
Escherichia_coli_O157_H7_str_EDL933_tRNA-Ser-GGA-1-1	12704.7	0.237669	0.0880433	2.69945	0.00694538	0.0413798
Escherichia_coli_O157_H7_str_EDL933_tRNA-Thr-UGU-1-1	16791.6	-0.354562	0.132492	-2.6761	0.00744837	0.0413798
Escherichia_coli_O157_H7_str_EDL933_tRNA-Glu-UUC-1-1	20964	0.133322	0.0531851	2.50676	0.0121844	0.060922
Escherichia_coli_O157_H7_str_EDL933_tRNA-Phe-GAA-1-1	8122.86	-0.350802	0.149109	-2.35266	0.0186399	0.0847267
Escherichia_coli_O157_H7_str_EDL933_tRNA-Arg-UCU-4-1	3322.34	-0.297076	0.131386	-2.26108	0.023754	0.0989751
Escherichia_coli_O157_H7_str_EDL933_tRNA-His-GUG-1-1	15828	-0.117254	0.0593612	-1.97526	0.0482392	0.177913
Escherichia_coli_O157_H7_str_EDL933_tRNA-Ile2-CAU-1-1	5987.18	-0.180917	0.0922322	-1.96154	0.0498157	0.177913
Escherichia_coli_O157_H7_str_EDL933_tRNA-Asp-GUC-1-1	66357.8	0.137191	0.0732328	1.87336	0.0610192	0.190685
Escherichia_coli_O157_H7_str_EDL933_tRNA-Phe-GAA-2-1	9761.15	-0.270257	0.142559	-1.89575	0.0579936	0.190685
Escherichia_coli_O157_H7_str_EDL933_tRNA-Gln-UUG-1-1	24889.4	0.123161	0.0679945	1.81134	0.0700886	0.19469
Escherichia_coli_O157_H7_str_EDL933_tRNA-Gly-CCC-1-1	6088.97	0.123444	0.0674679	1.82966	0.0673002	0.19469
Escherichia_coli_O157_H7_str_EDL933_tRNA-Ser-CGA-1-1	1032	0.339681	0.19241	1.7654	0.0774965	0.203938
Escherichia_coli_O157_H7_str_EDL933_tRNA-Pro-UGG-1-1	26099.3	0.152584	0.0895586	1.70373	0.0884319	0.22108
Escherichia_coli_O157_H7_str_EDL933_tRNA-Leu-CAG-1-1	36357.5	0.096416	0.0588488	1.63837	0.101345	0.241297
Escherichia_coli_O157_H7_str_EDL933_tRNA-Gln-CUG-1-1	20838.3	0.0728569	0.0474488	1.53548	0.124665	0.28333
Escherichia_coli_O157_H7_str_EDL933_tRNA-fMet-CAU-1-1	14089.2	-0.179264	0.122575	-1.46248	0.143609	0.312193
Escherichia_coli_O157_H7_str_EDL933_tRNA-Leu-CAA-1-1	11281.5	-0.0944773	0.0733184	-1.28859	0.197541	0.398253
Escherichia_coli_O157_H7_str_EDL933_tRNA-Trp-CCA-1-1	20619.8	0.0472168	0.0367719	1.28404	0.199127	0.398253
Escherichia_coli_O157_H7_str_EDL933_tRNA-Leu-GAG-1-1	3546.54	-0.135762	0.123121	-1.10267	0.270171	0.515813
Escherichia_coli_O157_H7_str_EDL933_tRNA-Val-GAC-2-1	7637.88	-0.0682524	0.0629863	-1.08361	0.278539	0.515813
Escherichia_coli_O157_H7_str_EDL933_tRNA-Leu-UAA-1-1	13440.2	-0.0835117	0.0866792	-0.963458	0.335318	0.598782
Escherichia_coli_O157_H7_str_EDL933_tRNA-Asn-GUU-1-1	53166.7	-0.0548717	0.0603528	-0.909183	0.363254	0.626299
Escherichia_coli_O157_H7_str_EDL933_tRNA-SeC-UCA-1-1	786.417	-0.174051	0.206521	-0.842777	0.399353	0.665589
Escherichia_coli_O157_H7_str_EDL933_tRNA-Arg-CCU-1-1	1637.77	0.119891	0.151532	0.791193	0.428831	0.682711
Escherichia_coli_O157_H7_str_EDL933_tRNA-Ser-GCU-1-1	4993.88	0.117701	0.151407	0.77738	0.436935	0.682711
Escherichia_coli_O157_H7_str_EDL933_tRNA-Thr-GGU-1-1	18196.6	0.0426932	0.0584533	0.73038	0.465158	0.704784
Escherichia_coli_O157_H7_str_EDL933_tRNA-Ser-UGA-1-1	1414.59	0.166833	0.249871	0.667674	0.504341	0.741679
Escherichia_coli_O157_H7_str_EDL933_tRNA-Leu-UAG-1-1	3814.02	-0.0961625	0.150225	-0.640122	0.522093	0.745848
Escherichia_coli_O157_H7_str_EDL933_tRNA-Gly-UCC-1-1	22306.2	0.0200751	0.0348418	0.576178	0.564495	0.78402
Escherichia_coli_O157_H7_str_EDL933_tRNA-Val-GAC-1-1	8524.29	-0.062172	0.112762	-0.551357	0.581389	0.785661
Escherichia_coli_O157_H7_str_EDL933_tRNA-Thr-GGU-2-1	2669.75	0.0526375	0.104635	0.503058	0.614923	0.809109
Escherichia_coli_O157_H7_str_EDL933_tRNA-Ile-GAU-1-1	36123.4	0.030151	0.0630556	0.478166	0.632532	0.810938
Escherichia_coli_O157_H7_str_EDL933_tRNA-Val-UAC-1-1	15623.7	-0.04161	0.105993	-0.392572	0.694635	0.868294
Escherichia_coli_O157_H7_str_EDL933_tRNA-Ile2-CAU-3-1	646.753	-0.200456	0.55748	-0.359576	0.719164	0.87703
Escherichia_coli_O157_H7_str_EDL933_tRNA-Gly-GCC-1-1	85976.2	0.0118187	0.0382354	0.309104	0.757242	0.901479
Escherichia_coli_O157_H7_str_EDL933_tRNA-Ile2-CAU-5-1	533.706	-0.1822	0.711862	-0.255949	0.79799	0.927896
Escherichia_coli_O157_H7_str_EDL933_tRNA-Arg-CCG-1-1	2577.33	-0.0253433	0.11701	-0.21659	0.828528	0.941509
Escherichia_coli_O157_H7_str_EDL933_tRNA-Arg-ACG-1-1	58298.6	-0.00652656	0.0487344	-0.133921	0.893465	0.962172
Escherichia_coli_O157_H7_str_EDL933_tRNA-Arg-UCU-1-1	4470.83	-0.0109658	0.0691959	-0.158475	0.874082	0.962172
Escherichia_coli_O157_H7_str_EDL933_tRNA-Tyr-GUA-2-1	6795.86	0.011302	0.094142	0.120053	0.904441	0.962172
Escherichia_coli_O157_H7_str_EDL933_tRNA-Pro-GGG-1-1	3459.29	0.00907799	0.144392	0.0628706	0.94987	0.989447
Escherichia_coli_O157_H7_str_EDL933_tRNA-Tyr-GUA-1-1	15262.4	-0.000668966	0.0619679	-0.0107954	0.991387	0.991387
Escherichia_coli_O157_H7_str_EDL933_tRNA-Val-UAC-2-1	48928.7	-0.00209653	0.100121	-0.0209399	0.983294	0.991387
Escherichia_coli_O157_H7_str_EDL933_tRNA-Arg-UCU-7-1	338.563	-0.170245	0.202548	-0.840513	0.400621	NA
Escherichia_coli_O157_H7_str_EDL933_tRNA-Ile2-CAU-4-1	476.674	-0.033549	0.217747	-0.154074	0.877552	NA
