# Supplementary material for: Enterohemorrhagic Escherichia coli O157:H7 responds to norepinephrine gradients by tRNA reprogramming and codon-biased translation of virulence genes
Source: mSystems. 2026 Apr 22;11(5):e01418-25. doi: 10.1128/msystems.01418-25 (PMC13185646; doi:10.1128/msystems.01418-25)
Supplement: Data S6 — Proteomics fold change data. [file msystems.01418-25-s0008.xls]

## Sheet: Sheet1
Supplementary Data 6. TMT LC-Orbitrap proteomics analysis of protein changes caused by EHEC exposure to norepinephrine (0 or 50 µM) (5 h growth, 37 °C, 180 rpm shaking). Proteomics data was log transformed, quantile normalized, analyzed for differential expression, and subjected to Students’ 2-tailed t-tests in Python using numpy (v1.21.6) and scipy.stats (v1.7.3) packages. The log2_50_FC column …
Description	log2_50_FC	50_pval	padj
dITP/XTP pyrophosphatase OS=Escherichia coli O157:H7 OX=83334 GN=rdgB PE=3 SV=1	0.47048	0.00162333	0.0791526
Chemotaxis protein CheW OS=Escherichia coli O157:H7 OX=83334 GN=cheW PE=3 SV=1	0.440061	1.55618e-05	0.0140835
Regulator of ribonuclease activity A OS=Escherichia coli O157:H7 OX=83334 GN=rraA PE=3 SV=1	0.427663	0.00455185	0.0791526
Large ribosomal subunit protein bL31 OS=Escherichia coli O157:H7 OX=83334 GN=rpmE PE=3 SV=1	0.409027	0.00161917	0.0791526
Secreted protein EspD OS=Escherichia coli O157:H7 OX=83334 GN=espD PE=3 SV=1	0.390639	0.0254324	0.091108
Tir chaperone OS=Escherichia coli O157:H7 OX=83334 GN=cesT PE=1 SV=1	0.387186	0.000985568	0.0791526
Stringent starvation protein B OS=Escherichia coli O157:H7 OX=83334 GN=sspB PE=3 SV=1	0.383835	0.0104184	0.0791526
YdgH/BhsA/McbA-like domain-containing protein OS=Escherichia coli O157:H7 OX=83334 GN=yahO PE=4 SV=1	0.366305	0.000928893	0.0791526
EaeB OS=Escherichia coli O157:H7 OX=83334 GN=espB PE=4 SV=1	0.361037	0.0217366	0.0881754
Intimin OS=Escherichia coli O157:H7 OX=83334 GN=eae PE=1 SV=2	0.359576	0.0112393	0.0791526
oligopeptidase A OS=Escherichia coli O157:H7 OX=83334 GN=prlC PE=3 SV=1	0.35646	0.0523985	0.124133
Transcriptional regulator MraZ OS=Escherichia coli O157:H7 OX=83334 GN=mraZ PE=3 SV=1	0.352929	0.0430096	0.115144
Translocated intimin receptor Tir OS=Escherichia coli O157:H7 OX=83334 GN=tir PE=1 SV=1	0.34666	0.00187321	0.0791526
Fels-1 Propage domain-containing protein OS=Escherichia coli O157:H7 OX=83334 GN=ycgJ PE=4 SV=1	0.335113	0.0320934	0.0992409
Class B acid phosphatase OS=Escherichia coli O157:H7 OX=83334 GN=aphA PE=3 SV=1	0.33282	0.00952117	0.0791526
Secretion protein EspG OS=Escherichia coli O157:H7 OX=83334 GN=Z5142 PE=3 SV=1	0.331051	0.00723022	0.0791526
DinI-like protein Z3305/ECs2939 in prophage CP-933V OS=Escherichia coli O157:H7 OX=83334 GN=Z3305 PE=3 SV=1	0.32515	0.0284841	0.0939094
Dihydrofolate reductase OS=Escherichia coli O157:H7 OX=83334 GN=folA PE=3 SV=1	0.325009	0.0245497	0.0906808
2-dehydropantoate 2-reductase OS=Escherichia coli O157:H7 OX=83334 GN=panE PE=3 SV=1	0.324874	0.0346964	0.103637
Septum site-determining protein MinC OS=Escherichia coli O157:H7 OX=83334 GN=minC PE=3 SV=1	0.323658	0.0449514	0.117093
NADH-quinone oxidoreductase subunit I OS=Escherichia coli O157:H7 OX=83334 GN=nuoI PE=3 SV=1	0.316125	0.0148031	0.0795065
UPF0441 protein YgiB OS=Escherichia coli O157:H7 OX=83334 GN=ygiB PE=3 SV=2	0.312996	0.0120583	0.0791526
Large ribosomal subunit protein bL32 OS=Escherichia coli O157:H7 OX=83334 GN=rpmF PE=3 SV=2	0.312371	0.0271066	0.0927466
Catecholate siderophore receptor Fiu OS=Escherichia coli O157:H7 OX=83334 GN=fiu PE=3 SV=1	0.305125	0.00530169	0.0791526
Transcriptional regulator OS=Escherichia coli O157:H7 OX=83334 GN=mlc PE=3 SV=1	0.299472	0.0496319	0.121891
Endopeptidase OS=Escherichia coli O157:H7 OX=83334 GN=nlpC PE=3 SV=1	0.294056	0.00785084	0.0791526
Aminomethyltransferase OS=Escherichia coli O157:H7 OX=83334 GN=gcvT PE=3 SV=1	0.293278	0.00906603	0.0791526
Phage inhibition, colicin resistance and tellurite resistance protein OS=Escherichia coli O157:H7 OX=83334 GN=terZ_2 PE=4 SV=1	0.293257	0.027804	0.092903
Ribonuclease 3 OS=Escherichia coli O157:H7 OX=83334 GN=rnc PE=1 SV=1	0.292972	0.0421538	0.113878
Protein YebF OS=Escherichia coli O157:H7 OX=83334 GN=yebF PE=3 SV=3	0.289661	0.00505564	0.0791526
Cysteine desulfuration protein SufE OS=Escherichia coli O157:H7 OX=83334 GN=sufE PE=3 SV=1	0.288223	0.0112101	0.0791526
Very short patch repair endonuclease OS=Escherichia coli O157:H7 OX=83334 GN=vsr PE=3 SV=1	0.287614	0.0242561	0.0905229
Flagellar motor switch protein FliG OS=Escherichia coli O157:H7 OX=83334 GN=fliG PE=3 SV=1	0.284176	0.0151045	0.0797517
OsmC family peroxiredoxin OS=Escherichia coli O157:H7 OX=83334 GN=osmC PE=4 SV=1	0.282843	0.0023364	0.0791526
Type III secretion system LEE chaperone CesAB OS=Escherichia coli O157:H7 OX=83334 GN=Z5138 PE=4 SV=1	0.281176	0.0202255	0.0874913
S-adenosylmethionine decarboxylase proenzyme OS=Escherichia coli O157:H7 OX=83334 GN=speD PE=3 SV=1	0.280495	0.0245517	0.0906808
Small heat shock protein IbpB OS=Escherichia coli O157:H7 OX=83334 GN=ibpB PE=3 SV=2	0.277785	0.00273594	0.0791526
tRNA-dihydrouridine(16) synthase OS=Escherichia coli O157:H7 OX=83334 GN=dusC PE=3 SV=1	0.277275	8.27124e-05	0.0446512
Soluble cytochrome b562 OS=Escherichia coli O157:H7 OX=83334 GN=AU473_28820 PE=3 SV=1	0.276796	0.011888	0.0791526
Uncharacterized protein YggN OS=Escherichia coli O157:H7 OX=83334 GN=yggN PE=4 SV=1	0.276094	0.0264086	0.0920992
Transcriptional regulator OS=Escherichia coli O157:H7 OX=83334 GN=Z2969 PE=4 SV=1	0.273364	0.00750294	0.0791526
Ribosomal protein L11 methyltransferase OS=Escherichia coli O157:H7 OX=83334 GN=prmA PE=3 SV=1	0.272564	0.00247119	0.0791526
PTS sugar transporter subunit IIB OS=Escherichia coli O157:H7 OX=83334 GN=Z4876 PE=4 SV=1	0.272233	0.000337229	0.0522937
Integration host factor subunit alpha OS=Escherichia coli O157:H7 OX=83334 GN=ihfA PE=3 SV=1	0.271649	0.0528584	0.124552
Opacity-associated protein A OS=Escherichia coli O157:H7 OX=83334 GN=ytfB PE=4 SV=1	0.271375	0.0107293	0.0791526
Periplasmic protein of mal regulon OS=Escherichia coli O157:H7 OX=83334 GN=malM PE=4 SV=2	0.269819	0.00690999	0.0791526
Thioredoxin-like protein OS=Escherichia coli O157:H7 OX=83334 GN=ybbN PE=4 SV=1	0.269529	0.0133272	0.0791526
Uracil-DNA glycosylase OS=Escherichia coli O157:H7 OX=83334 GN=ung PE=3 SV=3	0.269244	0.00023681	0.0522937
UDP-N-acetylmuramate--L-alanyl-gamma-D-glutamyl-meso-2,6-diaminoheptandioate ligase OS=Escherichia coli O157:H7 OX=83334 GN=yjfG PE=3 SV=1	0.268938	0.0364993	0.105702
Universal stress protein A OS=Escherichia coli O157:H7 OX=83334 GN=uspA PE=3 SV=2	0.268647	0.0111457	0.0791526
GNAT family N-acetyltransferase OS=Escherichia coli O157:H7 OX=83334 GN=yjdJ PE=4 SV=1	0.268629	0.177363	0.27556
FKBP-type peptidyl-prolyl cis-trans isomerase SlyD OS=Escherichia coli O157:H7 OX=83334 GN=slyD PE=3 SV=1	0.265954	0.000139712	0.0446512
Cell division topological specificity factor OS=Escherichia coli O157:H7 OX=83334 GN=minE PE=3 SV=1	0.26496	0.0186889	0.08413
UDP-N-acetylmuramoylalanine--D-glutamate ligase OS=Escherichia coli O157:H7 OX=83334 GN=murD PE=3 SV=3	0.262663	0.00139835	0.0791526
Large ribosomal subunit protein bL33 OS=Escherichia coli O157:H7 OX=83334 GN=rpmG PE=3 SV=2	0.262284	0.0107657	0.0791526
Ferric uptake regulation protein OS=Escherichia coli O157:H7 OX=83334 GN=fur PE=3 SV=1	0.259308	0.00825945	0.0791526
Adenylate kinase OS=Escherichia coli O157:H7 OX=83334 GN=adk PE=3 SV=1	0.258205	0.0139642	0.0792158
Quercetin 2,3-dioxygenase OS=Escherichia coli O157:H7 OX=83334 GN=yhhW PE=3 SV=1	0.257711	0.0033477	0.0791526
Phage minor tail protein G OS=Escherichia coli O157:H7 OX=83334 GN=Z3086 PE=3 SV=1	0.254486	0.0135998	0.0791526
Phenylalanine--tRNA ligase beta subunit OS=Escherichia coli O157:H7 OX=83334 GN=pheT PE=3 SV=1	0.254007	0.0321122	0.0992409
Lipoprotein OS=Escherichia coli O157:H7 OX=83334 GN=escJ PE=3 SV=1	0.253547	0.0648436	0.139741
Uncharacterized protein YggE OS=Escherichia coli O157:H7 OX=83334 GN=yggE PE=4 SV=1	0.252721	0.00568033	0.0791526
Biotin sulfoxide reductase OS=Escherichia coli O157:H7 OX=83334 GN=bisC PE=3 SV=1	0.250659	0.0134783	0.0791526
DNA polymerase III subunit psi OS=Escherichia coli O157:H7 OX=83334 GN=holD PE=4 SV=1	0.248662	0.00114851	0.0791526
DUF3811 domain-containing protein OS=Escherichia coli O157:H7 OX=83334 GN=yjbD PE=4 SV=1	0.245233	0.0102833	0.0791526
Methylated-DNA-[protein]-cysteine S-methyltransferase DNA binding domain-containing protein OS=Escherichia coli O157:H7 OX=83334 GN=ybaZ PE=4 SV=2	0.244457	0.00190279	0.0791526
Tryptophan--tRNA ligase OS=Escherichia coli O157:H7 OX=83334 GN=trpS PE=3 SV=1	0.243517	0.0167515	0.0814174
1,6-anhydro-N-acetylmuramyl-L-alanine amidase AmpD OS=Escherichia coli O157:H7 OX=83334 GN=ampD PE=3 SV=1	0.243228	0.0406651	0.111521
Uncharacterized protein YbdF OS=Escherichia coli O157:H7 OX=83334 GN=ybdF PE=4 SV=1	0.240366	0.00808596	0.0791526
Repressor protein CI of prophage CP-933V OS=Escherichia coli O157:H7 OX=83334 GN=Z3358 PE=4 SV=2	0.240097	0.0338789	0.102062
Lipoprotein OS=Escherichia coli O157:H7 OX=83334 GN=Z3251 PE=4 SV=1	0.239223	0.00269627	0.0791526
Shiga toxin subunit B OS=Escherichia coli O157:H7 OX=83334 GN=stx2B PE=4 SV=1	0.238741	0.00765955	0.0791526
Histidine biosynthesis bifunctional protein HisIE OS=Escherichia coli O157:H7 OX=83334 GN=hisI PE=3 SV=1	0.238396	0.0117217	0.0791526
UPF0434 protein YcaR OS=Escherichia coli O157:H7 OX=83334 GN=ycaR PE=3 SV=1	0.236769	0.0205239	0.0878043
Curli production assembly/transport component CsgG OS=Escherichia coli O157:H7 OX=83334 GN=csgG PE=1 SV=1	0.236115	0.0860384	0.167092
DNA-binding protein Fis OS=Escherichia coli O157:H7 OX=83334 GN=fis PE=3 SV=1	0.23611	0.0106705	0.0791526
Ferric enterobactin (Enterochelin) binding protein periplasmic component OS=Escherichia coli O157:H7 OX=83334 GN=fepB PE=3 SV=2	0.234269	0.0513264	0.123047
Nucleoside-specific channel-forming protein Tsx OS=Escherichia coli O157:H7 OX=83334 GN=tsx PE=3 SV=1	0.23307	0.0471042	0.118512
Glutathione-binding protein GsiB OS=Escherichia coli O157:H7 OX=83334 GN=gsiB PE=3 SV=1	0.232888	0.0993875	0.184126
Phosphatase OS=Escherichia coli O157:H7 OX=83334 GN=yfbT PE=4 SV=1	0.232074	0.0181474	0.083793
PTS system N,N'-diacetylchitobiose-specific EIIB component OS=Escherichia coli O157:H7 OX=83334 GN=chbB PE=3 SV=1	0.231492	0.0173525	0.0828706
NADPH-dependent ferric siderophore reductase OS=Escherichia coli O157:H7 OX=83334 GN=yqjH PE=3 SV=1	0.230964	0.000760327	0.0791526
Acetyltransferase OS=Escherichia coli O157:H7 OX=83334 GN=yjaB PE=4 SV=1	0.228294	0.0226186	0.088212
CobW C-terminal domain-containing protein OS=Escherichia coli O157:H7 OX=83334 GN=yeiR PE=4 SV=1	0.228121	0.0335121	0.101737
Multidrug resistance protein MdtF OS=Escherichia coli O157:H7 OX=83334 GN=mdtF PE=3 SV=2	0.226291	0.00416922	0.0791526
Sulfate-binding protein OS=Escherichia coli O157:H7 OX=83334 GN=sbp PE=3 SV=2	0.22545	0.0106484	0.0791526
Dihydroxyacetone kinase OS=Escherichia coli O157:H7 OX=83334 GN=Z1971 PE=4 SV=1	0.224544	0.0106077	0.0791526
Protein YihD OS=Escherichia coli O157:H7 OX=83334 GN=yihD PE=4 SV=1	0.223805	0.00127346	0.0791526
DUF416 family protein OS=Escherichia coli O157:H7 OX=83334 GN=yjaG PE=4 SV=1	0.223154	0.0280055	0.092903
Elongation factor P OS=Escherichia coli O157:H7 OX=83334 GN=efp PE=3 SV=2	0.223031	0.0216026	0.0881754
Flavodoxin 1 OS=Escherichia coli O157:H7 OX=83334 GN=fldA PE=3 SV=2	0.222784	0.0180132	0.083793
Hydroxycarboxylate dehydrogenase B OS=Escherichia coli O157:H7 OX=83334 GN=hcxB PE=3 SV=1	0.221391	0.0270115	0.0925963
Inosine/xanthosine triphosphatase OS=Escherichia coli O157:H7 OX=83334 GN=yjjX PE=3 SV=2	0.219983	0.00508591	0.0791526
GDP-mannose mannosyl hydrolase WbdQ/WbhG OS=Escherichia coli O157:H7 OX=83334 GN=wbdQ PE=3 SV=1	0.218298	0.0263774	0.0920992
Histidinol-phosphate aminotransferase OS=Escherichia coli O157:H7 OX=83334 GN=hisC PE=3 SV=1	0.217842	0.0540379	0.126042
Large ribosomal subunit protein uL18 OS=Escherichia coli O157:H7 OX=83334 GN=rplR PE=3 SV=1	0.217525	0.0335563	0.101737
MotA/TolQ/ExbB proton channel domain-containing protein OS=Escherichia coli O157:H7 OX=83334 GN=Z5896 PE=3 SV=1	0.216559	0.0495942	0.121891
Uncharacterized protein OS=Escherichia coli O157:H7 OX=83334 GN=yjgF PE=3 SV=2	0.215988	0.00565257	0.0791526
Secreted protein EspA OS=Escherichia coli O157:H7 OX=83334 GN=espA PE=4 SV=1	0.215683	0.00153801	0.0791526
Elongation factor Ts OS=Escherichia coli O157:H7 OX=83334 GN=tsf PE=3 SV=2	0.215124	0.0195627	0.0863227
GNAT family N-acetyltransferase OS=Escherichia coli O157:H7 OX=83334 GN=elaA PE=4 SV=1	0.2145	0.0448853	0.117093
Histidine-binding periplasmic protein OS=Escherichia coli O157:H7 OX=83334 GN=hisJ PE=3 SV=1	0.214141	0.00491117	0.0791526
Oxygen-dependent coproporphyrinogen-III oxidase OS=Escherichia coli O157:H7 OX=83334 GN=hemF PE=3 SV=1	0.214122	0.101673	0.187619
Membrane-protein YhjW OS=Escherichia coli O157:H7 OX=83334 GN=yhjW PE=4 SV=1	0.213723	0.0618261	0.135315
Cell division protein FtsL OS=Escherichia coli O157:H7 OX=83334 GN=ftsL PE=3 SV=1	0.213614	0.0213222	0.0881754
Beta-ketoacyl-[acyl-carrier-protein] synthase III OS=Escherichia coli O157:H7 OX=83334 GN=fabH PE=3 SV=1	0.213185	0.0307755	0.097895
Transcriptional regulator OS=Escherichia coli O157:H7 OX=83334 GN=Z5888 PE=4 SV=1	0.212907	0.00441318	0.0791526
Penicillin-binding protein 7 OS=Escherichia coli O157:H7 OX=83334 GN=pbpG PE=3 SV=1	0.212642	0.0418168	0.113137
Succinylornithine transaminase OS=Escherichia coli O157:H7 OX=83334 GN=astC PE=3 SV=1	0.212123	0.0703488	0.145826
Surface-exposed outer membrane lipoprotein YaiW OS=Escherichia coli O157:H7 OX=83334 GN=yaiW PE=4 SV=1	0.211984	0.00210259	0.0791526
Methyltransferase type 12 domain-containing protein OS=Escherichia coli O157:H7 OX=83334 GN=Z1925 PE=4 SV=1	0.211405	0.0746432	0.152833
S-formylglutathione hydrolase FrmB OS=Escherichia coli O157:H7 OX=83334 GN=frmB PE=3 SV=1	0.211106	0.00543139	0.0791526
Translational regulator CsrA OS=Escherichia coli O157:H7 OX=83334 GN=csrA PE=3 SV=1	0.210747	0.00640621	0.0791526
Methylated-DNA--protein-cysteine methyltransferase OS=Escherichia coli O157:H7 OX=83334 GN=ogt PE=3 SV=1	0.209485	0.0890031	0.170192
GDP-mannose pyrophosphatase OS=Escherichia coli O157:H7 OX=83334 GN=nudK PE=3 SV=1	0.20779	0.0124286	0.0791526
Dephospho-CoA kinase OS=Escherichia coli O157:H7 OX=83334 GN=coaE PE=3 SV=1	0.207628	0.0280249	0.092903
Hexitol phosphatase B OS=Escherichia coli O157:H7 OX=83334 GN=hxpB PE=3 SV=1	0.207294	0.0197061	0.0865727
LPS-assembly lipoprotein LptE OS=Escherichia coli O157:H7 OX=83334 GN=lptE PE=3 SV=1	0.207143	0.0149606	0.079727
UPF0231 protein YacL OS=Escherichia coli O157:H7 OX=83334 GN=yacL PE=3 SV=1	0.206404	0.00266654	0.0791526
Nucleoid-associated protein YbaB OS=Escherichia coli O157:H7 OX=83334 GN=ybaB PE=3 SV=1	0.206252	0.000817138	0.0791526
YrdC-like domain-containing protein OS=Escherichia coli O157:H7 OX=83334 GN=yciO PE=4 SV=1	0.205614	0.0546893	0.127001
Uncharacterized protein YibN OS=Escherichia coli O157:H7 OX=83334 GN=yibN PE=3 SV=1	0.202945	0.00127456	0.0791526
Glycine betaine/proline betaine-binding periplasmic protein OS=Escherichia coli O157:H7 OX=83334 GN=proX PE=3 SV=1	0.202893	0.0308641	0.097895
Superoxide dismutase [Cu-Zn] OS=Escherichia coli O157:H7 OX=83334 GN=sodC PE=3 SV=1	0.201844	0.0179409	0.0836934
Oxidoreductase UcpA OS=Escherichia coli O157:H7 OX=83334 GN=ucpA PE=3 SV=2	0.201042	0.0825774	0.162286
HTH cro/C1-type domain-containing protein OS=Escherichia coli O157:H7 OX=83334 GN=yddM PE=4 SV=1	0.200751	0.0491703	0.121891
Sialate O-acetylesterase OS=Escherichia coli O157:H7 OX=83334 GN=Z3342 PE=4 SV=1	0.200117	0.0592361	0.132041
UPF0227 protein YcfP OS=Escherichia coli O157:H7 OX=83334 GN=ycfP PE=3 SV=1	0.199962	0.0246992	0.0906808
Large ribosomal subunit protein uL29 OS=Escherichia coli O157:H7 OX=83334 GN=rpmC PE=3 SV=1	0.199757	0.0288234	0.0945069
Betaine aldehyde dehydrogenase OS=Escherichia coli O157:H7 OX=83334 GN=betB PE=3 SV=3	0.19953	0.0725748	0.149273
Protein TonB OS=Escherichia coli O157:H7 OX=83334 GN=Z1799 PE=3 SV=1	0.198973	0.0484989	0.120898
Thymidine phosphorylase OS=Escherichia coli O157:H7 OX=83334 GN=deoA PE=3 SV=1	0.198403	0.0254218	0.091108
[Ribosomal protein bS18]-alanine N-acetyltransferase OS=Escherichia coli O157:H7 OX=83334 GN=rimI PE=1 SV=1	0.197637	0.0834083	0.163563
5-oxoprolinase subunit A OS=Escherichia coli O157:H7 OX=83334 GN=pxpA PE=3 SV=1	0.197009	0.021889	0.0881754
S-(hydroxymethyl)glutathione dehydrogenase OS=Escherichia coli O157:H7 OX=83334 GN=frmA PE=3 SV=1	0.196614	0.020922	0.0881754
Probable endonuclease 4 OS=Escherichia coli O157:H7 OX=83334 GN=nfo PE=3 SV=1	0.196265	0.00271598	0.0791526
Glycerophosphodiester phosphodiesterase OS=Escherichia coli O157:H7 OX=83334 GN=ugpQ PE=4 SV=1	0.196123	0.0370379	0.106242
Antitoxin of toxin-antitoxin stability system OS=Escherichia coli O157:H7 OX=83334 GN=yafN PE=3 SV=1	0.195979	0.0605089	0.133562
Outer membrane receptor for ferric iron uptake OS=Escherichia coli O157:H7 OX=83334 GN=fhuE PE=3 SV=2	0.195536	0.194937	0.295508
Nucleoside triphosphatase NudI OS=Escherichia coli O157:H7 OX=83334 GN=nudI PE=3 SV=1	0.194403	0.0167286	0.0814174
Sec-independent protein translocase protein TatB OS=Escherichia coli O157:H7 OX=83334 GN=tatB PE=3 SV=1	0.194299	0.0290058	0.0947661
JmjC domain-containing protein OS=Escherichia coli O157:H7 OX=83334 GN=ycfD PE=4 SV=1	0.194016	0.0210345	0.0881754
Sulfurtransferase TusE OS=Escherichia coli O157:H7 OX=83334 GN=tusE PE=3 SV=2	0.192308	0.00662128	0.0791526
Transcriptional regulator MntR OS=Escherichia coli O157:H7 OX=83334 GN=mntR PE=3 SV=1	0.191886	0.0358258	0.104677
Tol-Pal system protein TolB OS=Escherichia coli O157:H7 OX=83334 GN=tolB PE=3 SV=1	0.191645	0.00426665	0.0791526
GTP cyclohydrolase-2 OS=Escherichia coli O157:H7 OX=83334 GN=ribA PE=3 SV=1	0.190872	0.0203502	0.0874913
Peptidyl-prolyl cis-trans isomerase OS=Escherichia coli O157:H7 OX=83334 GN=ppiB PE=3 SV=1	0.19071	0.481947	0.582715
Protein ApaG OS=Escherichia coli O157:H7 OX=83334 GN=apaG PE=3 SV=1	0.190691	0.0200682	0.0873159
Carbamoyl-phosphate synthase large chain OS=Escherichia coli O157:H7 OX=83334 GN=Z1170 PE=4 SV=1	0.1906	0.0356581	0.104677
Protein YchN OS=Escherichia coli O157:H7 OX=83334 GN=ychN PE=3 SV=1	0.190414	0.0968935	0.180541
Helix-hairpin-helix DNA-binding motif class 1 domain-containing protein OS=Escherichia coli O157:H7 OX=83334 GN=ybaV PE=4 SV=1	0.188924	0.00418134	0.0791526
C-type lysozyme inhibitor domain-containing protein OS=Escherichia coli O157:H7 OX=83334 GN=ydhA PE=4 SV=1	0.188769	0.0084097	0.0791526
Excisionase for bacteriophage BP-933W OS=Escherichia coli O157:H7 OX=83334 GN=xisW PE=4 SV=1	0.188507	0.0247669	0.0907189
PTS system mannose-specific EIIC component OS=Escherichia coli O157:H7 OX=83334 GN=manY PE=3 SV=1	0.188081	0.0288742	0.0945069
Uridine phosphorylase OS=Escherichia coli O157:H7 OX=83334 GN=udp PE=3 SV=1	0.187768	0.0586388	0.131295
Ferrichrome porin FhuA OS=Escherichia coli O157:H7 OX=83334 GN=fhuA PE=3 SV=1	0.187691	0.0212744	0.0881754
tRNA/tmRNA (uracil-C(5))-methyltransferase OS=Escherichia coli O157:H7 OX=83334 GN=trmA PE=3 SV=1	0.18728	0.00564378	0.0791526
Bis(5'-nucleosyl)-tetraphosphatase, symmetrical OS=Escherichia coli O157:H7 OX=83334 GN=apaH PE=3 SV=1	0.186335	0.0583741	0.131251
Iron-sulfur cluster assembly scaffold protein IscU OS=Escherichia coli O157:H7 OX=83334 GN=iscU PE=1 SV=1	0.184978	0.0137973	0.0791526
Phage shock protein B OS=Escherichia coli O157:H7 OX=83334 GN=pspB PE=3 SV=1	0.18453	0.0114128	0.0791526
DUF3251 domain-containing protein OS=Escherichia coli O157:H7 OX=83334 GN=yajI PE=4 SV=1	0.183992	0.0178657	0.0836934
YjhS OS=Escherichia coli O157:H7 OX=83334 GN=Z1349 PE=4 SV=3	0.183657	0.0372186	0.106591
Glutamate-1-semialdehyde 2,1-aminomutase OS=Escherichia coli O157:H7 OX=83334 GN=hemL PE=3 SV=1	0.183135	0.00442083	0.0791526
3-mercaptopyruvate sulfurtransferase OS=Escherichia coli O157:H7 OX=83334 GN=sseA PE=3 SV=2	0.182647	0.0598215	0.132368
Phage shock protein A OS=Escherichia coli O157:H7 OX=83334 GN=pspA PE=3 SV=2	0.182555	0.148332	0.241121
Outer membrane lipoprotein SlyB OS=Escherichia coli O157:H7 OX=83334 GN=slyB PE=3 SV=1	0.18207	0.009738	0.0791526
Galactarate dehydratase (L-threo-forming) OS=Escherichia coli O157:H7 OX=83334 GN=yhaG PE=3 SV=2	0.180924	0.0176044	0.0834136
Chaperone protein DnaK OS=Escherichia coli O157:H7 OX=83334 GN=dnaK PE=3 SV=2	0.179958	0.00697473	0.0791526
Outer-membrane lipoprotein carrier protein OS=Escherichia coli O157:H7 OX=83334 GN=lolA PE=3 SV=1	0.179664	0.00407573	0.0791526
Metallo-beta-lactamase domain-containing protein OS=Escherichia coli O157:H7 OX=83334 GN=ycbL PE=4 SV=1	0.179482	0.0122039	0.0791526
33 kDa chaperonin OS=Escherichia coli O157:H7 OX=83334 GN=hslO PE=3 SV=1	0.179228	0.0317755	0.0988207
Alkyl hydroperoxide reductase subunit F OS=Escherichia coli O157:H7 OX=83334 GN=ahpF PE=3 SV=1	0.178867	0.0168109	0.0814174
Der GTPase-activating protein YihI OS=Escherichia coli O157:H7 OX=83334 GN=yihI PE=3 SV=1	0.178416	0.0241496	0.0903116
Phosphatase NudJ OS=Escherichia coli O157:H7 OX=83334 GN=nudJ PE=3 SV=1	0.178086	0.0276664	0.092903
Murein peptide amidase A OS=Escherichia coli O157:H7 OX=83334 GN=mpaA PE=1 SV=2	0.178059	0.0196015	0.0863227
Nitrate/nitrite response regulator protein NarL OS=Escherichia coli O157:H7 OX=83334 GN=narL PE=3 SV=1	0.177862	0.0116597	0.0791526
Uncharacterized protein YeaR OS=Escherichia coli O157:H7 OX=83334 GN=yeaR PE=4 SV=1	0.177828	0.023319	0.0889685
DNA repair protein OS=Escherichia coli O157:H7 OX=83334 GN=Z4882 PE=4 SV=1	0.177373	0.057543	0.130465
Regulator of nucleoside diphosphate kinase OS=Escherichia coli O157:H7 OX=83334 GN=rnk PE=3 SV=1	0.177133	0.053425	0.125421
DNA-binding protein HU-alpha OS=Escherichia coli O157:H7 OX=83334 GN=hupA PE=3 SV=1	0.17699	0.00817806	0.0791526
Phage tail protein OS=Escherichia coli O157:H7 OX=83334 GN=Z6026 PE=4 SV=1	0.176858	0.0219861	0.0881754
Chemical-damaging agent resistance protein C OS=Escherichia coli O157:H7 OX=83334 GN=terD_2 PE=3 SV=1	0.175822	0.378183	0.480359
RNase I, cleaves phosphodiester bond between any two nucleotides OS=Escherichia coli O157:H7 OX=83334 GN=rna PE=3 SV=2	0.17542	0.0082065	0.0791526
Positive regulator of the fuc operon OS=Escherichia coli O157:H7 OX=83334 GN=fucR PE=4 SV=1	0.175076	0.0457319	0.117093
D-xylose ABC transporter substrate-binding protein OS=Escherichia coli O157:H7 OX=83334 GN=xylF PE=3 SV=1	0.17502	0.0233481	0.0889685
Probable transcriptional regulatory protein YeeN OS=Escherichia coli O157:H7 OX=83334 GN=yeeN PE=3 SV=1	0.174999	0.0104083	0.0791526
PTS system enzyme II A component OS=Escherichia coli O157:H7 OX=83334 GN=usg PE=3 SV=2	0.173201	0.0207203	0.0878308
Protein CreA OS=Escherichia coli O157:H7 OX=83334 GN=creA PE=3 SV=1	0.172858	0.0433134	0.115144
Cysteine--tRNA ligase OS=Escherichia coli O157:H7 OX=83334 GN=cysS PE=3 SV=1	0.172284	0.0568078	0.130465
Pyridoxal kinase PdxY OS=Escherichia coli O157:H7 OX=83334 GN=pdxY PE=3 SV=3	0.171691	0.0234742	0.0891419
Pyrimidine 5'-nucleotidase YjjG OS=Escherichia coli O157:H7 OX=83334 GN=yjjG PE=3 SV=1	0.171298	0.0357666	0.104677
Outer membrane protein A OS=Escherichia coli O157:H7 OX=83334 GN=ompA PE=3 SV=1	0.170819	0.0573079	0.130465
Branched-chain-amino-acid aminotransferase OS=Escherichia coli O157:H7 OX=83334 GN=ilvE PE=3 SV=2	0.170617	0.054759	0.127001
Tellurite resistance TerB family protein OS=Escherichia coli O157:H7 OX=83334 GN=yebE PE=4 SV=2	0.170298	0.0108637	0.0791526
Outer membrane lipoprotein carrier protein LolA OS=Escherichia coli O157:H7 OX=83334 GN=Z4860 PE=4 SV=1	0.169688	0.001336	0.0791526
Outer membrane protein OS=Escherichia coli O157:H7 OX=83334 GN=Z0955 PE=4 SV=2	0.169302	0.0943937	0.177786
Ligand-gated channel protein OS=Escherichia coli O157:H7 OX=83334 GN=chuA PE=3 SV=1	0.169125	0.00254568	0.0791526
Metal-binding protein ZinT OS=Escherichia coli O157:H7 OX=83334 GN=Z3065 PE=4 SV=1	0.168479	0.0278657	0.092903
2,3-bisphosphoglycerate-dependent phosphoglycerate mutase OS=Escherichia coli O157:H7 OX=83334 GN=gpmA PE=3 SV=2	0.167553	0.0416189	0.113137
Iron compound-binding protein of ABC transporter family OS=Escherichia coli O157:H7 OX=83334 GN=Z4382 PE=3 SV=1	0.167542	0.0249284	0.0907853
DUF469 domain-containing protein OS=Escherichia coli O157:H7 OX=83334 GN=yggL PE=4 SV=1	0.167244	0.014525	0.0794989
Cytidylate kinase OS=Escherichia coli O157:H7 OX=83334 GN=cmk PE=3 SV=1	0.167037	0.0224731	0.088212
Serine endoprotease DegS OS=Escherichia coli O157:H7 OX=83334 GN=degS PE=3 SV=1	0.166722	0.0275221	0.092903
Uncharacterized protein OS=Escherichia coli O157:H7 OX=83334 GN=ybcJ PE=4 SV=1	0.166467	0.0377315	0.107212
Glutamine-binding periplasmic protein OS=Escherichia coli O157:H7 OX=83334 GN=glnH PE=3 SV=1	0.166331	0.0401584	0.110299
Methionine aminopeptidase OS=Escherichia coli O157:H7 OX=83334 GN=map PE=3 SV=1	0.166224	0.0125627	0.0791526
Glyoxalase OS=Escherichia coli O157:H7 OX=83334 GN=yhbL PE=3 SV=1	0.165818	0.354063	0.456449
Molybdopterin adenylyltransferase OS=Escherichia coli O157:H7 OX=83334 GN=mog PE=3 SV=1	0.165369	0.066722	0.142246
Sulfatase OS=Escherichia coli O157:H7 OX=83334 GN=Z2210 PE=3 SV=2	0.165152	0.0360027	0.104677
ATP synthase subunit delta OS=Escherichia coli O157:H7 OX=83334 GN=atpH PE=3 SV=1	0.165118	0.0466967	0.118318
FKBP-type 16 kDa peptidyl-prolyl cis-trans isomerase OS=Escherichia coli O157:H7 OX=83334 GN=fkpB PE=3 SV=2	0.165017	0.00577098	0.0791526
TetR family transcriptional regulator OS=Escherichia coli O157:H7 OX=83334 GN=Z2510 PE=4 SV=1	0.164674	0.0451093	0.117093
Soluble lytic murein transglycosylase OS=Escherichia coli O157:H7 OX=83334 GN=slt PE=3 SV=1	0.163589	0.066212	0.141659
Aldose 1-epimerase OS=Escherichia coli O157:H7 OX=83334 GN=galM PE=3 SV=2	0.163354	0.0220682	0.0881754
MltA-interacting protein MipA OS=Escherichia coli O157:H7 OX=83334 GN=yeaF PE=3 SV=1	0.162948	0.16169	0.257849
KHG/KDPG aldolase OS=Escherichia coli O157:H7 OX=83334 GN=eda PE=3 SV=1	0.162767	0.111312	0.198726
Putative polysaccharide export protein GfcE OS=Escherichia coli O157:H7 OX=83334 GN=gfcE PE=3 SV=1	0.162379	0.0270001	0.0925963
Replication regulatory protein repA2 OS=Escherichia coli O157:H7 OX=83334 GN=repA2 PE=3 SV=1	0.161861	0.0398509	0.110172
Toxin-antitoxin system, antitoxin component OS=Escherichia coli O157:H7 OX=83334 GN=Z4833 PE=4 SV=1	0.161469	0.0824155	0.162144
Ribonuclease HI OS=Escherichia coli O157:H7 OX=83334 GN=rnhA PE=3 SV=1	0.160827	0.0500824	0.12216
Succinate dehydrogenase flavoprotein subunit OS=Escherichia coli O157:H7 OX=83334 GN=sdhA PE=3 SV=1	0.160674	0.650625	0.729619
Iron-sulfur cluster repair protein YtfE OS=Escherichia coli O157:H7 OX=83334 GN=ytfE PE=3 SV=1	0.160317	0.018324	0.0840137
Ubiquinol oxidase subunit 2 OS=Escherichia coli O157:H7 OX=83334 GN=cyoA PE=3 SV=1	0.16022	0.074873	0.15313
Transcription termination/antitermination protein NusA OS=Escherichia coli O157:H7 OX=83334 GN=nusA PE=3 SV=1	0.159785	0.023867	0.0898114
Arginine transport ATP-binding protein ArtP OS=Escherichia coli O157:H7 OX=83334 GN=artP PE=3 SV=1	0.159749	0.0769661	0.155478
Large ribosomal subunit protein bL12 OS=Escherichia coli O157:H7 OX=83334 GN=rplL PE=3 SV=2	0.159302	0.00414537	0.0791526
TonB-dependent receptor plug domain-containing protein OS=Escherichia coli O157:H7 OX=83334 GN=yddB PE=3 SV=1	0.15899	0.0786852	0.157544
Thiol:disulfide interchange protein DsbC OS=Escherichia coli O157:H7 OX=83334 GN=dsbC PE=3 SV=1	0.158759	0.0891391	0.170192
T3SS effector protein NleE OS=Escherichia coli O157:H7 OX=83334 GN=Z4329 PE=3 SV=1	0.15816	0.0212356	0.0881754
Nitrogen regulatory protein P-II 1 OS=Escherichia coli O157:H7 OX=83334 GN=glnB PE=3 SV=1	0.157958	0.00769969	0.0791526
Small ribosomal subunit protein uS19 OS=Escherichia coli O157:H7 OX=83334 GN=rpsS PE=3 SV=2	0.157779	0.00665707	0.0791526
Iron uptake system component EfeO OS=Escherichia coli O157:H7 OX=83334 GN=efeO PE=1 SV=1	0.157097	0.0544629	0.126707
Uncharacterized protein YccJ OS=Escherichia coli O157:H7 OX=83334 GN=yccJ PE=4 SV=1	0.156879	0.0149668	0.079727
Elongation factor P hydroxylase OS=Escherichia coli O157:H7 OX=83334 GN=Z3589 PE=4 SV=1	0.156877	0.0344453	0.103393
Phosphatase OS=Escherichia coli O157:H7 OX=83334 GN=yqaB PE=3 SV=1	0.156578	0.0140659	0.0793122
Transport periplasmic protein OS=Escherichia coli O157:H7 OX=83334 GN=Z2438 PE=3 SV=1	0.156553	0.000148015	0.0446512
Uncharacterized protein YdiZ OS=Escherichia coli O157:H7 OX=83334 GN=ydiZ PE=4 SV=1	0.156459	0.0568877	0.130465
7,8-dihydroneopterin aldolase OS=Escherichia coli O157:H7 OX=83334 GN=ygiG PE=3 SV=1	0.15607	0.0190274	0.085036
Universal stress protein C OS=Escherichia coli O157:H7 OX=83334 GN=uspC PE=3 SV=1	0.155956	0.0224289	0.088212
G/U mismatch-specific DNA glycosylase OS=Escherichia coli O157:H7 OX=83334 GN=mug PE=3 SV=1	0.155952	0.0172418	0.0828329
Glutathione-regulated potassium-efflux system ancillary protein KefG OS=Escherichia coli O157:H7 OX=83334 GN=kefG PE=3 SV=1	0.155355	0.0457188	0.117093
phosphoenolpyruvate--protein phosphotransferase OS=Escherichia coli O157:H7 OX=83334 GN=ptsP PE=3 SV=1	0.154726	0.0147173	0.0794989
Uncharacterized protein OS=Escherichia coli O157:H7 OX=83334 GN=Z1168 PE=4 SV=1	0.154708	0.0516768	0.123397
tRNA sulfurtransferase OS=Escherichia coli O157:H7 OX=83334 GN=thiI PE=1 SV=1	0.154452	0.0134487	0.0791526
Uncharacterized protein YjbR OS=Escherichia coli O157:H7 OX=83334 GN=yjbR PE=4 SV=1	0.153985	0.00940042	0.0791526
Metalloprotease StcE OS=Escherichia coli O157:H7 OX=83334 GN=stcE PE=1 SV=2	0.153748	0.0153913	0.0797556
Flavodoxin/ferredoxin--NADP reductase OS=Escherichia coli O157:H7 OX=83334 GN=fpr PE=3 SV=1	0.153069	0.0128879	0.0791526
UPF0502 protein YceH OS=Escherichia coli O157:H7 OX=83334 GN=yceH PE=3 SV=1	0.152766	0.111331	0.198726
Membrane protein OS=Escherichia coli O157:H7 OX=83334 GN=Z3770 PE=4 SV=1	0.152667	0.063167	0.137419
Ribosomal protein uS12 methylthiotransferase RimO OS=Escherichia coli O157:H7 OX=83334 GN=rimO PE=3 SV=1	0.152142	0.0177633	0.0836934
YceK/YidQ family lipoprotein OS=Escherichia coli O157:H7 OX=83334 GN=yidQ PE=4 SV=1	0.152119	0.0128298	0.0791526
Nus factor SuhB OS=Escherichia coli O157:H7 OX=83334 GN=suhB PE=3 SV=1	0.151493	0.00256107	0.0791526
Large ribosomal subunit protein bL17 OS=Escherichia coli O157:H7 OX=83334 GN=rplQ PE=3 SV=1	0.151453	0.00997866	0.0791526
Maltoporin OS=Escherichia coli O157:H7 OX=83334 GN=lamB PE=3 SV=1	0.151109	0.243435	0.348451
Sulfurtransferase OS=Escherichia coli O157:H7 OX=83334 GN=Z2789 PE=4 SV=1	0.150986	0.0606985	0.133655
Multicopper oxidase CueO OS=Escherichia coli O157:H7 OX=83334 GN=cueO PE=3 SV=1	0.150501	0.253357	0.357656
Universal stress protein D OS=Escherichia coli O157:H7 OX=83334 GN=uspD PE=3 SV=1	0.150456	0.0457082	0.117093
Hemin ABC transporter substrate-binding protein OS=Escherichia coli O157:H7 OX=83334 GN=chuT PE=4 SV=1	0.150387	0.00522136	0.0791526
Periplasmic ferric iron-binding protein OS=Escherichia coli O157:H7 OX=83334 GN=afuA PE=4 SV=1	0.15035	0.0475761	0.11927
Translation initiation factor IF-3 OS=Escherichia coli O157:H7 OX=83334 GN=infC PE=3 SV=1	0.149715	0.0284694	0.0939094
ABC transporter substrate-binding protein OS=Escherichia coli O157:H7 OX=83334 GN=Z2786 PE=4 SV=2	0.149208	0.00432503	0.0791526
Uncharacterized protein YebG OS=Escherichia coli O157:H7 OX=83334 GN=yebG PE=4 SV=1	0.148928	0.0360876	0.104677
Putative sulfur carrier protein YedF OS=Escherichia coli O157:H7 OX=83334 GN=yedF PE=3 SV=1	0.148528	0.0227663	0.088212
IroE OS=Escherichia coli O157:H7 OX=83334 GN=Z1341 PE=4 SV=1	0.147925	0.0170244	0.082171
tRNA (guanine-N(1)-)-methyltransferase OS=Escherichia coli O157:H7 OX=83334 GN=trmD PE=3 SV=1	0.14783	0.0438383	0.11533
Oxidoreductase OS=Escherichia coli O157:H7 OX=83334 GN=Z2629 PE=3 SV=1	0.147793	0.0457858	0.117093
Acid stress chaperone HdeA OS=Escherichia coli O157:H7 OX=83334 GN=hdeA PE=3 SV=1	0.147731	0.0262066	0.0920992
Oxidoreductase OS=Escherichia coli O157:H7 OX=83334 GN=yahK PE=3 SV=1	0.147502	0.0162492	0.0814174
Phosphodiesterase YfcE OS=Escherichia coli O157:H7 OX=83334 GN=yfcE PE=3 SV=1	0.147436	0.00684578	0.0791526
Methylglyoxal synthase OS=Escherichia coli O157:H7 OX=83334 GN=mgsA PE=3 SV=1	0.147283	0.0116428	0.0791526
Hydroxyacylglutathione hydrolase OS=Escherichia coli O157:H7 OX=83334 GN=gloB PE=3 SV=1	0.147103	0.00205508	0.0791526
Iron-sulfur cluster assembly protein CyaY OS=Escherichia coli O157:H7 OX=83334 GN=cyaY PE=1 SV=1	0.146959	0.0783717	0.157265
Chain length determinant protein OS=Escherichia coli O157:H7 OX=83334 GN=wzzB PE=3 SV=1	0.145544	0.0871321	0.168133
UDP-N-acetylglucosamine 2-epimerase OS=Escherichia coli O157:H7 OX=83334 GN=wecB PE=3 SV=1	0.144199	0.128973	0.222114
DUF4434 domain-containing protein OS=Escherichia coli O157:H7 OX=83334 GN=ybcH PE=4 SV=1	0.144184	0.0211734	0.0881754
Phage inhibition, colicin resistance and tellurite resistance protein OS=Escherichia coli O157:H7 OX=83334 GN=terB PE=4 SV=1	0.143685	0.0104492	0.0791526
DNA-binding response regulator OS=Escherichia coli O157:H7 OX=83334 GN=narP PE=4 SV=1	0.143449	0.061022	0.134204
Transcription factor OS=Escherichia coli O157:H7 OX=83334 GN=Z3269 PE=4 SV=1	0.143252	0.00312754	0.0791526
HTH-type transcriptional repressor AllR OS=Escherichia coli O157:H7 OX=83334 GN=allR PE=3 SV=1	0.142982	0.126056	0.218555
Uncharacterized protein OS=Escherichia coli O157:H7 OX=83334 GN=Z1167 PE=4 SV=1	0.142643	0.0389423	0.108942
Xaa-Pro dipeptidyl-peptidase-like domain-containing protein OS=Escherichia coli O157:H7 OX=83334 GN=Z2442 PE=4 SV=1	0.142509	0.0310514	0.0980733
Biotin carboxyl carrier protein of acetyl-CoA carboxylase OS=Escherichia coli O157:H7 OX=83334 GN=accB PE=3 SV=1	0.14226	0.0620362	0.135447
Nucleoprotein/polynucleotide-associated enzyme OS=Escherichia coli O157:H7 OX=83334 GN=yaiL PE=4 SV=1	0.142112	0.0483665	0.120749
DUF1496 domain-containing protein OS=Escherichia coli O157:H7 OX=83334 GN=Z2792 PE=4 SV=1	0.141731	0.00530364	0.0791526
Adenine phosphoribosyltransferase OS=Escherichia coli O157:H7 OX=83334 GN=apt PE=3 SV=1	0.141676	0.00275293	0.0791526
tRNA modification GTPase MnmE OS=Escherichia coli O157:H7 OX=83334 GN=mnmE PE=3 SV=1	0.140963	0.0642954	0.139204
Aspartate-semialdehyde dehydrogenase OS=Escherichia coli O157:H7 OX=83334 GN=asd PE=3 SV=1	0.140803	0.0230822	0.0887721
Phosphoribosylglycinamide formyltransferase OS=Escherichia coli O157:H7 OX=83334 GN=purN PE=3 SV=2	0.140688	0.00331002	0.0791526
Acyl-CoA thioesterase I also functions as protease I OS=Escherichia coli O157:H7 OX=83334 GN=tesA PE=4 SV=1	0.14046	0.0164752	0.0814174
Putrescine-binding periplasmic protein OS=Escherichia coli O157:H7 OX=83334 GN=potF PE=3 SV=1	0.140381	0.092816	0.175362
Kinase inhibitor OS=Escherichia coli O157:H7 OX=83334 GN=ybhB PE=4 SV=1	0.14034	0.00771938	0.0791526
Probable phosphatase YcdX OS=Escherichia coli O157:H7 OX=83334 GN=ycdX PE=3 SV=1	0.140006	0.00173254	0.0791526
Quorum-sensing regulator protein G OS=Escherichia coli O157:H7 OX=83334 GN=qseG PE=1 SV=1	0.139595	0.0216021	0.0881754
Ribosome-binding ATPase YchF OS=Escherichia coli O157:H7 OX=83334 GN=ychF PE=3 SV=2	0.139285	0.0521404	0.124093
Uncharacterized protein OS=Escherichia coli O157:H7 OX=83334 GN=Z1480 PE=4 SV=1	0.139204	0.00407935	0.0791526
Thiol:disulfide interchange protein DsbA OS=Escherichia coli O157:H7 OX=83334 GN=dsbA PE=3 SV=1	0.13888	0.0133511	0.0791526
Dihydropteroate synthase OS=Escherichia coli O157:H7 OX=83334 GN=folP PE=3 SV=1	0.138701	0.0134928	0.0791526
Copper-exporting P-type ATPase OS=Escherichia coli O157:H7 OX=83334 GN=copA PE=3 SV=3	0.138668	0.0430858	0.115144
DUF484 family protein OS=Escherichia coli O157:H7 OX=83334 GN=yigA PE=4 SV=1	0.138604	0.136627	0.229401
Phosphoglycolate phosphatase OS=Escherichia coli O157:H7 OX=83334 GN=gph PE=3 SV=1	0.138587	0.0536916	0.125558
Transcriptional response regulatory protein (Sensor BaeS) OS=Escherichia coli O157:H7 OX=83334 GN=baeR PE=4 SV=2	0.138574	0.0499731	0.12216
Hydrogen peroxide-inducible genes activator OS=Escherichia coli O157:H7 OX=83334 GN=oxyR PE=3 SV=1	0.138417	0.0225554	0.088212
NADH-quinone oxidoreductase subunit E OS=Escherichia coli O157:H7 OX=83334 GN=nuoE PE=3 SV=1	0.138365	0.0500957	0.12216
Flavodoxin 2 OS=Escherichia coli O157:H7 OX=83334 GN=fldB PE=3 SV=1	0.137784	0.0946442	0.177888
rRNA N-glycosylase OS=Escherichia coli O157:H7 OX=83334 GN=stx2A PE=3 SV=1	0.137651	0.0944965	0.177795
PTS system, cytoplasmic, N-acetylgalactosamine-specific IIB component 2 (EIIB-AGA) OS=Escherichia coli O157:H7 OX=83334 GN=agaV PE=4 SV=2	0.136974	0.168031	0.264431
Phage shock protein C OS=Escherichia coli O157:H7 OX=83334 GN=pspC PE=3 SV=1	0.136605	0.000366572	0.0522937
Large ribosomal subunit protein bL34 OS=Escherichia coli O157:H7 OX=83334 GN=rpmH PE=3 SV=1	0.136198	0.0646643	0.139669
3-hydroxyacyl-[acyl-carrier-protein] dehydratase FabZ OS=Escherichia coli O157:H7 OX=83334 GN=fabZ PE=3 SV=1	0.136029	0.006293	0.0791526
2,5-diketo-D-gluconic acid reductase A OS=Escherichia coli O157:H7 OX=83334 GN=dkgA PE=3 SV=1	0.13595	0.0243887	0.0906808
Hyperosmotically inducible periplasmic protein OS=Escherichia coli O157:H7 OX=83334 GN=osmY PE=4 SV=2	0.135932	0.00450411	0.0791526
Dihydroorotase OS=Escherichia coli O157:H7 OX=83334 GN=pyrC PE=3 SV=3	0.135899	1.11872e-05	0.0140835
Adhesin OS=Escherichia coli O157:H7 OX=83334 GN=Z1211 PE=1 SV=1	0.135728	0.0263491	0.0920992
Lactoylglutathione lyase OS=Escherichia coli O157:H7 OX=83334 GN=gloA PE=3 SV=1	0.135397	0.0126595	0.0791526
Lipid A biosynthesis myristoyltransferase OS=Escherichia coli O157:H7 OX=83334 GN=lpxM PE=3 SV=1	0.135308	0.0496056	0.121891
Zinc finger DksA/TraR C4-type domain-containing protein OS=Escherichia coli O157:H7 OX=83334 GN=ybiI PE=4 SV=1	0.135031	0.00713136	0.0791526
ATP-binding protein Uup OS=Escherichia coli O157:H7 OX=83334 GN=uup PE=3 SV=2	0.134717	0.11974	0.210213
N-methyl-L-tryptophan oxidase OS=Escherichia coli O157:H7 OX=83334 GN=solA PE=3 SV=1	0.134498	0.224101	0.331056
Histidinol dehydrogenase OS=Escherichia coli O157:H7 OX=83334 GN=hisD PE=3 SV=3	0.134464	0.068073	0.144112
Cys-tRNA(Pro)/Cys-tRNA(Cys) deacylase OS=Escherichia coli O157:H7 OX=83334 GN=ybaK PE=3 SV=1	0.134196	0.0181378	0.083793
(4S)-4-hydroxy-5-phosphonooxypentane-2,3-dione isomerase OS=Escherichia coli O157:H7 OX=83334 GN=lsrG PE=3 SV=1	0.133605	0.0047587	0.0791526
Large ribosomal subunit protein bL9 OS=Escherichia coli O157:H7 OX=83334 GN=rplI PE=3 SV=1	0.133421	0.0417191	0.113137
Septum site-determining protein MinD OS=Escherichia coli O157:H7 OX=83334 GN=minD PE=3 SV=2	0.132956	0.0309507	0.0979384
Tail fiber protein of prophage CP-933U OS=Escherichia coli O157:H7 OX=83334 GN=Z3074 PE=4 SV=1	0.132892	0.122227	0.21375
Protein GrpE OS=Escherichia coli O157:H7 OX=83334 GN=grpE PE=3 SV=1	0.132779	0.0672318	0.143164
Translation initiation inhibitor OS=Escherichia coli O157:H7 OX=83334 GN=Z2852 PE=3 SV=1	0.132544	0.0317648	0.0988207
HTH cro/C1-type domain-containing protein OS=Escherichia coli O157:H7 OX=83334 GN=ybaQ PE=4 SV=1	0.132473	0.0759602	0.154307
GTPase Obg OS=Escherichia coli O157:H7 OX=83334 GN=obg PE=3 SV=1	0.132468	0.081632	0.161347
Long-chain fatty acid transport protein OS=Escherichia coli O157:H7 OX=83334 GN=fadL PE=3 SV=2	0.132338	0.0184911	0.0840137
ATP synthase subunit alpha OS=Escherichia coli O157:H7 OX=83334 GN=atpA PE=3 SV=1	0.132265	0.0152761	0.0797556
Chemical-damaging agent resistance protein C OS=Escherichia coli O157:H7 OX=83334 GN=terE PE=3 SV=1	0.132087	0.233757	0.3391
Ubiquinone biosynthesis O-methyltransferase OS=Escherichia coli O157:H7 OX=83334 GN=ubiG PE=3 SV=1	0.132067	0.0619822	0.135447
S-transferase OS=Escherichia coli O157:H7 OX=83334 GN=yibF PE=4 SV=1	0.131944	0.0147578	0.0794989
Dihydromonapterin reductase OS=Escherichia coli O157:H7 OX=83334 GN=folM PE=3 SV=1	0.131934	0.0524651	0.124133
SUI1 domain-containing protein OS=Escherichia coli O157:H7 OX=83334 GN=yciH PE=3 SV=1	0.131011	0.0298311	0.0964183
PF03932 family protein CutC OS=Escherichia coli O157:H7 OX=83334 GN=cutC PE=3 SV=2	0.130901	0.465066	0.569148
Paraquat-inducible protein B OS=Escherichia coli O157:H7 OX=83334 GN=pqiB PE=4 SV=1	0.130899	0.149653	0.242484
Cysteine synthase OS=Escherichia coli O157:H7 OX=83334 GN=cysM PE=3 SV=1	0.130734	0.00439628	0.0791526
L-threonine dehydratase OS=Escherichia coli O157:H7 OX=83334 GN=ilvA PE=3 SV=1	0.130629	0.194274	0.294749
Putrescine-binding periplasmic protein OS=Escherichia coli O157:H7 OX=83334 GN=potD PE=3 SV=1	0.130288	0.120553	0.211436
aminodeoxychorismate lyase OS=Escherichia coli O157:H7 OX=83334 GN=pabC PE=3 SV=2	0.130069	0.043345	0.115144
Orotate phosphoribosyltransferase OS=Escherichia coli O157:H7 OX=83334 GN=pyrE PE=3 SV=3	0.129956	0.141546	0.233545
Ion-translocating oxidoreductase complex subunit G OS=Escherichia coli O157:H7 OX=83334 GN=rsxG PE=3 SV=1	0.129907	0.0441146	0.115553
Uncharacterized protein OS=Escherichia coli O157:H7 OX=83334 GN=yecA PE=4 SV=1	0.129828	0.144681	0.237204
Galactose-1-phosphate uridylyltransferase OS=Escherichia coli O157:H7 OX=83334 GN=galT PE=3 SV=1	0.129692	0.0649212	0.139741
VOC family protein OS=Escherichia coli O157:H7 OX=83334 GN=yecM PE=4 SV=1	0.129253	0.0990753	0.183924
Peptidase M48 domain-containing protein OS=Escherichia coli O157:H7 OX=83334 GN=yggG PE=3 SV=1	0.129087	0.127663	0.220276
4-methyl-5(Beta-hydroxyethyl)-thiazole monophosphate synthesis OS=Escherichia coli O157:H7 OX=83334 GN=thiJ PE=4 SV=1	0.128367	0.0939612	0.177341
Phosphocarrier protein HPr OS=Escherichia coli O157:H7 OX=83334 GN=ptsH PE=3 SV=1	0.127765	0.0256927	0.091108
Beta sliding clamp OS=Escherichia coli O157:H7 OX=83334 GN=dnaN PE=3 SV=1	0.127414	0.0596565	0.132307
Glutathione oxidoreductase OS=Escherichia coli O157:H7 OX=83334 GN=gor PE=3 SV=2	0.127292	0.0796276	0.15838
6,7-dimethyl-8-ribityllumazine synthase OS=Escherichia coli O157:H7 OX=83334 GN=ribH PE=3 SV=1	0.127105	0.137364	0.229999
Cystathionine gamma-synthase OS=Escherichia coli O157:H7 OX=83334 GN=metB PE=3 SV=1	0.126417	0.0839803	0.164507
ClpX-type ZB domain-containing protein OS=Escherichia coli O157:H7 OX=83334 GN=Z1426 PE=4 SV=1	0.126111	0.337374	0.4409
Uncharacterized lipoprotein YdcL OS=Escherichia coli O157:H7 OX=83334 GN=ydcL PE=3 SV=1	0.126022	0.0198407	0.0869224
FKBP-type peptidyl-prolyl cis-trans isomerase FkpA OS=Escherichia coli O157:H7 OX=83334 GN=fkpA PE=3 SV=1	0.125989	0.00829289	0.0791526
Cold shock protein CspA OS=Escherichia coli O157:H7 OX=83334 GN=cspA PE=3 SV=2	0.125982	0.00365689	0.0791526
Ribonuclease PH OS=Escherichia coli O157:H7 OX=83334 GN=rph PE=3 SV=1	0.12585	0.0485598	0.120898
Dehydrogenase OS=Escherichia coli O157:H7 OX=83334 GN=ydbC PE=4 SV=1	0.125712	0.0796053	0.15838
Recombination-associated protein RdgC OS=Escherichia coli O157:H7 OX=83334 GN=rdgC PE=3 SV=1	0.125537	0.0248773	0.0907821
tRNA threonylcarbamoyladenosine biosynthesis protein TsaB OS=Escherichia coli O157:H7 OX=83334 GN=yeaZ PE=3 SV=1	0.125443	0.0595854	0.132307
Molybdate ABC transporter substrate-binding protein OS=Escherichia coli O157:H7 OX=83334 GN=modA PE=3 SV=1	0.125327	0.183602	0.283308
Large ribosomal subunit protein bL25 OS=Escherichia coli O157:H7 OX=83334 GN=rplY PE=3 SV=1	0.125257	0.0233007	0.0889685
Cell division protein ZapB OS=Escherichia coli O157:H7 OX=83334 GN=zapB PE=3 SV=1	0.124985	0.0245774	0.0906808
Uncharacterized protein YfcL OS=Escherichia coli O157:H7 OX=83334 GN=yfcL PE=4 SV=1	0.124938	0.0704155	0.145826
Outer membrane protein assembly factor BamD OS=Escherichia coli O157:H7 OX=83334 GN=bamD PE=3 SV=1	0.124893	0.115635	0.204194
Kinase OS=Escherichia coli O157:H7 OX=83334 GN=Z4273 PE=4 SV=1	0.124859	0.0345522	0.103542
Phosphoribosylamine--glycine ligase OS=Escherichia coli O157:H7 OX=83334 GN=purD PE=3 SV=1	0.124724	0.0138626	0.0791526
Sugar fermentation stimulation protein A OS=Escherichia coli O157:H7 OX=83334 GN=sfsA PE=3 SV=1	0.124698	0.0147206	0.0794989
3-methyl-2-oxobutanoate hydroxymethyltransferase OS=Escherichia coli O157:H7 OX=83334 GN=panB PE=3 SV=1	0.124317	0.0566427	0.130271
Thiamine-monophosphate kinase OS=Escherichia coli O157:H7 OX=83334 GN=thiL PE=3 SV=1	0.124174	0.0957981	0.178942
Beta-lactamase OS=Escherichia coli O157:H7 OX=83334 GN=ampC PE=3 SV=1	0.123808	0.00829148	0.0791526
UPF0250 protein YbeD OS=Escherichia coli O157:H7 OX=83334 GN=ybeD PE=3 SV=1	0.123668	0.0168169	0.0814174
Phosphopantetheinyl transferase OS=Escherichia coli O157:H7 OX=83334 GN=yieE PE=4 SV=1	0.123306	0.00591967	0.0791526
Phage tail protein OS=Escherichia coli O157:H7 OX=83334 GN=Z2989 PE=4 SV=1	0.123081	0.0955441	0.178942
Serine hydroxymethyltransferase OS=Escherichia coli O157:H7 OX=83334 GN=glyA PE=3 SV=1	0.122598	0.0800629	0.159071
Lipopolysaccharide export system protein LptA OS=Escherichia coli O157:H7 OX=83334 GN=lptA PE=3 SV=1	0.122526	0.0124171	0.0791526
Peptide chain release factor 3 OS=Escherichia coli O157:H7 OX=83334 GN=prfC PE=3 SV=2	0.122302	0.0907376	0.172154
Putative glucose-6-phosphate 1-epimerase OS=Escherichia coli O157:H7 OX=83334 GN=yeaD PE=3 SV=1	0.122114	0.0507164	0.122656
tRNA1(Val) (adenine(37)-N6)-methyltransferase OS=Escherichia coli O157:H7 OX=83334 GN=yfiC PE=3 SV=2	0.122005	0.0571131	0.130465
Purine nucleoside phosphorylase DeoD-type OS=Escherichia coli O157:H7 OX=83334 GN=deoD PE=1 SV=2	0.121749	0.0142588	0.0794989
DNA-binding protein H-NS OS=Escherichia coli O157:H7 OX=83334 GN=hns PE=3 SV=2	0.121323	0.0249835	0.0908034
OriC-binding nucleoid-associated protein OS=Escherichia coli O157:H7 OX=83334 GN=cnu PE=3 SV=1	0.121212	0.0529626	0.124552
Tellurite resistance OS=Escherichia coli O157:H7 OX=83334 GN=tehB PE=4 SV=1	0.121104	0.175586	0.273503
3-hydroxydecanoyl-[acyl-carrier-protein] dehydratase OS=Escherichia coli O157:H7 OX=83334 GN=fabA PE=3 SV=2	0.120758	0.127072	0.219676
Large ribosomal subunit protein uL10 OS=Escherichia coli O157:H7 OX=83334 GN=rplJ PE=3 SV=2	0.120535	0.0700573	0.145592
Intermembrane phospholipid transport system binding protein MlaD OS=Escherichia coli O157:H7 OX=83334 GN=mlaD PE=3 SV=1	0.120481	0.0267801	0.0925963
Phage tail protein OS=Escherichia coli O157:H7 OX=83334 GN=Z1483 PE=4 SV=1	0.120052	0.0349951	0.103891
UPF0370 protein YpfN OS=Escherichia coli O157:H7 OX=83334 GN=ypfN PE=3 SV=2	0.119729	0.0509052	0.122656
Sulfur carrier protein FdhD OS=Escherichia coli O157:H7 OX=83334 GN=fdhD PE=3 SV=1	0.119712	0.0026337	0.0791526
4-hydroxy-tetrahydrodipicolinate synthase OS=Escherichia coli O157:H7 OX=83334 GN=dapA PE=3 SV=1	0.119255	0.0268517	0.0925963
Enolase OS=Escherichia coli O157:H7 OX=83334 GN=eno PE=3 SV=2	0.119255	0.133782	0.226842
Superoxide dismutase [Cu-Zn] OS=Escherichia coli O157:H7 OX=83334 GN=Z2347 PE=3 SV=2	0.119179	0.0992081	0.183982
UPF0246 protein YaaA OS=Escherichia coli O157:H7 OX=83334 GN=yaaA PE=3 SV=1	0.119105	0.00529225	0.0791526
Lipoprotein OS=Escherichia coli O157:H7 OX=83334 GN=yjeI PE=4 SV=1	0.118986	0.00209529	0.0791526
L-asparaginase 1 OS=Escherichia coli O157:H7 OX=83334 GN=ansA PE=3 SV=1	0.118866	0.137238	0.229999
Uncharacterized protein OS=Escherichia coli O157:H7 OX=83334 GN=Z3360 PE=4 SV=1	0.11877	0.102284	0.188213
Osmotically-inducible lipoprotein B OS=Escherichia coli O157:H7 OX=83334 GN=osmB PE=3 SV=1	0.118403	0.00111679	0.0791526
2',3'-cyclic-nucleotide 2'-phosphodiesterase OS=Escherichia coli O157:H7 OX=83334 GN=cpdB PE=3 SV=1	0.118226	0.168187	0.264431
Fumarate hydratase class I, aerobic OS=Escherichia coli O157:H7 OX=83334 GN=fumA PE=3 SV=3	0.117767	0.0969533	0.180541
Glycoprotein/polysaccharide metabolism OS=Escherichia coli O157:H7 OX=83334 GN=ybaY PE=4 SV=1	0.117731	0.0790788	0.157809
UPF0307 protein YjgA OS=Escherichia coli O157:H7 OX=83334 GN=yjgA PE=3 SV=1	0.117605	0.0901049	0.171493
UPF0225 protein YchJ OS=Escherichia coli O157:H7 OX=83334 GN=ychJ PE=3 SV=1	0.117427	0.0631107	0.137419
2-C-methyl-D-erythritol 4-phosphate cytidylyltransferase OS=Escherichia coli O157:H7 OX=83334 GN=ispD PE=3 SV=2	0.117307	0.0814291	0.161255
5'/3'-nucleotidase SurE OS=Escherichia coli O157:H7 OX=83334 GN=surE PE=3 SV=1	0.117118	0.179421	0.278041
Malate dehydrogenase OS=Escherichia coli O157:H7 OX=83334 GN=mdh PE=3 SV=1	0.117106	0.0490842	0.121869
HTH-type transcriptional regulator ZntR OS=Escherichia coli O157:H7 OX=83334 GN=zntR PE=3 SV=1	0.11687	0.0501462	0.12216
Dihydrolipoyl dehydrogenase OS=Escherichia coli O157:H7 OX=83334 GN=lpdA PE=3 SV=2	0.116793	0.0368935	0.106164
UDP-N-acetylmuramoyl-L-alanyl-D-glutamate--2,6-diaminopimelate ligase OS=Escherichia coli O157:H7 OX=83334 GN=murE PE=3 SV=3	0.116145	0.182343	0.281846
N-ethylmaleimide reductase OS=Escherichia coli O157:H7 OX=83334 GN=nemA PE=4 SV=1	0.115961	0.0398688	0.110172
3-methyladenine DNA glycosylase I OS=Escherichia coli O157:H7 OX=83334 GN=tag PE=4 SV=1	0.11567	0.159065	0.254153
NAD(P)/FAD-dependent oxidoreductase OS=Escherichia coli O157:H7 OX=83334 GN=yhiN PE=4 SV=1	0.115571	0.0506534	0.122656
Putative peroxiredoxin bcp OS=Escherichia coli O157:H7 OX=83334 GN=bcp PE=3 SV=1	0.115148	0.00446772	0.0791526
Phosphatase OS=Escherichia coli O157:H7 OX=83334 GN=yieH PE=4 SV=1	0.115047	0.0432922	0.115144
UDP-N-acetylmuramoyl-tripeptide--D-alanyl-D-alanine ligase OS=Escherichia coli O157:H7 OX=83334 GN=murF PE=3 SV=1	0.115016	0.0188062	0.0842555
Pyridoxine/pyridoxal/pyridoxamine kinase OS=Escherichia coli O157:H7 OX=83334 GN=pdxK PE=3 SV=3	0.115013	0.0848531	0.165579
TolA family protein OS=Escherichia coli O157:H7 OX=83334 GN=Z_L7092 PE=4 SV=1	0.114661	0.0768964	0.155478
Leu/Ile/Val-binding protein OS=Escherichia coli O157:H7 OX=83334 GN=livJ PE=3 SV=1	0.114651	0.0291509	0.0948978
Glutamate/aspartate ABC transporter substrate-binding protein OS=Escherichia coli O157:H7 OX=83334 GN=ybeJ PE=3 SV=1	0.114621	0.231429	0.336725
DNA protection during starvation protein OS=Escherichia coli O157:H7 OX=83334 GN=dps PE=3 SV=2	0.114471	0.0893513	0.170417
23S rRNA (Guanine(745)-N(1))-methyltransferase OS=Escherichia coli O157:H7 OX=83334 GN=yebH PE=4 SV=1	0.114406	0.109034	0.197747
Autotransporter assembly complex protein TamB OS=Escherichia coli O157:H7 OX=83334 GN=ytfN PE=4 SV=2	0.113519	0.362391	0.46421
5'-deoxynucleotidase YfbR OS=Escherichia coli O157:H7 OX=83334 GN=yfbR PE=3 SV=1	0.113426	0.0168233	0.0814174
Threonylcarbamoyl-AMP synthase OS=Escherichia coli O157:H7 OX=83334 GN=tsaC PE=3 SV=1	0.11339	0.0465825	0.118318
NADPH:quinone oxidoreductase MdaB OS=Escherichia coli O157:H7 OX=83334 GN=mdaB PE=1 SV=1	0.113302	0.0586839	0.131295
5'-methylthioadenosine/S-adenosylhomocysteine nucleosidase OS=Escherichia coli O157:H7 OX=83334 GN=mtnN PE=1 SV=1	0.113266	0.00546526	0.0791526
Putative type II secretion system M-type protein OS=Escherichia coli O157:H7 OX=83334 GN=etpM PE=3 SV=1	0.112944	0.0224941	0.088212
Peptidyl-prolyl cis-trans isomerase A OS=Escherichia coli O157:H7 OX=83334 GN=ppiA PE=3 SV=1	0.112408	0.000691041	0.0791526
Phosphoglycerate kinase OS=Escherichia coli O157:H7 OX=83334 GN=pgk PE=3 SV=3	0.112141	0.0436121	0.115144
Probable ATP-binding protein YheS OS=Escherichia coli O157:H7 OX=83334 GN=yheS PE=3 SV=1	0.112083	0.0687007	0.144112
An aldehyde reductase OS=Escherichia coli O157:H7 OX=83334 GN=Z2821 PE=4 SV=1	0.112016	0.0161757	0.0814174
Soluble cytochrome b562 OS=Escherichia coli O157:H7 OX=83334 GN=cybC PE=3 SV=1	0.111895	0.0853028	0.16602
Iron-sulfur cluster insertion protein ErpA OS=Escherichia coli O157:H7 OX=83334 GN=erpA PE=3 SV=1	0.110962	0.0478945	0.119763
FAD:protein FMN transferase OS=Escherichia coli O157:H7 OX=83334 GN=apbE PE=3 SV=1	0.110916	0.0456735	0.117093
Periplasmic binding protein, probable substrate ribose OS=Escherichia coli O157:H7 OX=83334 GN=Z0415 PE=3 SV=1	0.110852	0.0495393	0.121891
Fructuronate reductase OS=Escherichia coli O157:H7 OX=83334 GN=uxuB PE=4 SV=1	0.110773	0.0266372	0.0925963
Nucleoside triphosphate pyrophosphohydrolase OS=Escherichia coli O157:H7 OX=83334 GN=mazG PE=3 SV=1	0.110606	0.0370242	0.106242
Serine protease OS=Escherichia coli O157:H7 OX=83334 GN=Z2592 PE=3 SV=1	0.110528	0.101823	0.187677
Similar to DicA, regulator of DicB encoded within cryptic prophage CP-933M OS=Escherichia coli O157:H7 OX=83334 GN=Z1333 PE=4 SV=1	0.110367	0.152947	0.247173
Outer membrane protein induced after carbon starvation OS=Escherichia coli O157:H7 OX=83334 GN=slp PE=4 SV=1	0.110222	0.0167468	0.0814174
(S)-ureidoglycine aminohydrolase OS=Escherichia coli O157:H7 OX=83334 GN=ylbA PE=4 SV=1	0.110121	0.00646211	0.0791526
Peptidoglycan-associated lipoprotein OS=Escherichia coli O157:H7 OX=83334 GN=pal PE=3 SV=1	0.110101	0.0957367	0.178942
Antitoxin MazE OS=Escherichia coli O157:H7 OX=83334 GN=mazE PE=3 SV=1	0.110039	0.00979686	0.0791526
Eae-like protein OS=Escherichia coli O157:H7 OX=83334 GN=Z3121 PE=4 SV=1	0.109671	0.17017	0.266673
Uncharacterized lipoprotein YifL OS=Escherichia coli O157:H7 OX=83334 GN=yifL PE=3 SV=1	0.109452	0.0638958	0.138837
Transcriptional regulatory protein QseB OS=Escherichia coli O157:H7 OX=83334 GN=qseB PE=2 SV=1	0.109118	0.158725	0.25411
Peptide chain release factor 2 OS=Escherichia coli O157:H7 OX=83334 GN=prfB PE=3 SV=1	0.108985	0.0121312	0.0791526
Microcompartment protein EutL OS=Escherichia coli O157:H7 OX=83334 GN=Z3704 PE=4 SV=1	0.108762	0.0642633	0.139204
Agmatinase OS=Escherichia coli O157:H7 OX=83334 GN=speB PE=3 SV=1	0.108703	0.025177	0.091108
Thioredoxin 2 OS=Escherichia coli O157:H7 OX=83334 GN=trxC PE=3 SV=1	0.108449	0.129691	0.222871
Small ribosomal subunit protein bS21 OS=Escherichia coli O157:H7 OX=83334 GN=rpsU PE=3 SV=2	0.10823	0.00820794	0.0791526
Periplasmic ribose-binding protein of ABC transport system OS=Escherichia coli O157:H7 OX=83334 GN=Z5689 PE=3 SV=1	0.108186	0.0291415	0.0948978
Alpha/beta hydrolase OS=Escherichia coli O157:H7 OX=83334 GN=Z0347 PE=4 SV=1	0.108134	0.0559173	0.12926
Enterobactin synthase component B OS=Escherichia coli O157:H7 OX=83334 GN=entB PE=3 SV=1	0.108003	0.148311	0.241121
nicotinamidase OS=Escherichia coli O157:H7 OX=83334 GN=ydjB PE=3 SV=1	0.107803	0.0435056	0.115144
Chaperone protein Skp OS=Escherichia coli O157:H7 OX=83334 GN=skp PE=3 SV=1	0.1078	0.278922	0.383623
N5-carboxyaminoimidazole ribonucleotide synthase OS=Escherichia coli O157:H7 OX=83334 GN=purK PE=3 SV=1	0.107755	0.0695074	0.145394
Uncharacterized protein YdhQ OS=Escherichia coli O157:H7 OX=83334 GN=ydhQ PE=4 SV=1	0.107407	0.0157331	0.0799912
3-ketoacyl-CoA thiolase OS=Escherichia coli O157:H7 OX=83334 GN=fadA PE=3 SV=1	0.107292	0.107271	0.194745
Sulfurtransferase TusD OS=Escherichia coli O157:H7 OX=83334 GN=tusD PE=3 SV=1	0.107232	0.0200136	0.087288
Co-chaperone DjlA N-terminal domain-containing protein OS=Escherichia coli O157:H7 OX=83334 GN=Z2379 PE=4 SV=1	0.10715	0.0224296	0.088212
L-asparaginase 2 OS=Escherichia coli O157:H7 OX=83334 GN=ansB PE=3 SV=1	0.106769	0.0526456	0.124397
CopG family transcriptional regulator OS=Escherichia coli O157:H7 OX=83334 GN=AU473_28780 PE=4 SV=1	0.106715	0.261494	0.366051
Uncharacterized protein YpfJ OS=Escherichia coli O157:H7 OX=83334 GN=ypfJ PE=4 SV=1	0.106674	0.0300167	0.0967697
8-oxo-dGTP diphosphatase OS=Escherichia coli O157:H7 OX=83334 GN=mutT PE=3 SV=1	0.10646	0.00749548	0.0791526
Phage protein OS=Escherichia coli O157:H7 OX=83334 GN=Z1478 PE=4 SV=1	0.106359	0.0321848	0.0992409
Protein YcgL OS=Escherichia coli O157:H7 OX=83334 GN=ycgL PE=3 SV=1	0.106053	0.0358049	0.104677
Thymidine kinase OS=Escherichia coli O157:H7 OX=83334 GN=tdk PE=3 SV=1	0.105913	0.0213961	0.0881754
Imidazole glycerol phosphate synthase subunit HisF OS=Escherichia coli O157:H7 OX=83334 GN=hisF PE=3 SV=1	0.105886	0.320116	0.425724
YtfJ family protein OS=Escherichia coli O157:H7 OX=83334 GN=ytfJ PE=4 SV=1	0.105848	0.0400452	0.110261
Murein hydrolase activator NlpD OS=Escherichia coli O157:H7 OX=83334 GN=nlpD PE=3 SV=1	0.105779	0.22518	0.331388
Lipoprotein OS=Escherichia coli O157:H7 OX=83334 GN=vacJ PE=3 SV=1	0.105628	0.00053259	0.0688563
GDP-perosamine N-acetyltransferase OS=Escherichia coli O157:H7 OX=83334 GN=perB PE=1 SV=1	0.105558	0.163004	0.259259
Acid stress chaperone HdeB OS=Escherichia coli O157:H7 OX=83334 GN=hdeB PE=3 SV=1	0.105525	0.172831	0.269675
Arsenate reductase OS=Escherichia coli O157:H7 OX=83334 GN=Z3758 PE=3 SV=1	0.105499	0.015431	0.0797556
TIGR00156 family protein OS=Escherichia coli O157:H7 OX=83334 GN=Z2099 PE=4 SV=1	0.10546	0.0734027	0.150463
Ribosome hibernation promoting factor OS=Escherichia coli O157:H7 OX=83334 GN=hpf PE=3 SV=1	0.105342	0.0695642	0.145394
Transferase OS=Escherichia coli O157:H7 OX=83334 GN=yqjG PE=4 SV=2	0.105338	0.113044	0.201189
Holliday junction branch migration complex subunit RuvB OS=Escherichia coli O157:H7 OX=83334 GN=ruvB PE=3 SV=1	0.105264	0.0111104	0.0791526
Uncharacterized lipoprotein YgdR OS=Escherichia coli O157:H7 OX=83334 GN=ygdR PE=3 SV=1	0.105262	0.13586	0.228963
Ribosome maturation factor RimP OS=Escherichia coli O157:H7 OX=83334 GN=rimP PE=3 SV=1	0.104877	0.0356738	0.104677
Cold shock-like protein CspD OS=Escherichia coli O157:H7 OX=83334 GN=cspD PE=3 SV=1	0.104826	0.089668	0.170841
Gamma-glutamylcyclotransferase family protein YtfP OS=Escherichia coli O157:H7 OX=83334 GN=ytfP PE=3 SV=1	0.104812	0.0596854	0.132307
Outer membrane protein Lom of bacteriophage BP-933W OS=Escherichia coli O157:H7 OX=83334 GN=lomW PE=4 SV=1	0.104726	0.0603775	0.133435
Acetylornithine deacetylase OS=Escherichia coli O157:H7 OX=83334 GN=argE PE=3 SV=1	0.104618	0.0436976	0.115144
Outer-membrane lipoprotein LolB OS=Escherichia coli O157:H7 OX=83334 GN=lolB PE=3 SV=1	0.104547	0.0350131	0.103891
ATP synthase subunit b OS=Escherichia coli O157:H7 OX=83334 GN=atpF PE=3 SV=1	0.104413	0.0458669	0.117093
Chemotaxis protein OS=Escherichia coli O157:H7 OX=83334 GN=Z1213 PE=4 SV=1	0.104291	0.0813463	0.161255
ATP-binding component of glutamine high-affinity transport system OS=Escherichia coli O157:H7 OX=83334 GN=glnQ PE=3 SV=2	0.104116	0.0536003	0.125558
Large ribosomal subunit protein bL31B-2/bL31B-3 OS=Escherichia coli O157:H7 OX=83334 GN=rpmE2-2 PE=3 SV=1	0.103864	0.118653	0.208912
3-hydroxy-5-phosphonooxypentane-2,4-dione thiolase OS=Escherichia coli O157:H7 OX=83334 GN=lsrF PE=3 SV=3	0.103842	0.068564	0.144112
D-galactose/methyl-galactoside binding periplasmic protein MglB OS=Escherichia coli O157:H7 OX=83334 GN=mglB PE=3 SV=1	0.103724	0.0275743	0.092903
ABC transporter ATP-binding protein OS=Escherichia coli O157:H7 OX=83334 GN=Z1966 PE=4 SV=1	0.103535	0.0437037	0.115144
Alkylhydroperoxidase OS=Escherichia coli O157:H7 OX=83334 GN=Z3974 PE=4 SV=1	0.103474	0.148403	0.241121
6-N-hydroxylaminopurine resistance protein YcbX OS=Escherichia coli O157:H7 OX=83334 GN=Z1297 PE=4 SV=1	0.103473	0.0977853	0.181903
ATP-binding component of a transport system OS=Escherichia coli O157:H7 OX=83334 GN=ybbL PE=4 SV=1	0.103447	0.140525	0.233444
Alanine transaminase OS=Escherichia coli O157:H7 OX=83334 GN=Z3644 PE=4 SV=1	0.103423	0.0872736	0.168143
SepQ OS=Escherichia coli O157:H7 OX=83334 GN=sepQ PE=4 SV=1	0.103417	0.136394	0.229401
ATP-dependent Clp protease proteolytic subunit OS=Escherichia coli O157:H7 OX=83334 GN=clpP PE=3 SV=1	0.103379	0.037684	0.107212
Mannitol-1-phosphate 5-dehydrogenase OS=Escherichia coli O157:H7 OX=83334 GN=mtlD PE=3 SV=1	0.103355	0.032129	0.0992409
UPF0337 protein YjbJ OS=Escherichia coli O157:H7 OX=83334 GN=yjbJ PE=3 SV=1	0.103305	0.0425967	0.114903
Sigma factor-binding protein Crl OS=Escherichia coli O157:H7 OX=83334 GN=crl PE=3 SV=3	0.103171	0.229303	0.334776
2Fe-2S ferredoxin OS=Escherichia coli O157:H7 OX=83334 GN=fdx PE=3 SV=2	0.102986	0.0315477	0.0987912
Outer membrane protein assembly factor BamA OS=Escherichia coli O157:H7 OX=83334 GN=bamA PE=3 SV=1	0.102805	0.0575975	0.130465
RNA polymerase sigma factor FliA OS=Escherichia coli O157:H7 OX=83334 GN=fliA PE=3 SV=1	0.101905	0.0167546	0.0814174
2,5-diketo-D-gluconic acid reductase B OS=Escherichia coli O157:H7 OX=83334 GN=dkgB PE=3 SV=1	0.101738	0.125596	0.218289
3-isopropylmalate dehydrogenase OS=Escherichia coli O157:H7 OX=83334 GN=leuB PE=3 SV=3	0.101726	0.0185202	0.0840137
Dehydrogenase OS=Escherichia coli O157:H7 OX=83334 GN=yhdH PE=4 SV=1	0.101505	0.0873229	0.168143
Low-affinity putrescine importer PlaP OS=Escherichia coli O157:H7 OX=83334 GN=plaP PE=3 SV=1	0.101452	0.0816718	0.161347
Cystine ABC transporter substrate-binding protein OS=Escherichia coli O157:H7 OX=83334 GN=fliY PE=3 SV=1	0.101343	0.323726	0.429263
Shikimate kinase 1 OS=Escherichia coli O157:H7 OX=83334 GN=aroK PE=3 SV=2	0.101315	0.0833842	0.163563
Isochorismate synthase EntC OS=Escherichia coli O157:H7 OX=83334 GN=entC PE=3 SV=1	0.10123	0.476093	0.57873
Cold shock-like protein CspE OS=Escherichia coli O157:H7 OX=83334 GN=cspE PE=3 SV=2	0.101109	0.0754288	0.154093
UDP-N-acetyl-D-mannosamine dehydrogenase OS=Escherichia coli O157:H7 OX=83334 GN=wecC PE=3 SV=1	0.100674	0.0614398	0.134959
7-cyano-7-deazaguanine synthase OS=Escherichia coli O157:H7 OX=83334 GN=queC PE=3 SV=1	0.100601	0.345511	0.447656
Isoaspartyl dipeptidase OS=Escherichia coli O157:H7 OX=83334 GN=iadA PE=3 SV=1	0.100471	0.0173448	0.0828706
Large ribosomal subunit protein uL24 OS=Escherichia coli O157:H7 OX=83334 GN=rplX PE=3 SV=2	0.100416	0.251108	0.35536
FMN-dependent NADH:quinone oxidoreductase OS=Escherichia coli O157:H7 OX=83334 GN=azoR PE=3 SV=3	0.10035	0.0701159	0.145592
Uncharacterized protein YibL OS=Escherichia coli O157:H7 OX=83334 GN=yibL PE=4 SV=1	0.100143	0.0580233	0.131114
N-acetyl-D-glucosamine kinase OS=Escherichia coli O157:H7 OX=83334 GN=nagK PE=3 SV=1	0.100012	0.31916	0.42539
Osmotically-inducible putative lipoprotein OsmE OS=Escherichia coli O157:H7 OX=83334 GN=osmE PE=3 SV=1	0.0997045	0.0515265	0.123201
Phospholipase A1 OS=Escherichia coli O157:H7 OX=83334 GN=pldA PE=3 SV=1	0.0996423	0.036617	0.105798
1-(5-phosphoribosyl)-5-[(5-phosphoribosylamino)methylideneamino] imidazole-4-carboxamide isomerase OS=Escherichia coli O157:H7 OX=83334 GN=hisA PE=3 SV=1	0.0996115	0.00855567	0.0791526
S-adenosylmethionine:tRNA ribosyltransferase-isomerase OS=Escherichia coli O157:H7 OX=83334 GN=queA PE=3 SV=1	0.0993667	0.052977	0.124552
Pimeloyl-[acyl-carrier protein] methyl ester esterase OS=Escherichia coli O157:H7 OX=83334 GN=bioH PE=3 SV=1	0.0989204	0.0543156	0.126527
ADP compounds hydrolase NudE OS=Escherichia coli O157:H7 OX=83334 GN=yrfE PE=4 SV=1	0.0987708	0.139022	0.232131
Phosphofructokinase OS=Escherichia coli O157:H7 OX=83334 GN=pfkB PE=3 SV=1	0.098574	0.273226	0.377799
N4-gp56 family major capsid protein OS=Escherichia coli O157:H7 OX=83334 GN=Z1479 PE=4 SV=1	0.098458	0.392996	0.49331
Transposase OS=Escherichia coli O157:H7 OX=83334 GN=Z1933 PE=3 SV=1	0.0981755	0.497018	0.594769
Protein phosphatase CheZ OS=Escherichia coli O157:H7 OX=83334 GN=cheZ PE=3 SV=1	0.0980965	0.129905	0.222871
Peptidyl-tRNA hydrolase OS=Escherichia coli O157:H7 OX=83334 GN=pth PE=3 SV=1	0.0980716	0.0949403	0.178259
NADH-quinone oxidoreductase subunit B OS=Escherichia coli O157:H7 OX=83334 GN=nuoB PE=3 SV=1	0.0975408	0.0464045	0.118132
mannose-6-phosphate isomerase OS=Escherichia coli O157:H7 OX=83334 GN=manA PE=3 SV=1	0.097495	0.195927	0.296512
Virulence factor OS=Escherichia coli O157:H7 OX=83334 GN=mviM PE=4 SV=1	0.0973954	0.0866584	0.167797
Cell division coordinator CpoB OS=Escherichia coli O157:H7 OX=83334 GN=ybgF PE=3 SV=1	0.0973616	0.367831	0.469848
3,4-dihydroxy-2-butanone 4-phosphate synthase OS=Escherichia coli O157:H7 OX=83334 GN=ribB PE=3 SV=1	0.0968972	0.345285	0.447656
D-aminoacyl-tRNA deacylase OS=Escherichia coli O157:H7 OX=83334 GN=dtd PE=3 SV=1	0.0968404	0.0134552	0.0791526
Antitoxin ParD OS=Escherichia coli O157:H7 OX=83334 GN=parD PE=3 SV=1	0.096214	0.0272645	0.0928717
Protein YhfA OS=Escherichia coli O157:H7 OX=83334 GN=yhfA PE=4 SV=1	0.0960849	0.147999	0.241114
Type II secretion system core protein G OS=Escherichia coli O157:H7 OX=83334 GN=etpG PE=3 SV=1	0.0958855	0.167051	0.264303
Large ribosomal subunit protein uL23 OS=Escherichia coli O157:H7 OX=83334 GN=rplW PE=3 SV=1	0.0958018	0.0725237	0.149273
Chromosomal replication initiator protein DnaA OS=Escherichia coli O157:H7 OX=83334 GN=dnaA PE=3 SV=1	0.0954924	0.236327	0.341382
DNA polymerase III subunit epsilon OS=Escherichia coli O157:H7 OX=83334 GN=dnaQ PE=4 SV=1	0.0954521	0.114528	0.203031
Molecular chaperone OS=Escherichia coli O157:H7 OX=83334 GN=ycdY PE=4 SV=1	0.0953375	0.119178	0.209577
Cell envelope integrity protein TolA OS=Escherichia coli O157:H7 OX=83334 GN=tolA PE=4 SV=1	0.0952673	0.0116486	0.0791526
Uncharacterized protein OS=Escherichia coli O157:H7 OX=83334 GN=Z0701 PE=4 SV=1	0.095175	0.0381142	0.108095
Adenosylmethionine-8-amino-7-oxononanoate aminotransferase OS=Escherichia coli O157:H7 OX=83334 GN=bioA PE=3 SV=2	0.0950516	0.0676789	0.143778
tRNA-specific adenosine deaminase OS=Escherichia coli O157:H7 OX=83334 GN=tadA PE=3 SV=2	0.0949314	0.078225	0.157145
Formate-dependent phosphoribosylglycinamide formyltransferase OS=Escherichia coli O157:H7 OX=83334 GN=purT PE=3 SV=1	0.0948438	0.0328652	0.100556
UPF0235 protein YggU OS=Escherichia coli O157:H7 OX=83334 GN=yggU PE=1 SV=2	0.0947969	0.139475	0.232458
NAD(P)-binding domain-containing protein OS=Escherichia coli O157:H7 OX=83334 GN=Z2446 PE=4 SV=2	0.0947598	0.00932387	0.0791526
Periplasmic protein CpxP OS=Escherichia coli O157:H7 OX=83334 GN=yiiO PE=3 SV=1	0.0946495	0.0560449	0.129389
Arsenate reductase OS=Escherichia coli O157:H7 OX=83334 GN=arsC PE=3 SV=1	0.0941727	0.033889	0.102062
Heat shock protein hslJ OS=Escherichia coli O157:H7 OX=83334 GN=hslJ PE=4 SV=1	0.0941313	0.00346711	0.0791526
glycerophosphodiester phosphodiesterase OS=Escherichia coli O157:H7 OX=83334 GN=glpQ PE=4 SV=1	0.0940986	0.00875807	0.0791526
Protein MioC OS=Escherichia coli O157:H7 OX=83334 GN=mioC PE=3 SV=2	0.0939673	0.0103165	0.0791526
Aspartate 1-decarboxylase OS=Escherichia coli O157:H7 OX=83334 GN=panD PE=3 SV=1	0.0939413	0.0064844	0.0791526
Periplasmic chaperone Spy OS=Escherichia coli O157:H7 OX=83334 GN=spy PE=1 SV=1	0.093895	0.169158	0.265317
DNA topoisomerase OS=Escherichia coli O157:H7 OX=83334 GN=yrdD PE=4 SV=1	0.0938775	0.137352	0.229999
Repressor OS=Escherichia coli O157:H7 OX=83334 GN=Z0309 PE=4 SV=1	0.0930558	0.032889	0.100556
Transferase OS=Escherichia coli O157:H7 OX=83334 GN=yliJ PE=3 SV=1	0.0930418	0.0581066	0.131138
Large ribosomal subunit protein bL21 OS=Escherichia coli O157:H7 OX=83334 GN=rplU PE=3 SV=1	0.0929464	0.0597209	0.132307
Phosphoserine aminotransferase OS=Escherichia coli O157:H7 OX=83334 GN=serC PE=3 SV=3	0.092909	0.0231004	0.0887721
4-hydroxy-tetrahydrodipicolinate reductase OS=Escherichia coli O157:H7 OX=83334 GN=dapB PE=3 SV=1	0.0926226	0.129845	0.222871
Heat shock protein 15 OS=Escherichia coli O157:H7 OX=83334 GN=hslR PE=3 SV=1	0.0925014	0.0951817	0.178527
Transcriptional repressor FrmR OS=Escherichia coli O157:H7 OX=83334 GN=frmR PE=3 SV=2	0.0923884	0.0589133	0.131646
Iron-dependent peroxidase OS=Escherichia coli O157:H7 OX=83334 GN=Z3696 PE=3 SV=1	0.0922707	0.0451749	0.117093
3-deoxy-D-manno-octulosonate 8-phosphate phosphatase KdsC OS=Escherichia coli O157:H7 OX=83334 GN=kdsC PE=3 SV=1	0.0922578	0.110775	0.198726
Leucine-responsive regulatory protein OS=Escherichia coli O157:H7 OX=83334 GN=lrp PE=3 SV=2	0.092107	0.227903	0.334282
N(4)-acetylcytidine amidohydrolase OS=Escherichia coli O157:H7 OX=83334 GN=yqfB PE=3 SV=1	0.091786	0.0685896	0.144112
Bifunctional protein PutA OS=Escherichia coli O157:H7 OX=83334 GN=putA PE=3 SV=2	0.0917372	0.0879848	0.169058
Outer membrane receptor, probably tonB dependent OS=Escherichia coli O157:H7 OX=83334 GN=prrA PE=3 SV=2	0.0917079	0.0446856	0.11688
Oxidoreductase OS=Escherichia coli O157:H7 OX=83334 GN=yciK PE=3 SV=1	0.0915387	0.185247	0.284874
Alkaline phosphatase OS=Escherichia coli O157:H7 OX=83334 GN=phoA PE=3 SV=1	0.0914776	0.0881137	0.169126
Ribulose-phosphate 3-epimerase OS=Escherichia coli O157:H7 OX=83334 GN=rpe PE=3 SV=1	0.0913997	0.109392	0.198197
Purine nucleoside phosphoramidase OS=Escherichia coli O157:H7 OX=83334 GN=hinT PE=3 SV=1	0.0913118	0.253369	0.357656
Chaperone SurA OS=Escherichia coli O157:H7 OX=83334 GN=surA PE=1 SV=1	0.0910042	0.0292717	0.0951199
RpoE-regulated lipoprotein OS=Escherichia coli O157:H7 OX=83334 GN=Z3697 PE=4 SV=1	0.0908884	0.201119	0.303354
Alanine racemase, catabolic OS=Escherichia coli O157:H7 OX=83334 GN=dadX PE=3 SV=1	0.09079	0.536467	0.630113
Ribonucleoside-diphosphate reductase subunit beta OS=Escherichia coli O157:H7 OX=83334 GN=nrdF PE=3 SV=1	0.0907703	0.373202	0.475366
Soluble pyridine nucleotide transhydrogenase OS=Escherichia coli O157:H7 OX=83334 GN=sthA PE=3 SV=3	0.0905822	0.147989	0.241114
Maltose/maltodextrin-binding periplasmic protein OS=Escherichia coli O157:H7 OX=83334 GN=malE PE=1 SV=1	0.0905211	0.0428064	0.114955
Thiol:disulfide interchange protein DsbG OS=Escherichia coli O157:H7 OX=83334 GN=dsbG PE=3 SV=1	0.0904901	0.331757	0.435446
Arginine repressor OS=Escherichia coli O157:H7 OX=83334 GN=argR PE=3 SV=1	0.0900147	0.0184723	0.0840137
3'-5' ssDNA/RNA exonuclease TatD OS=Escherichia coli O157:H7 OX=83334 GN=tatD PE=3 SV=2	0.0899066	0.05864	0.131295
Protein-L-isoaspartate O-methyltransferase OS=Escherichia coli O157:H7 OX=83334 GN=pcm PE=3 SV=2	0.0897898	0.0856938	0.166601
Deoxyuridine 5'-triphosphate nucleotidohydrolase OS=Escherichia coli O157:H7 OX=83334 GN=dut PE=3 SV=2	0.0896456	0.0451324	0.117093
DUF551 domain-containing protein OS=Escherichia coli O157:H7 OX=83334 GN=Z6065 PE=4 SV=1	0.0894725	0.0376074	0.107196
Ribosomal RNA large subunit methyltransferase K/L OS=Escherichia coli O157:H7 OX=83334 GN=rlmL PE=3 SV=1	0.0889154	0.040084	0.110261
High-affinity branched-chain amino acid transport ATP-binding protein OS=Escherichia coli O157:H7 OX=83334 GN=livF PE=3 SV=1	0.0887673	0.149086	0.241797
Small ribosomal subunit protein uS10 OS=Escherichia coli O157:H7 OX=83334 GN=rpsJ PE=3 SV=1	0.0887344	0.0771178	0.155611
6-phosphogluconolactonase OS=Escherichia coli O157:H7 OX=83334 GN=pgl PE=3 SV=1	0.088327	0.155029	0.24928
ADP-ribose pyrophosphatase OS=Escherichia coli O157:H7 OX=83334 GN=nudF PE=3 SV=1	0.0879196	0.0256092	0.091108
Isoleucine--tRNA ligase OS=Escherichia coli O157:H7 OX=83334 GN=ileS PE=3 SV=1	0.0874745	0.321287	0.426653
Transcription antitermination protein NusB OS=Escherichia coli O157:H7 OX=83334 GN=nusB PE=3 SV=1	0.0874691	0.189868	0.291217
Dipeptide transport protein OS=Escherichia coli O157:H7 OX=83334 GN=dppA PE=3 SV=2	0.0871285	0.203664	0.306173
EAL domain-containing protein OS=Escherichia coli O157:H7 OX=83334 GN=Z2736 PE=4 SV=2	0.0870366	0.223694	0.330789
UDP-N-acetylenolpyruvoylglucosamine reductase OS=Escherichia coli O157:H7 OX=83334 GN=murB PE=3 SV=1	0.0869548	0.078893	0.15776
Transposase OS=Escherichia coli O157:H7 OX=83334 GN=AU473_28720 PE=3 SV=1	0.0869385	0.253566	0.357656
Thioredoxin reductase OS=Escherichia coli O157:H7 OX=83334 GN=trxB PE=3 SV=2	0.0868456	0.0020374	0.0791526
Anhydro-N-acetylmuramic acid kinase OS=Escherichia coli O157:H7 OX=83334 GN=anmK PE=3 SV=1	0.0868297	0.0684921	0.144112
Uncharacterized protein YbjN OS=Escherichia coli O157:H7 OX=83334 GN=ybjN PE=4 SV=1	0.0866229	0.297092	0.4031
5-carboxymethyl-2-hydroxymuconate isomerase OS=Escherichia coli O157:H7 OX=83334 GN=Z3392 PE=4 SV=1	0.0863258	0.0327591	0.100498
4-diphosphocytidyl-2-C-methyl-D-erythritol kinase OS=Escherichia coli O157:H7 OX=83334 GN=ispE PE=3 SV=1	0.0862847	0.192563	0.293137
Protein NrdI OS=Escherichia coli O157:H7 OX=83334 GN=nrdI PE=3 SV=1	0.0861898	0.237965	0.343474
Protein TonB OS=Escherichia coli O157:H7 OX=83334 GN=tonB PE=3 SV=2	0.086165	0.0237982	0.0898114
Stress response kinase A OS=Escherichia coli O157:H7 OX=83334 GN=srkA PE=3 SV=1	0.0860823	0.0469434	0.118504
Uroporphyrinogen decarboxylase OS=Escherichia coli O157:H7 OX=83334 GN=hemE PE=3 SV=1	0.0860459	0.101687	0.187619
Protein Syd OS=Escherichia coli O157:H7 OX=83334 GN=syd PE=3 SV=1	0.0860361	0.119262	0.209577
Single-stranded DNA-binding protein OS=Escherichia coli O157:H7 OX=83334 GN=ssb PE=3 SV=2	0.085684	0.00687761	0.0791526
DEOR-type transcriptional regulator OS=Escherichia coli O157:H7 OX=83334 GN=Z2521 PE=4 SV=1	0.0856323	0.337736	0.441055
Toxin CcdB OS=Escherichia coli O157:H7 OX=83334 GN=ccdB PE=3 SV=1	0.0855308	0.239961	0.345803
Inorganic pyrophosphatase OS=Escherichia coli O157:H7 OX=83334 GN=ppa PE=3 SV=2	0.0855252	0.104411	0.191542
RNA polymerase-binding transcription factor DksA OS=Escherichia coli O157:H7 OX=83334 GN=dksA PE=3 SV=1	0.0853887	0.145548	0.238408
Phosphatase OS=Escherichia coli O157:H7 OX=83334 GN=yihX PE=4 SV=1	0.0853556	0.181587	0.280917
Guanylate kinase OS=Escherichia coli O157:H7 OX=83334 GN=gmk PE=3 SV=1	0.0851774	0.139886	0.232714
Hydroxamate siderophore iron reductase FhuF OS=Escherichia coli O157:H7 OX=83334 GN=fhuF PE=4 SV=1	0.0850439	0.132435	0.225289
Uncharacterized protein OS=Escherichia coli O157:H7 OX=83334 GN=Z3912 PE=3 SV=1	0.084886	0.140924	0.233545
Uncharacterized protein OS=Escherichia coli O157:H7 OX=83334 GN=yhaR PE=3 SV=1	0.0848038	0.0145025	0.0794989
Thioredoxin 1 OS=Escherichia coli O157:H7 OX=83334 GN=trxA PE=1 SV=2	0.0847609	0.110909	0.198726
Uncharacterized protein OS=Escherichia coli O157:H7 OX=83334 GN=Z1446 PE=4 SV=1	0.0847416	0.167364	0.264431
Imidazole glycerol phosphate synthase subunit HisH OS=Escherichia coli O157:H7 OX=83334 GN=hisH PE=3 SV=1	0.0845208	0.0784708	0.157289
Glutathione S-transferase GstA OS=Escherichia coli O157:H7 OX=83334 GN=gstA PE=3 SV=1	0.0843959	0.00488052	0.0791526
Type II secretion protein OS=Escherichia coli O157:H7 OX=83334 GN=etpD PE=3 SV=1	0.0840099	0.392937	0.49331
Outer membrane protein assembly factor BamC OS=Escherichia coli O157:H7 OX=83334 GN=nlpB PE=3 SV=1	0.0837302	0.0848936	0.165579
Type II secretion protein OS=Escherichia coli O157:H7 OX=83334 GN=etpO PE=4 SV=1	0.083656	0.248618	0.35294
Histidine--tRNA ligase OS=Escherichia coli O157:H7 OX=83334 GN=hisS PE=3 SV=2	0.0835012	0.563834	0.652473
Purine nucleoside phosphorylase OS=Escherichia coli O157:H7 OX=83334 GN=yfiH PE=3 SV=1	0.0834885	0.319992	0.425724
DUF465 domain-containing protein OS=Escherichia coli O157:H7 OX=83334 GN=ydcH PE=4 SV=1	0.0822108	0.32583	0.431105
Acyl-CoA thioester hydrolase YciA OS=Escherichia coli O157:H7 OX=83334 GN=yciA PE=3 SV=1	0.0819798	0.047143	0.118512
Pyridoxal phosphate homeostasis protein OS=Escherichia coli O157:H7 OX=83334 GN=yggS PE=3 SV=1	0.081871	0.104449	0.191542
Potassium channel protein OS=Escherichia coli O157:H7 OX=83334 GN=kch PE=4 SV=2	0.0817723	0.147797	0.241114
Stringent starvation protein A OS=Escherichia coli O157:H7 OX=83334 GN=sspA PE=3 SV=2	0.0815793	0.189413	0.290989
NAD(P)H-flavin reductase OS=Escherichia coli O157:H7 OX=83334 GN=fre PE=3 SV=2	0.0813762	0.0287761	0.0945069
SAM-dependent methyltransferase OS=Escherichia coli O157:H7 OX=83334 GN=Z0233 PE=4 SV=1	0.0813526	0.13382	0.226842
Ribosome modulation factor OS=Escherichia coli O157:H7 OX=83334 GN=rmf PE=3 SV=1	0.0813418	0.0186647	0.08413
Pyrimidine-specific ribonucleoside hydrolase RihA OS=Escherichia coli O157:H7 OX=83334 GN=rihA PE=3 SV=1	0.0810317	0.269197	0.373369
Putative cation transport regulator ChaB OS=Escherichia coli O157:H7 OX=83334 GN=chaB PE=1 SV=1	0.0809969	0.246421	0.350923
Regulator for uxu operon OS=Escherichia coli O157:H7 OX=83334 GN=uxuR PE=4 SV=2	0.0807908	0.0529863	0.124552
Uncharacterized protein OS=Escherichia coli O157:H7 OX=83334 GN=ybeB PE=3 SV=1	0.0805813	0.176301	0.274381
DUF406 family protein OS=Escherichia coli O157:H7 OX=83334 GN=Z3606 PE=3 SV=1	0.0805779	0.254835	0.358671
Alpha/beta hydrolase OS=Escherichia coli O157:H7 OX=83334 GN=Z1930 PE=3 SV=1	0.0805753	0.125667	0.218289
Phosphoenolpyruvate carboxykinase (ATP) OS=Escherichia coli O157:H7 OX=83334 GN=pckA PE=3 SV=1	0.0805466	0.142049	0.233948
Endoribonuclease MazF OS=Escherichia coli O157:H7 OX=83334 GN=mazF PE=3 SV=1	0.0804782	0.0216655	0.0881754
Ribosome-binding factor A OS=Escherichia coli O157:H7 OX=83334 GN=rbfA PE=3 SV=2	0.0802858	0.172624	0.269585
Large ribosomal subunit protein uL4 OS=Escherichia coli O157:H7 OX=83334 GN=rplD PE=3 SV=1	0.0802701	0.568274	0.656398
Deferrochelatase OS=Escherichia coli O157:H7 OX=83334 GN=efeB PE=1 SV=1	0.080244	0.0623302	0.135925
Ribosomal RNA small subunit methyltransferase G OS=Escherichia coli O157:H7 OX=83334 GN=rsmG PE=3 SV=1	0.08023	0.0594627	0.132307
DUF4160 domain-containing protein OS=Escherichia coli O157:H7 OX=83334 GN=Z5881 PE=4 SV=1	0.0801971	0.35955	0.461139
RNA polymerase sigma factor RpoS OS=Escherichia coli O157:H7 OX=83334 GN=rpoS PE=3 SV=1	0.0800219	0.134769	0.227573
3-dehydroquinate synthase OS=Escherichia coli O157:H7 OX=83334 GN=aroB PE=3 SV=1	0.0799759	0.339493	0.44271
Lipoprotein OS=Escherichia coli O157:H7 OX=83334 GN=yfiL PE=4 SV=1	0.0798421	0.0679871	0.144112
S-adenosylmethionine synthase OS=Escherichia coli O157:H7 OX=83334 GN=metK PE=3 SV=2	0.0797748	0.236094	0.341318
Sec translocon accessory complex subunit YajC OS=Escherichia coli O157:H7 OX=83334 GN=yajC PE=3 SV=1	0.0796996	0.101029	0.186785
tRNA threonylcarbamoyladenosine biosynthesis protein TsaE OS=Escherichia coli O157:H7 OX=83334 GN=tsaE PE=3 SV=1	0.0796045	0.211302	0.316603
sn-glycerol-3-phosphate-binding periplasmic protein UgpB OS=Escherichia coli O157:H7 OX=83334 GN=ugpB PE=3 SV=1	0.0795627	0.193756	0.294211
Molybdopterin synthase catalytic subunit OS=Escherichia coli O157:H7 OX=83334 GN=moaE PE=3 SV=1	0.0795554	0.00566439	0.0791526
AB hydrolase-1 domain-containing protein OS=Escherichia coli O157:H7 OX=83334 GN=ypt2 PE=3 SV=1	0.0795306	0.367563	0.469837
DNA-binding protein HU-beta OS=Escherichia coli O157:H7 OX=83334 GN=hupB PE=3 SV=1	0.0788616	0.0503591	0.122242
Stress-induced protein OS=Escherichia coli O157:H7 OX=83334 GN=yciG PE=4 SV=1	0.0787433	0.134784	0.227573
Transcriptional regulator ModE OS=Escherichia coli O157:H7 OX=83334 GN=modE PE=3 SV=1	0.0784553	0.104857	0.191901
Nickel-responsive regulator OS=Escherichia coli O157:H7 OX=83334 GN=nikR PE=3 SV=1	0.0782229	0.179218	0.277964
Fructose-6-phosphate aldolase 1 OS=Escherichia coli O157:H7 OX=83334 GN=fsaA PE=3 SV=1	0.0777791	0.0657007	0.141047
DnaA initiator-associating protein DiaA OS=Escherichia coli O157:H7 OX=83334 GN=diaA PE=3 SV=1	0.0775	0.105274	0.192082
Probable transcriptional regulatory protein YebC OS=Escherichia coli O157:H7 OX=83334 GN=yebC PE=3 SV=1	0.0774346	0.17067	0.267226
DUF1161 domain-containing protein OS=Escherichia coli O157:H7 OX=83334 GN=Z2573 PE=4 SV=1	0.0772704	0.096706	0.180451
Lipoprotein OS=Escherichia coli O157:H7 OX=83334 GN=Z4849 PE=4 SV=1	0.0765039	0.584704	0.670243
Cell division protein DedD OS=Escherichia coli O157:H7 OX=83334 GN=dedD PE=3 SV=1	0.0764067	0.341973	0.444983
KfrA N-terminal DNA-binding domain-containing protein OS=Escherichia coli O157:H7 OX=83334 GN=Z_L7060 PE=4 SV=1	0.0761361	0.145737	0.238503
Cysteine synthase A OS=Escherichia coli O157:H7 OX=83334 GN=cysK PE=3 SV=2	0.0760394	0.0436506	0.115144
Putative HNH nuclease YajD OS=Escherichia coli O157:H7 OX=83334 GN=yajD PE=3 SV=1	0.0758249	0.0819419	0.161387
Holliday junction branch migration complex subunit RuvA OS=Escherichia coli O157:H7 OX=83334 GN=ruvA PE=3 SV=1	0.0755492	0.0514592	0.123201
2-hydroxy-3-oxopropionate reductase OS=Escherichia coli O157:H7 OX=83334 GN=ybbQ PE=3 SV=1	0.07521	0.0956565	0.178942
Peptide methionine sulfoxide reductase MsrB OS=Escherichia coli O157:H7 OX=83334 GN=msrB PE=3 SV=1	0.0751105	0.0387587	0.108934
Elongation factor Tu OS=Escherichia coli O157:H7 OX=83334 GN=tufA PE=3 SV=2	0.0749814	0.0381618	0.108095
2,3-bisphosphoglycerate-independent phosphoglycerate mutase OS=Escherichia coli O157:H7 OX=83334 GN=gpmI PE=3 SV=1	0.0748489	0.0412385	0.112752
NADH-quinone oxidoreductase subunit F OS=Escherichia coli O157:H7 OX=83334 GN=nuoF PE=3 SV=1	0.0746347	0.229349	0.334776
Thiamine-binding periplasmic protein OS=Escherichia coli O157:H7 OX=83334 GN=tbpA PE=3 SV=1	0.0746328	0.258693	0.362763
Outer membrane receptor for ferric enterobactin (Enterochelin) and colicins B and D OS=Escherichia coli O157:H7 OX=83334 GN=fepA PE=3 SV=1	0.0743814	0.147184	0.240436
Probable phosphoglycerate mutase GpmB OS=Escherichia coli O157:H7 OX=83334 GN=gpmB PE=3 SV=1	0.0743195	0.281396	0.386439
Alpha-amylase OS=Escherichia coli O157:H7 OX=83334 GN=malS PE=4 SV=2	0.0741254	0.21854	0.324874
Ferrochelatase OS=Escherichia coli O157:H7 OX=83334 GN=hemH PE=3 SV=1	0.0740594	0.0454418	0.117093
aminodeoxychorismate synthase OS=Escherichia coli O157:H7 OX=83334 GN=pabB PE=4 SV=2	0.0736351	0.100292	0.185613
Homoserine kinase OS=Escherichia coli O157:H7 OX=83334 GN=thrB PE=3 SV=1	0.0735215	0.113578	0.201743
Malonyl CoA-acyl carrier protein transacylase OS=Escherichia coli O157:H7 OX=83334 GN=fabD PE=3 SV=3	0.0734626	0.191105	0.292392
PKHD-type hydroxylase YbiX OS=Escherichia coli O157:H7 OX=83334 GN=ybiX PE=3 SV=1	0.0732638	0.133975	0.226842
Biopolymer transport protein ExbB OS=Escherichia coli O157:H7 OX=83334 GN=exbB PE=3 SV=1	0.0731977	0.311172	0.4172
Quinone-dependent D-lactate dehydrogenase OS=Escherichia coli O157:H7 OX=83334 GN=dld PE=3 SV=1	0.0731187	0.090369	0.171815
Uncharacterized protein YbeL OS=Escherichia coli O157:H7 OX=83334 GN=ybeL PE=4 SV=1	0.0729739	0.474083	0.57745
Trp operon repressor OS=Escherichia coli O157:H7 OX=83334 GN=trpR PE=1 SV=2	0.0727058	0.159092	0.254153
Bifunctional UDP-sugar hydrolase/5'-nucleotidase OS=Escherichia coli O157:H7 OX=83334 GN=ushA PE=3 SV=1	0.0726367	0.168088	0.264431
Metalloprotease PmbA OS=Escherichia coli O157:H7 OX=83334 GN=pmbA PE=3 SV=1	0.0726264	0.332891	0.436618
Co-chaperonin GroES OS=Escherichia coli O157:H7 OX=83334 GN=groES PE=3 SV=1	0.0723671	0.116566	0.205639
Plasmid stabilization protein OS=Escherichia coli O157:H7 OX=83334 GN=AU473_28785 PE=3 SV=1	0.0720745	0.0818325	0.161347
Tryptophan synthase beta chain OS=Escherichia coli O157:H7 OX=83334 GN=trpB PE=3 SV=3	0.0719122	0.128484	0.221481
Toxin YhaV OS=Escherichia coli O157:H7 OX=83334 GN=yhaV PE=3 SV=1	0.0715784	0.138535	0.231532
Small ribosomal subunit protein bS1 OS=Escherichia coli O157:H7 OX=83334 GN=rpsA PE=3 SV=1	0.0714282	0.496843	0.594769
NADPH-dependent 7-cyano-7-deazaguanine reductase OS=Escherichia coli O157:H7 OX=83334 GN=queF PE=3 SV=3	0.0713203	0.346368	0.448445
Membrane-bound lytic murein transglycosylase A OS=Escherichia coli O157:H7 OX=83334 GN=mltA PE=3 SV=1	0.0707577	0.136087	0.229133
Transcriptional repressor NrdR OS=Escherichia coli O157:H7 OX=83334 GN=nrdR PE=3 SV=1	0.0707458	0.162978	0.259259
Ribosomal RNA large subunit methyltransferase H OS=Escherichia coli O157:H7 OX=83334 GN=rlmH PE=3 SV=1	0.0706474	0.470724	0.574131
DNA-specific endonuclease I OS=Escherichia coli O157:H7 OX=83334 GN=endA PE=3 SV=2	0.0706141	0.385034	0.486947
Histidine ABC transporter substrate-binding protein HisJ OS=Escherichia coli O157:H7 OX=83334 GN=argT PE=3 SV=1	0.0703437	0.318247	0.424798
UPF0178 protein YaiI OS=Escherichia coli O157:H7 OX=83334 GN=yaiI PE=3 SV=1	0.0702898	0.369334	0.471103
Ribosome-associated factor Y OS=Escherichia coli O157:H7 OX=83334 GN=yfiA PE=3 SV=2	0.0699418	0.240601	0.346451
Heme chaperone HemW OS=Escherichia coli O157:H7 OX=83334 GN=yggW PE=3 SV=2	0.069931	0.157781	0.253176
Chaperone protein DnaJ OS=Escherichia coli O157:H7 OX=83334 GN=dnaJ PE=3 SV=3	0.0698068	0.146599	0.239697
ABC-type transport auxiliary lipoprotein component domain-containing protein OS=Escherichia coli O157:H7 OX=83334 GN=ymbA PE=4 SV=1	0.0697532	0.0349639	0.103891
Lipoprotein OS=Escherichia coli O157:H7 OX=83334 GN=yceB PE=4 SV=1	0.0694878	0.0843808	0.165113
Uncharacterized protein YdcY OS=Escherichia coli O157:H7 OX=83334 GN=ydcY PE=4 SV=1	0.0693974	0.0293902	0.0951634
C-terminal processing peptidase OS=Escherichia coli O157:H7 OX=83334 GN=prc PE=3 SV=1	0.0693143	0.0418151	0.113137
TIGR00156 family protein OS=Escherichia coli O157:H7 OX=83334 GN=Z1498 PE=4 SV=1	0.069189	0.126062	0.218555
Heme/hemoglobin transport protein OS=Escherichia coli O157:H7 OX=83334 GN=chuS PE=4 SV=1	0.068909	0.0768029	0.155478
Uncharacterized protein OS=Escherichia coli O157:H7 OX=83334 GN=yrbA PE=3 SV=1	0.0688442	0.27762	0.382997
Periplasmic nitrate reductase OS=Escherichia coli O157:H7 OX=83334 GN=napA PE=3 SV=3	0.0687453	0.268484	0.372665
o-succinylbenzoate synthase OS=Escherichia coli O157:H7 OX=83334 GN=menC PE=3 SV=1	0.0685881	0.134632	0.227573
Nucleoside diphosphate kinase OS=Escherichia coli O157:H7 OX=83334 GN=ndk PE=3 SV=2	0.0684947	0.0685479	0.144112
Macrodomain Ter protein OS=Escherichia coli O157:H7 OX=83334 GN=matP PE=3 SV=1	0.0683423	0.297909	0.403907
Acyl carrier protein OS=Escherichia coli O157:H7 OX=83334 GN=acpP PE=3 SV=1	0.0683137	0.0871037	0.168133
ATP-dependent protease subunit HslV OS=Escherichia coli O157:H7 OX=83334 GN=hslV PE=3 SV=2	0.0682808	0.158783	0.25411
Quinone oxidoreductase OS=Escherichia coli O157:H7 OX=83334 GN=qor PE=4 SV=1	0.0680189	0.104555	0.191543
Metalloprotease TldD OS=Escherichia coli O157:H7 OX=83334 GN=tldD PE=3 SV=1	0.0680095	0.167889	0.264431
DUF2511 domain-containing protein OS=Escherichia coli O157:H7 OX=83334 GN=Z2887 PE=4 SV=1	0.0678923	0.19711	0.297803
Phosphopentomutase OS=Escherichia coli O157:H7 OX=83334 GN=deoB PE=3 SV=1	0.0678574	0.311644	0.417216
Iron compound receptor OS=Escherichia coli O157:H7 OX=83334 GN=Z4386 PE=3 SV=1	0.067705	0.257147	0.361644
Mechanosensitive channel MscK OS=Escherichia coli O157:H7 OX=83334 GN=aefA PE=3 SV=1	0.067699	0.309965	0.416199
2,3,4,5-tetrahydropyridine-2,6-dicarboxylate N-succinyltransferase OS=Escherichia coli O157:H7 OX=83334 GN=dapD PE=1 SV=1	0.0675918	0.352013	0.455103
Toxin-antitoxin system HicB family antitoxin OS=Escherichia coli O157:H7 OX=83334 GN=Z1839 PE=4 SV=1	0.0673464	0.272495	0.377076
Aspartate carbamoyltransferase regulatory chain OS=Escherichia coli O157:H7 OX=83334 GN=pyrI PE=3 SV=2	0.0672447	0.242616	0.347692
Heme utilization carrier protein OS=Escherichia coli O157:H7 OX=83334 GN=chuX PE=4 SV=1	0.0669784	0.0763932	0.155013
Serine protease EspP OS=Escherichia coli O157:H7 OX=83334 GN=espP PE=1 SV=1	0.0668713	0.387144	0.488313
UPF0438 protein YifE OS=Escherichia coli O157:H7 OX=83334 GN=yifE PE=3 SV=2	0.0668524	0.168301	0.264431
Methionine synthase OS=Escherichia coli O157:H7 OX=83334 GN=metH PE=3 SV=1	0.0665135	0.32709	0.432301
Porphobilinogen deaminase OS=Escherichia coli O157:H7 OX=83334 GN=hemC PE=3 SV=2	0.0663724	0.0708783	0.14645
Methylenetetrahydrofolate reductase OS=Escherichia coli O157:H7 OX=83334 GN=metF PE=3 SV=1	0.0662369	0.126947	0.21967
Ribokinase OS=Escherichia coli O157:H7 OX=83334 GN=rbsK PE=3 SV=1	0.0660741	0.131996	0.225069
Fe-S cluster assembly protein SufD OS=Escherichia coli O157:H7 OX=83334 GN=ynhC PE=4 SV=1	0.0658219	0.216077	0.322158
Protein FdhE OS=Escherichia coli O157:H7 OX=83334 GN=fdhE PE=3 SV=1	0.0658044	0.0758646	0.154307
Uncharacterized N-acetyltransferase YhbS OS=Escherichia coli O157:H7 OX=83334 GN=yhbS PE=3 SV=1	0.0656005	0.20109	0.303354
N-acetylneuraminate lyase OS=Escherichia coli O157:H7 OX=83334 GN=nanA PE=3 SV=2	0.0655747	0.19198	0.292801
IMPACT family member YigZ OS=Escherichia coli O157:H7 OX=83334 GN=yigZ PE=3 SV=1	0.0654201	0.215377	0.321379
Alpha/beta hydrolase OS=Escherichia coli O157:H7 OX=83334 GN=Z0370 PE=4 SV=1	0.0654176	0.344071	0.44675
Flavohemoprotein OS=Escherichia coli O157:H7 OX=83334 GN=hmp PE=3 SV=1	0.0653901	0.294904	0.401638
Protein-export membrane protein SecG OS=Escherichia coli O157:H7 OX=83334 GN=secG PE=3 SV=1	0.0653626	0.309067	0.41592
Biopolymer transport protein ExbD OS=Escherichia coli O157:H7 OX=83334 GN=exbD PE=3 SV=1	0.0652155	0.0509823	0.122656
Protein YceI OS=Escherichia coli O157:H7 OX=83334 GN=yceI PE=3 SV=1	0.0650983	0.135789	0.228963
DNA-binding transcriptional regulator GalS OS=Escherichia coli O157:H7 OX=83334 GN=galS PE=4 SV=1	0.0650788	0.219356	0.325438
DNA replication and repair protein RecF OS=Escherichia coli O157:H7 OX=83334 GN=recF PE=3 SV=2	0.0649127	0.115199	0.203623
Glutaredoxin 2 OS=Escherichia coli O157:H7 OX=83334 GN=grxB PE=3 SV=1	0.0648483	0.110187	0.198534
Repressor OS=Escherichia coli O157:H7 OX=83334 GN=Z1770 PE=4 SV=1	0.0646973	0.129543	0.222871
Stationary-phase-induced ribosome-associated protein OS=Escherichia coli O157:H7 OX=83334 GN=sra PE=3 SV=1	0.0646528	0.225401	0.331418
Outer membrane porin protein OS=Escherichia coli O157:H7 OX=83334 GN=Z3508 PE=4 SV=1	0.0643836	0.34132	0.444773
3',5'-cyclic adenosine monophosphate phosphodiesterase CpdA OS=Escherichia coli O157:H7 OX=83334 GN=cpdA PE=3 SV=1	0.0642651	0.218617	0.324874
DNA-binding protein YbiB OS=Escherichia coli O157:H7 OX=83334 GN=ybiB PE=4 SV=1	0.0640519	0.212071	0.317492
Modulator of drug activity A OS=Escherichia coli O157:H7 OX=83334 GN=mdaA PE=3 SV=1	0.0639509	0.0905328	0.171946
Xanthine-guanine phosphoribosyltransferase OS=Escherichia coli O157:H7 OX=83334 GN=gpt PE=3 SV=1	0.0639338	0.12546	0.218289
Acyl-CoA thioesterase 2 OS=Escherichia coli O157:H7 OX=83334 GN=tesB PE=3 SV=2	0.0638545	0.0779118	0.156864
Triosephosphate isomerase OS=Escherichia coli O157:H7 OX=83334 GN=tpiA PE=3 SV=1	0.0638319	0.0388356	0.108942
Helicase OS=Escherichia coli O157:H7 OX=83334 GN=Z5899 PE=4 SV=1	0.0637002	0.43274	0.535379
6-carboxy-5,6,7,8-tetrahydropterin synthase OS=Escherichia coli O157:H7 OX=83334 GN=queD PE=3 SV=1	0.0635479	0.214903	0.320936
Exodeoxyribonuclease III OS=Escherichia coli O157:H7 OX=83334 GN=xthA PE=3 SV=1	0.0634549	0.112256	0.199984
Cysteine desulfurase OS=Escherichia coli O157:H7 OX=83334 GN=sufS PE=3 SV=1	0.0634288	0.190407	0.291571
PTS suar transporter subunit IIA OS=Escherichia coli O157:H7 OX=83334 GN=Z4875 PE=4 SV=1	0.0627881	0.273725	0.3782
Acidic protein suppresses mutants lacking function of protein export OS=Escherichia coli O157:H7 OX=83334 GN=msyB PE=4 SV=1	0.0625105	0.306071	0.412194
DNA-binding transcriptional regulator OS=Escherichia coli O157:H7 OX=83334 GN=yfeC PE=4 SV=1	0.0623663	0.293424	0.400224
Glutamyl-Q tRNA(Asp) synthetase OS=Escherichia coli O157:H7 OX=83334 GN=gluQ PE=3 SV=3	0.0621903	0.136601	0.229401
Orotidine 5'-phosphate decarboxylase OS=Escherichia coli O157:H7 OX=83334 GN=pyrF PE=3 SV=1	0.0621818	0.176611	0.274627
Bor protein of bacteriophage BP-933W OS=Escherichia coli O157:H7 OX=83334 GN=borW PE=4 SV=1	0.0621428	0.328363	0.432875
Group 4 capsule (G4C) polysaccharide, YmcB OS=Escherichia coli O157:H7 OX=83334 GN=ymcB PE=4 SV=1	0.0620768	0.015309	0.0797556
Phosphoribosylaminoimidazole-succinocarboxamide synthase OS=Escherichia coli O157:H7 OX=83334 GN=purC PE=3 SV=1	0.0620484	0.0883984	0.169493
Protein YeeZ OS=Escherichia coli O157:H7 OX=83334 GN=yeeZ PE=3 SV=1	0.0620223	0.140583	0.233444
Putative acid--amine ligase YgiC OS=Escherichia coli O157:H7 OX=83334 GN=ygiC PE=3 SV=1	0.0618552	0.0573977	0.130465
Galactose/methyl galactoside import ATP-binding protein MglA OS=Escherichia coli O157:H7 OX=83334 GN=mglA PE=3 SV=3	0.0617007	0.243965	0.348548
Isoform Soluble copper chaperone CopA(Z) of Copper-exporting P-type ATPase OS=Escherichia coli O157:H7 OX=83334 GN=copA	0.0612296	0.166522	0.264159
tRNA (cytidine(34)-2'-O)-methyltransferase OS=Escherichia coli O157:H7 OX=83334 GN=yibK PE=3 SV=1	0.0611321	0.374223	0.476332
Protein-export protein SecB OS=Escherichia coli O157:H7 OX=83334 GN=secB PE=3 SV=1	0.0609695	0.110062	0.198534
Ribosome-recycling factor OS=Escherichia coli O157:H7 OX=83334 GN=frr PE=3 SV=1	0.0609404	0.0439975	0.115414
FAD-dependent 2-octaprenylphenol hydroxylase OS=Escherichia coli O157:H7 OX=83334 GN=visC PE=3 SV=1	0.0608931	0.380878	0.482428
NADP-dependent 3-hydroxy acid dehydrogenase YdfG OS=Escherichia coli O157:H7 OX=83334 GN=ydfG PE=3 SV=1	0.0608431	0.353158	0.45588
Uncharacterized isochorismatase family protein YecD OS=Escherichia coli O157:H7 OX=83334 GN=yecD PE=3 SV=2	0.0607855	0.416559	0.518907
Oxidoreductase OS=Escherichia coli O157:H7 OX=83334 GN=ytfG PE=4 SV=1	0.0607323	0.157968	0.253253
Lipoprotein 28 OS=Escherichia coli O157:H7 OX=83334 GN=nlpA PE=3 SV=1	0.0606373	0.127503	0.22021
Succinate--CoA ligase [ADP-forming] subunit alpha OS=Escherichia coli O157:H7 OX=83334 GN=sucD PE=3 SV=2	0.0605328	0.0457928	0.117093
Rho-binding antiterminator OS=Escherichia coli O157:H7 OX=83334 GN=yaeO PE=4 SV=1	0.0603246	0.221156	0.32784
N-acetyltransferase domain-containing protein OS=Escherichia coli O157:H7 OX=83334 GN=Z5868 PE=4 SV=1	0.0601857	0.438449	0.541332
Dihydroorotate dehydrogenase (quinone) OS=Escherichia coli O157:H7 OX=83334 GN=pyrD PE=3 SV=1	0.0600778	0.12197	0.213507
asparagine synthase (glutamine-hydrolyzing) OS=Escherichia coli O157:H7 OX=83334 GN=asnB PE=3 SV=1	0.0599964	0.527184	0.622848
Dihydroxyacetone kinase OS=Escherichia coli O157:H7 OX=83334 GN=Z1970 PE=4 SV=1	0.0599491	0.0431338	0.115144
Translation initiation factor IF-1 OS=Escherichia coli O157:H7 OX=83334 GN=infA PE=3 SV=2	0.0598688	0.139798	0.232714
Ribonuclease T OS=Escherichia coli O157:H7 OX=83334 GN=rnt PE=3 SV=1	0.05977	0.385784	0.487278
4-hydroxybenzoyl-CoA thioesterase OS=Escherichia coli O157:H7 OX=83334 GN=Z4859 PE=3 SV=1	0.0597669	0.247336	0.351949
D-alanine--D-alanine ligase B OS=Escherichia coli O157:H7 OX=83334 GN=ddlB PE=3 SV=3	0.0596944	0.0845808	0.165325
Tol-Pal system protein TolR OS=Escherichia coli O157:H7 OX=83334 GN=tolR PE=3 SV=1	0.059629	0.389511	0.490498
alanine transaminase OS=Escherichia coli O157:H7 OX=83334 GN=Z3551 PE=3 SV=1	0.0594826	0.0866794	0.167797
Cell division protein DamX OS=Escherichia coli O157:H7 OX=83334 GN=damX PE=3 SV=1	0.0593946	0.355467	0.457536
Small ribosomal subunit protein uS8 OS=Escherichia coli O157:H7 OX=83334 GN=rpsH PE=3 SV=2	0.0592537	0.154087	0.248362
Uncharacterized protein YfgG OS=Escherichia coli O157:H7 OX=83334 GN=yfgG PE=4 SV=1	0.0591255	0.425275	0.528311
CoA-binding domain-containing protein OS=Escherichia coli O157:H7 OX=83334 GN=Z1317 PE=4 SV=1	0.0584997	0.367035	0.469493
Glutaredoxin 4 OS=Escherichia coli O157:H7 OX=83334 GN=grxD PE=3 SV=1	0.0584924	0.562239	0.651448
Lipoprotein NlpI OS=Escherichia coli O157:H7 OX=83334 GN=nlpI PE=2 SV=1	0.0584848	0.166989	0.264303
Arginine 3rd transport system periplasmic binding protein OS=Escherichia coli O157:H7 OX=83334 GN=artJ PE=3 SV=2	0.058254	0.399015	0.499804
High-affinity leucine-specific transport system periplasmic binding protein OS=Escherichia coli O157:H7 OX=83334 GN=livK PE=3 SV=1	0.0581628	0.369235	0.471103
Glutaredoxin OS=Escherichia coli O157:H7 OX=83334 GN=grxA PE=3 SV=1	0.0579633	0.141492	0.233545
cAMP-activated global transcriptional regulator CRP OS=Escherichia coli O157:H7 OX=83334 GN=crp PE=3 SV=1	0.0574529	0.342896	0.445863
Tautomerase PptA OS=Escherichia coli O157:H7 OX=83334 GN=pptA PE=3 SV=3	0.0570853	0.375952	0.47786
Fe/S biogenesis protein NfuA OS=Escherichia coli O157:H7 OX=83334 GN=nfuA PE=3 SV=1	0.0569503	0.299717	0.40575
tRNA (guanine-N(7)-)-methyltransferase OS=Escherichia coli O157:H7 OX=83334 GN=trmB PE=3 SV=1	0.0568804	0.278457	0.383275
DNA-binding protein StpA OS=Escherichia coli O157:H7 OX=83334 GN=stpA PE=3 SV=1	0.0566579	0.532206	0.626329
Inner membrane protein YqjE OS=Escherichia coli O157:H7 OX=83334 GN=yqjE PE=3 SV=1	0.0563054	0.23381	0.3391
UPF0283 membrane protein YcjF OS=Escherichia coli O157:H7 OX=83334 GN=ycjF PE=3 SV=1	0.056194	0.133965	0.226842
Sugar-phosphatase OS=Escherichia coli O157:H7 OX=83334 GN=Z1044 PE=4 SV=1	0.055987	0.0730169	0.149842
Glycine--tRNA ligase alpha subunit OS=Escherichia coli O157:H7 OX=83334 GN=glyQ PE=3 SV=1	0.0556073	0.0222731	0.088212
PTS IIA-like nitrogen regulatory protein PtsN OS=Escherichia coli O157:H7 OX=83334 GN=ptsN PE=4 SV=1	0.0552201	0.265574	0.369954
Urease subunit beta OS=Escherichia coli O157:H7 OX=83334 GN=ureB1 PE=3 SV=1	0.0547748	0.126301	0.21876
Diaminopimelate epimerase OS=Escherichia coli O157:H7 OX=83334 GN=dapF PE=3 SV=1	0.0547235	0.0681821	0.144112
5-amino-6-(5-phospho-D-ribitylamino)uracil phosphatase OS=Escherichia coli O157:H7 OX=83334 GN=Z1071 PE=4 SV=1	0.054504	0.334774	0.438135
Peptide chain release factor 1 OS=Escherichia coli O157:H7 OX=83334 GN=prfA PE=3 SV=1	0.0544874	0.264322	0.368585
Polymerase/proteinase OS=Escherichia coli O157:H7 OX=83334 GN=yajG PE=4 SV=1	0.0544205	0.379977	0.481624
Peptidase E OS=Escherichia coli O157:H7 OX=83334 GN=pepE PE=3 SV=1	0.0543783	0.22914	0.334776
Small ribosomal subunit protein uS17 OS=Escherichia coli O157:H7 OX=83334 GN=rpsQ PE=3 SV=2	0.0537548	0.130994	0.224101
Met repressor OS=Escherichia coli O157:H7 OX=83334 GN=metJ PE=3 SV=2	0.0531336	0.141323	0.233545
Regulator of SOS induction OS=Escherichia coli O157:H7 OX=83334 GN=psb1 PE=4 SV=1	0.0529099	0.0789672	0.15776
Arginine 3rd transport system periplasmic binding protein OS=Escherichia coli O157:H7 OX=83334 GN=artI PE=3 SV=1	0.0526956	0.240977	0.346553
NADH-quinone oxidoreductase subunit G OS=Escherichia coli O157:H7 OX=83334 GN=nuoG PE=3 SV=3	0.0526485	0.48124	0.582715
Ribosome maturation factor RimM OS=Escherichia coli O157:H7 OX=83334 GN=rimM PE=3 SV=1	0.0525461	0.202511	0.3052
Alpha-2-macroglobulin OS=Escherichia coli O157:H7 OX=83334 GN=Z3787 PE=3 SV=1	0.0524148	0.44203	0.54501
Oligopeptide transport periplasmic binding protein OS=Escherichia coli O157:H7 OX=83334 GN=oppA PE=3 SV=2	0.0523635	0.314213	0.420033
NAD(P)H-dependent xylose reductase OS=Escherichia coli O157:H7 OX=83334 GN=yajO PE=4 SV=1	0.0522128	0.579303	0.667009
UPF0325 protein YaeH OS=Escherichia coli O157:H7 OX=83334 GN=yaeH PE=3 SV=1	0.0522075	0.178685	0.277375
Uncharacterized protein YebO OS=Escherichia coli O157:H7 OX=83334 GN=yebO PE=4 SV=1	0.0518459	0.102321	0.188213
DNA-directed RNA polymerase subunit alpha OS=Escherichia coli O157:H7 OX=83334 GN=rpoA PE=1 SV=1	0.0518243	0.00986565	0.0791526
Glutathione S-transferase OS=Escherichia coli O157:H7 OX=83334 GN=yfcF PE=4 SV=1	0.0517182	0.21656	0.322613
Fatty acid metabolism regulator protein OS=Escherichia coli O157:H7 OX=83334 GN=fadR PE=3 SV=2	0.051651	0.0185992	0.08413
Non-specific ribonucleoside hydrolase RihC OS=Escherichia coli O157:H7 OX=83334 GN=rihC PE=3 SV=1	0.0514442	0.20667	0.310434
DNA-binding response regulator OS=Escherichia coli O157:H7 OX=83334 GN=Z0463 PE=4 SV=1	0.0513079	0.00918125	0.0791526
Threonine synthase OS=Escherichia coli O157:H7 OX=83334 GN=thrC PE=3 SV=1	0.0511042	0.21774	0.324103
D-cysteine desulfhydrase OS=Escherichia coli O157:H7 OX=83334 GN=dcyD PE=3 SV=3	0.0510556	0.229548	0.334797
Molybdenum cofactor guanylyltransferase OS=Escherichia coli O157:H7 OX=83334 GN=mobA PE=3 SV=1	0.0510085	0.262822	0.367113
Transcriptional regulatory protein CpxR OS=Escherichia coli O157:H7 OX=83334 GN=cpxR PE=3 SV=1	0.050803	0.0322747	0.099349
Iron-binding protein IscA OS=Escherichia coli O157:H7 OX=83334 GN=iscA PE=3 SV=1	0.0507117	0.140838	0.233545
Periplasmic protein OS=Escherichia coli O157:H7 OX=83334 GN=Z3275 PE=4 SV=1	0.0506909	0.0184038	0.0840137
UPF0125 protein YfjF OS=Escherichia coli O157:H7 OX=83334 GN=yfjF PE=3 SV=1	0.0505776	0.191363	0.29254
Flagellin OS=Escherichia coli O157:H7 OX=83334 GN=fliC PE=3 SV=1	0.0505144	0.356371	0.457793
Regulator OS=Escherichia coli O157:H7 OX=83334 GN=yjbK PE=3 SV=2	0.0502956	0.424988	0.528311
Aerobic respiration control protein ArcA OS=Escherichia coli O157:H7 OX=83334 GN=arcA PE=3 SV=1	0.0500796	0.34165	0.444882
Endolytic peptidoglycan transglycosylase RlpA OS=Escherichia coli O157:H7 OX=83334 GN=rlpA PE=3 SV=1	0.0497437	0.324734	0.429969
Periplasmic protein OS=Escherichia coli O157:H7 OX=83334 GN=yiiQ PE=4 SV=2	0.0495365	0.283843	0.389503
Lipoprotein OS=Escherichia coli O157:H7 OX=83334 GN=ynbE PE=4 SV=1	0.0492735	0.0586299	0.131295
Outer membrane receptor for iron-regulated colicin I receptor porin requires tonB gene product OS=Escherichia coli O157:H7 OX=83334 GN=cirA PE=3 SV=2	0.0490168	0.651013	0.729619
1,4-dihydroxy-2-naphthoyl-CoA hydrolase OS=Escherichia coli O157:H7 OX=83334 GN=menI PE=3 SV=1	0.0488776	0.331077	0.434869
Phosphatase OS=Escherichia coli O157:H7 OX=83334 GN=ybhA PE=4 SV=1	0.048791	0.230487	0.335895
Glycoprotein/receptor OS=Escherichia coli O157:H7 OX=83334 GN=yjjA PE=4 SV=1	0.0486803	0.243531	0.348451
High-affinity zinc uptake system protein ZnuA OS=Escherichia coli O157:H7 OX=83334 GN=yebL PE=3 SV=1	0.0486393	0.502503	0.599954
Alanine-alpha-ketoisovalerate (Or valine-pyruvate) transaminase, transaminase C OS=Escherichia coli O157:H7 OX=83334 GN=avtA PE=4 SV=1	0.0485482	0.508505	0.605522
tRNA (cytidine/uridine-2'-O-)-methyltransferase TrmJ OS=Escherichia coli O157:H7 OX=83334 GN=trmJ PE=3 SV=1	0.048316	0.305131	0.411234
T3SS effector NleG OS=Escherichia coli O157:H7 OX=83334 GN=Z2339 PE=4 SV=1	0.0481941	0.258745	0.362763
DNA-directed RNA polymerase subunit beta OS=Escherichia coli O157:H7 OX=83334 GN=rpoB PE=3 SV=1	0.0481655	0.624405	0.703719
Ribosomal RNA large subunit methyltransferase G OS=Escherichia coli O157:H7 OX=83334 GN=rlmG PE=3 SV=3	0.0480338	0.702353	0.769994
Phosphate-binding protein PstS OS=Escherichia coli O157:H7 OX=83334 GN=pstS PE=3 SV=1	0.0477839	0.171387	0.267885
Unassigned protein OS=Escherichia coli O157:H7 OX=83334 GN=Z1481 PE=4 SV=1	0.0471592	0.22311	0.330196
L-fucose mutarotase OS=Escherichia coli O157:H7 OX=83334 GN=fucU PE=3 SV=1	0.0471001	0.0659968	0.141366
Dipeptide epimerase OS=Escherichia coli O157:H7 OX=83334 GN=ycjG PE=3 SV=2	0.0468059	0.263994	0.368412
Deoxyribose-phosphate aldolase OS=Escherichia coli O157:H7 OX=83334 GN=deoC PE=3 SV=1	0.0466906	0.518651	0.614031
beta-glucosidase OS=Escherichia coli O157:H7 OX=83334 GN=bglX PE=3 SV=1	0.0466163	0.244803	0.348893
Oxidase OS=Escherichia coli O157:H7 OX=83334 GN=ydiJ PE=4 SV=1	0.0465185	0.429514	0.532115
Riboflavin biosynthesis protein RibD OS=Escherichia coli O157:H7 OX=83334 GN=ribD PE=3 SV=1	0.0464121	0.359739	0.461139
Regulator of sigma E protease OS=Escherichia coli O157:H7 OX=83334 GN=rseP PE=3 SV=1	0.0463534	0.235458	0.340944
Putative NAD(P)H nitroreductase YdjA OS=Escherichia coli O157:H7 OX=83334 GN=ydjA PE=3 SV=1	0.0463099	0.481914	0.582715
Molybdopterin biosynthesis OS=Escherichia coli O157:H7 OX=83334 GN=moeB PE=4 SV=1	0.0462745	0.388506	0.489691
Uncharacterized HTH-type transcriptional regulator YeiE OS=Escherichia coli O157:H7 OX=83334 GN=yeiE PE=3 SV=1	0.0462596	0.174672	0.272313
DUF2511 domain-containing protein OS=Escherichia coli O157:H7 OX=83334 GN=Z2967 PE=4 SV=1	0.0462437	0.352375	0.455246
dCTP deaminase OS=Escherichia coli O157:H7 OX=83334 GN=dcd PE=3 SV=1	0.0462092	0.106978	0.194616
Outer membrane protein X OS=Escherichia coli O157:H7 OX=83334 GN=ompX PE=3 SV=1	0.0460809	0.783055	0.837494
PadR family transcriptional regulator OS=Escherichia coli O157:H7 OX=83334 GN=yqjI PE=4 SV=1	0.0459942	0.0214596	0.0881754
Peptide deformylase OS=Escherichia coli O157:H7 OX=83334 GN=def PE=3 SV=2	0.0457009	0.235683	0.340996
S-ribosylhomocysteine lyase OS=Escherichia coli O157:H7 OX=83334 GN=luxS PE=3 SV=3	0.0455764	0.517346	0.613226
STAS domain-containing protein OS=Escherichia coli O157:H7 OX=83334 GN=yrbB PE=4 SV=1	0.0453905	0.338005	0.441088
UPF0339 protein YegP OS=Escherichia coli O157:H7 OX=83334 GN=yegP PE=3 SV=2	0.0453519	0.2418	0.347073
Superoxide dismutase [Mn] OS=Escherichia coli O157:H7 OX=83334 GN=sodA PE=3 SV=2	0.0451628	0.446126	0.548921
2-C-methyl-D-erythritol 2,4-cyclodiphosphate synthase OS=Escherichia coli O157:H7 OX=83334 GN=ispF PE=3 SV=1	0.0446516	0.0470804	0.118512
Autoinducer 2-binding protein LsrB OS=Escherichia coli O157:H7 OX=83334 GN=lsrB PE=3 SV=1	0.0442119	0.694564	0.766094
Large ribosomal subunit protein uL30 OS=Escherichia coli O157:H7 OX=83334 GN=rpmD PE=3 SV=2	0.0440082	0.741446	0.805916
Chromosome partition protein MukE OS=Escherichia coli O157:H7 OX=83334 GN=mukE PE=3 SV=3	0.0438645	0.327264	0.432301
Octanoyltransferase OS=Escherichia coli O157:H7 OX=83334 GN=lipB PE=3 SV=1	0.0434853	0.279591	0.384252
Negative modulator of initiation of replication OS=Escherichia coli O157:H7 OX=83334 GN=seqA PE=3 SV=1	0.0433267	0.192019	0.292801
Ribosomal RNA small subunit methyltransferase E OS=Escherichia coli O157:H7 OX=83334 GN=yggJ PE=3 SV=1	0.0431399	0.32427	0.429669
Catalase-peroxidase 2 OS=Escherichia coli O157:H7 OX=83334 GN=katG2 PE=3 SV=1	0.0430068	0.735727	0.800761
Probable quinol monooxygenase YgiN OS=Escherichia coli O157:H7 OX=83334 GN=ygiN PE=3 SV=1	0.0428598	0.287786	0.39372
Hydrogenase expression/formation protein OS=Escherichia coli O157:H7 OX=83334 GN=hybD PE=3 SV=1	0.0426896	0.599251	0.683099
3-phosphoshikimate 1-carboxyvinyltransferase OS=Escherichia coli O157:H7 OX=83334 GN=aroA PE=3 SV=1	0.042536	0.375606	0.477756
N-acetylmuramic acid 6-phosphate etherase OS=Escherichia coli O157:H7 OX=83334 GN=murQ PE=3 SV=1	0.0424426	0.142189	0.233965
3'(2'),5'-bisphosphate nucleotidase CysQ OS=Escherichia coli O157:H7 OX=83334 GN=cysQ PE=3 SV=1	0.0419855	0.508974	0.605682
Sulfur acceptor protein CsdE OS=Escherichia coli O157:H7 OX=83334 GN=csdE PE=3 SV=1	0.0417666	0.0817462	0.161347
Ecotin OS=Escherichia coli O157:H7 OX=83334 GN=eco PE=3 SV=1	0.0414117	0.207033	0.310722
Lipoprotein OS=Escherichia coli O157:H7 OX=83334 GN=yedD PE=4 SV=1	0.0412632	0.190015	0.291217
T3SS effector NleG OS=Escherichia coli O157:H7 OX=83334 GN=Z2337 PE=4 SV=1	0.0409712	0.219277	0.325438
Uracil phosphoribosyltransferase OS=Escherichia coli O157:H7 OX=83334 GN=upp PE=3 SV=1	0.040864	0.271291	0.375698
Coproporphyrinogen-III oxidase OS=Escherichia coli O157:H7 OX=83334 GN=hemN PE=3 SV=2	0.0408045	0.18386	0.283465
Repressor protein of prophage CP-933U OS=Escherichia coli O157:H7 OX=83334 GN=Z3126 PE=4 SV=1	0.0406435	0.214439	0.320508
Universal stress protein G OS=Escherichia coli O157:H7 OX=83334 GN=uspG PE=3 SV=1	0.0404811	0.243984	0.348548
UPF0265 protein YeeX OS=Escherichia coli O157:H7 OX=83334 GN=yeeX PE=3 SV=1	0.0402775	0.241181	0.346553
Alanine racemase, biosynthetic OS=Escherichia coli O157:H7 OX=83334 GN=alr PE=3 SV=1	0.0402276	0.544999	0.636154
Uncharacterized metal-dependent hydrolase YcfH OS=Escherichia coli O157:H7 OX=83334 GN=ycfH PE=3 SV=1	0.0402207	0.427015	0.529629
Curved DNA-binding protein OS=Escherichia coli O157:H7 OX=83334 GN=cbpA PE=3 SV=1	0.040127	0.253194	0.357656
tRNA-specific 2-thiouridylase MnmA OS=Escherichia coli O157:H7 OX=83334 GN=mnmA PE=3 SV=2	0.0399147	0.333305	0.436845
Lipoprotein OS=Escherichia coli O157:H7 OX=83334 GN=Z4203 PE=4 SV=1	0.039869	0.266064	0.370158
Outer membrane lipoprotein DolP OS=Escherichia coli O157:H7 OX=83334 GN=dolP PE=3 SV=1	0.0395798	0.293825	0.400469
Fe-S cluster assembly scaffold SufA OS=Escherichia coli O157:H7 OX=83334 GN=ydiC PE=3 SV=1	0.0395157	0.167691	0.264431
Protein ElaB OS=Escherichia coli O157:H7 OX=83334 GN=elaB PE=3 SV=1	0.0394433	0.319935	0.425724
Cell division protein FtsQ OS=Escherichia coli O157:H7 OX=83334 GN=ftsQ PE=3 SV=1	0.0392748	0.483263	0.583916
Carboxylase OS=Escherichia coli O157:H7 OX=83334 GN=ybgK PE=4 SV=2	0.0392575	0.818535	0.863421
tRNA (cytidine/uridine-2'-O-)-methyltransferase TrmJ OS=Escherichia coli O157:H7 OX=83334 GN=lasT PE=3 SV=2	0.0390149	0.0458124	0.117093
Transcriptional regulatory protein PhoP OS=Escherichia coli O157:H7 OX=83334 GN=phoP PE=3 SV=1	0.03874	0.314899	0.42064
Protein acetyltransferase OS=Escherichia coli O157:H7 OX=83334 GN=yfiQ PE=4 SV=1	0.0387265	0.658313	0.734616
NADH-dependent alcohol dehydrogenase OS=Escherichia coli O157:H7 OX=83334 GN=yqhD PE=4 SV=1	0.0387172	0.74783	0.809069
Low molecular weight protein-tyrosine-phosphatase Etp OS=Escherichia coli O157:H7 OX=83334 GN=etp PE=3 SV=1	0.038646	0.529788	0.624294
Phosphoenolpyruvate synthase OS=Escherichia coli O157:H7 OX=83334 GN=ppsA PE=3 SV=1	0.0386326	0.180502	0.279477
HTH tetR-type domain-containing protein OS=Escherichia coli O157:H7 OX=83334 GN=yjdC PE=4 SV=1	0.0384952	0.0645187	0.139521
YdgH/BhsA/McbA-like domain-containing protein OS=Escherichia coli O157:H7 OX=83334 GN=yjfO PE=4 SV=1	0.0382456	0.464774	0.569148
D-ribose ABC transporter substrate-binding protein RbsB OS=Escherichia coli O157:H7 OX=83334 GN=rbsB PE=3 SV=1	0.0380772	0.76926	0.826327
Large ribosomal subunit protein uL13 OS=Escherichia coli O157:H7 OX=83334 GN=rplM PE=3 SV=1	0.0380353	0.222448	0.329485
Amidohydrolase OS=Escherichia coli O157:H7 OX=83334 GN=yafV PE=3 SV=1	0.0378413	0.160908	0.256828
Aminotransferase OS=Escherichia coli O157:H7 OX=83334 GN=aspC PE=3 SV=1	0.0378411	0.40512	0.50675
OmpA family lipoprotein OS=Escherichia coli O157:H7 OX=83334 GN=yiaD PE=4 SV=1	0.0377496	0.502995	0.600145
UDP-N-acetylglucosamine 1-carboxyvinyltransferase OS=Escherichia coli O157:H7 OX=83334 GN=murA PE=3 SV=1	0.0377383	0.271036	0.375632
Prophage protein OS=Escherichia coli O157:H7 OX=83334 GN=Z1846 PE=4 SV=1	0.0374617	0.335771	0.439122
Peptidase T OS=Escherichia coli O157:H7 OX=83334 GN=pepT PE=3 SV=1	0.0370907	0.277937	0.383143
3-oxoacyl-[acyl-carrier-protein] synthase 1 OS=Escherichia coli O157:H7 OX=83334 GN=fabB PE=3 SV=2	0.0367713	0.612664	0.694814
Antitoxin CcdA OS=Escherichia coli O157:H7 OX=83334 GN=ccdA PE=1 SV=1	0.0367204	0.457745	0.561327
Cell division protein ZapD OS=Escherichia coli O157:H7 OX=83334 GN=zapD PE=3 SV=1	0.0365804	0.479178	0.581309
Fumarate reductase iron-sulfur subunit OS=Escherichia coli O157:H7 OX=83334 GN=frdB PE=3 SV=2	0.0364918	0.581973	0.668383
Protein YgiW OS=Escherichia coli O157:H7 OX=83334 GN=ygiW PE=3 SV=1	0.0362528	0.49816	0.595554
Fructose-1,6-bisphosphatase OS=Escherichia coli O157:H7 OX=83334 GN=glpX PE=3 SV=1	0.0362258	0.631187	0.71092
DEOR-type transcriptional activator OS=Escherichia coli O157:H7 OX=83334 GN=yihW PE=4 SV=2	0.0359192	0.193562	0.294163
Phosphoribulokinase OS=Escherichia coli O157:H7 OX=83334 GN=prkB PE=3 SV=2	0.0359108	0.808426	0.856704
Pyridoxine 5'-phosphate synthase OS=Escherichia coli O157:H7 OX=83334 GN=pdxJ PE=3 SV=2	0.0355214	0.168882	0.265114
UPF0234 protein YajQ OS=Escherichia coli O157:H7 OX=83334 GN=yajQ PE=3 SV=2	0.0354377	0.149896	0.242484
NTP pyrophosphohydrolase OS=Escherichia coli O157:H7 OX=83334 GN=Z2791 PE=3 SV=1	0.0354061	0.713299	0.779161
Inner membrane protein YlaC OS=Escherichia coli O157:H7 OX=83334 GN=ylaC PE=3 SV=2	0.0353674	0.437518	0.540551
Monooxygenase OS=Escherichia coli O157:H7 OX=83334 GN=Z2694 PE=4 SV=1	0.0349335	0.32935	0.43386
Probable ketoamine kinase YniA OS=Escherichia coli O157:H7 OX=83334 GN=yniA PE=3 SV=1	0.0348934	0.524413	0.620384
Outer membrane receptor for iron transport OS=Escherichia coli O157:H7 OX=83334 GN=Z2268 PE=3 SV=2	0.0348355	0.253719	0.357656
Small ribosomal subunit protein uS15 OS=Escherichia coli O157:H7 OX=83334 GN=rpsO PE=3 SV=1	0.0347238	0.455495	0.559277
D-methionine-binding lipoprotein MetQ OS=Escherichia coli O157:H7 OX=83334 GN=metQ PE=3 SV=1	0.0346511	0.452435	0.555945
Lipoate-protein ligase A OS=Escherichia coli O157:H7 OX=83334 GN=lplA PE=3 SV=2	0.0345587	0.425953	0.528789
tRNA-cytidine(32) 2-sulfurtransferase OS=Escherichia coli O157:H7 OX=83334 GN=ttcA PE=3 SV=1	0.034543	0.110831	0.198726
Hypoxanthine phosphoribosyltransferase OS=Escherichia coli O157:H7 OX=83334 GN=hpt PE=3 SV=1	0.0344574	0.192351	0.29306
Outer membrane receptor for iron compound or colicin OS=Escherichia coli O157:H7 OX=83334 GN=Z3159 PE=3 SV=2	0.0343589	0.346764	0.448637
Phosphoheptose isomerase OS=Escherichia coli O157:H7 OX=83334 GN=gmhA PE=3 SV=1	0.033585	0.492263	0.593055
UPF0482 protein YnfB OS=Escherichia coli O157:H7 OX=83334 GN=ynfB PE=3 SV=1	0.033568	0.657805	0.734501
Lipopolysaccharide export system ATP-binding protein LptB OS=Escherichia coli O157:H7 OX=83334 GN=lptB PE=3 SV=2	0.0335515	0.461843	0.565969
Integration host factor subunit beta OS=Escherichia coli O157:H7 OX=83334 GN=ihfB PE=3 SV=1	0.0333836	0.239958	0.345803
Copper homeostasis protein (Lipoprotein) OS=Escherichia coli O157:H7 OX=83334 GN=cutF PE=4 SV=1	0.0330774	0.125451	0.218289
Phosphatase OS=Escherichia coli O157:H7 OX=83334 GN=yrfG PE=4 SV=1	0.0326704	0.529066	0.624294
Chorismate synthase OS=Escherichia coli O157:H7 OX=83334 GN=aroC PE=3 SV=2	0.0325185	0.883372	0.908985
tRNA pseudouridine synthase D OS=Escherichia coli O157:H7 OX=83334 GN=truD PE=3 SV=1	0.0321517	0.635598	0.715039
Glutamate synthase OS=Escherichia coli O157:H7 OX=83334 GN=gltD PE=4 SV=1	0.0321095	0.466031	0.569558
Uncharacterized protein YdiE OS=Escherichia coli O157:H7 OX=83334 GN=ydiE PE=4 SV=1	0.0319938	0.442656	0.545039
Cold shock-like protein CspC OS=Escherichia coli O157:H7 OX=83334 GN=cspC PE=3 SV=2	0.031826	0.546511	0.637362
Penicillin-binding protein activator LpoA OS=Escherichia coli O157:H7 OX=83334 GN=yraM PE=3 SV=1	0.0316576	0.621895	0.701327
ATP synthase epsilon chain OS=Escherichia coli O157:H7 OX=83334 GN=atpC PE=3 SV=2	0.0314005	0.153237	0.24742
Succinate dehydrogenase iron-sulfur subunit OS=Escherichia coli O157:H7 OX=83334 GN=sdhB PE=3 SV=1	0.0310789	0.525952	0.621798
Glutathione S-transferase OS=Escherichia coli O157:H7 OX=83334 GN=Z4343 PE=4 SV=1	0.0309845	0.427215	0.529629
UPF0145 protein YbjQ OS=Escherichia coli O157:H7 OX=83334 GN=ybjQ PE=3 SV=1	0.0309141	0.696954	0.766804
Xaa-Pro dipeptidase OS=Escherichia coli O157:H7 OX=83334 GN=pepQ PE=3 SV=1	0.0309088	0.589311	0.67467
DNA polymerase III subunit alpha OS=Escherichia coli O157:H7 OX=83334 GN=dnaE PE=3 SV=1	0.0308275	0.53287	0.626431
Co-chaperone protein HscB OS=Escherichia coli O157:H7 OX=83334 GN=hscB PE=3 SV=1	0.0307119	0.609285	0.691848
Fe(3+) ions import ATP-binding protein FbpC OS=Escherichia coli O157:H7 OX=83334 GN=fbpC PE=3 SV=2	0.0306748	0.265713	0.369954
Protein YciN OS=Escherichia coli O157:H7 OX=83334 GN=yciN PE=4 SV=1	0.0306599	0.539768	0.63235
UDP-3-O-acyl-N-acetylglucosamine deacetylase OS=Escherichia coli O157:H7 OX=83334 GN=lpxC PE=3 SV=1	0.0305641	0.228167	0.334399
Cytochrome c-type biogenesis protein CcmE OS=Escherichia coli O157:H7 OX=83334 GN=ccmE PE=3 SV=1	0.0305517	0.0941219	0.177459
Malate synthase OS=Escherichia coli O157:H7 OX=83334 GN=aceB PE=3 SV=1	0.030183	0.248873	0.353025
Regulator OS=Escherichia coli O157:H7 OX=83334 GN=ymcC PE=4 SV=1	0.0295611	0.614568	0.6961
Acetyl-coenzyme A synthetase OS=Escherichia coli O157:H7 OX=83334 GN=acs PE=3 SV=1	0.0292504	0.247591	0.352034
Elongation factor P-like protein OS=Escherichia coli O157:H7 OX=83334 GN=yeiP PE=3 SV=1	0.0290958	0.446416	0.548921
Acetolactate synthase isozyme 1 small subunit OS=Escherichia coli O157:H7 OX=83334 GN=ilvN PE=3 SV=1	0.0290164	0.618325	0.699043
Enzyme OS=Escherichia coli O157:H7 OX=83334 GN=ybjP PE=4 SV=2	0.028865	0.330197	0.434343
Universal stress protein F OS=Escherichia coli O157:H7 OX=83334 GN=uspF PE=3 SV=1	0.0287908	0.565465	0.653571
Sec-independent protein translocase protein TatA OS=Escherichia coli O157:H7 OX=83334 GN=tatA PE=3 SV=1	0.028536	0.667179	0.742221
Cell division ATP-binding protein FtsE OS=Escherichia coli O157:H7 OX=83334 GN=ftsE PE=3 SV=1	0.0284191	0.652157	0.730277
tRNA-dihydrouridine(20/20a) synthase OS=Escherichia coli O157:H7 OX=83334 GN=dusA PE=3 SV=3	0.0281285	0.531518	0.625925
Transaldolase B OS=Escherichia coli O157:H7 OX=83334 GN=talB PE=3 SV=2	0.0281204	0.490051	0.590935
Protein TusB OS=Escherichia coli O157:H7 OX=83334 GN=tusB PE=3 SV=1	0.0279204	0.487438	0.588567
Small ribosomal subunit protein bS16 OS=Escherichia coli O157:H7 OX=83334 GN=rpsP PE=3 SV=1	0.0278337	0.113425	0.201669
Protein translocase subunit SecA OS=Escherichia coli O157:H7 OX=83334 GN=secA PE=3 SV=1	0.0276936	0.826112	0.867342
Phosphoglucosamine mutase OS=Escherichia coli O157:H7 OX=83334 GN=glmM PE=3 SV=1	0.0276086	0.696438	0.766804
Bacteriophage N4 receptor, outer membrane protein OS=Escherichia coli O157:H7 OX=83334 GN=nfrA PE=4 SV=1	0.0275704	0.656634	0.733647
Shikimate kinase 2 OS=Escherichia coli O157:H7 OX=83334 GN=aroL PE=3 SV=3	0.0271701	0.296485	0.402888
Uncharacterized protein YibT OS=Escherichia coli O157:H7 OX=83334 GN=yibT PE=4 SV=1	0.0270825	0.46735	0.570514
Bifunctional glucose-1-phosphatase/inositol phosphatase OS=Escherichia coli O157:H7 OX=83334 GN=agp PE=3 SV=1	0.0268049	0.581421	0.668172
GAF domain-containing protein OS=Escherichia coli O157:H7 OX=83334 GN=Z2879 PE=3 SV=2	0.0267701	0.355918	0.457536
Transcriptional regulator HosA OS=Escherichia coli O157:H7 OX=83334 GN=hosA PE=3 SV=1	0.0266917	0.473312	0.576899
Phosphoserine phosphatase OS=Escherichia coli O157:H7 OX=83334 GN=serB PE=3 SV=1	0.0258714	0.421972	0.524928
Glucans biosynthesis protein G OS=Escherichia coli O157:H7 OX=83334 GN=mdoG PE=3 SV=1	0.0255087	0.75072	0.810741
DUF406 domain-containing protein OS=Escherichia coli O157:H7 OX=83334 GN=yiiS PE=3 SV=1	0.0253765	0.430533	0.533013
Pyrimidine/purine nucleoside phosphorylase OS=Escherichia coli O157:H7 OX=83334 GN=ppnP PE=3 SV=1	0.0252765	0.0240082	0.0901553
Ribonuclease BN OS=Escherichia coli O157:H7 OX=83334 GN=rbn PE=3 SV=2	0.0252355	0.476778	0.579173
Anti-adapter protein IraP OS=Escherichia coli O157:H7 OX=83334 GN=iraP PE=3 SV=1	0.025119	0.810368	0.858081
Sugar-phosphatase OS=Escherichia coli O157:H7 OX=83334 GN=yidA PE=4 SV=1	0.0249941	0.467443	0.570514
3-oxoacyl-ACP reductase OS=Escherichia coli O157:H7 OX=83334 GN=Z4865 PE=3 SV=1	0.0245213	0.465442	0.569223
Xylose isomerase-like TIM barrel domain-containing protein OS=Escherichia coli O157:H7 OX=83334 GN=yihM PE=4 SV=1	0.0244408	0.495376	0.594273
Xylulose kinase OS=Escherichia coli O157:H7 OX=83334 GN=xylB PE=3 SV=1	0.0243615	0.862623	0.89681
Elongation factor P--(R)-beta-lysine ligase OS=Escherichia coli O157:H7 OX=83334 GN=epmA PE=3 SV=1	0.0241231	0.494547	0.594273
5-oxoprolinase subunit B OS=Escherichia coli O157:H7 OX=83334 GN=pxpB PE=3 SV=1	0.0241076	0.548159	0.638461
Transport system permease protein OS=Escherichia coli O157:H7 OX=83334 GN=yedE PE=3 SV=1	0.0236513	0.659203	0.735155
Membrane-bound lytic murein transglycosylase C OS=Escherichia coli O157:H7 OX=83334 GN=mltC PE=3 SV=2	0.0232629	0.554313	0.643971
PanD regulatory factor OS=Escherichia coli O157:H7 OX=83334 GN=yhhK PE=3 SV=1	0.0232515	0.584294	0.670198
DNA gyrase inhibitor OS=Escherichia coli O157:H7 OX=83334 GN=sbmC PE=3 SV=1	0.0232302	0.355918	0.457536
Hemolysin expression-modulating protein Hha OS=Escherichia coli O157:H7 OX=83334 GN=hha PE=3 SV=1	0.0230762	0.22504	0.331388
N5-carboxyaminoimidazole ribonucleotide mutase OS=Escherichia coli O157:H7 OX=83334 GN=purE PE=3 SV=2	0.0230487	0.711335	0.777486
Regulator OS=Escherichia coli O157:H7 OX=83334 GN=Z2874 PE=4 SV=1	0.0229372	0.616176	0.697485
Pectinesterase OS=Escherichia coli O157:H7 OX=83334 GN=ybhC PE=3 SV=1	0.0227565	0.741957	0.805916
Inner membrane lipoprotein DcrB OS=Escherichia coli O157:H7 OX=83334 GN=dcrB PE=3 SV=1	0.0224275	0.226526	0.332801
Carbonic anhydrase OS=Escherichia coli O157:H7 OX=83334 GN=yadF PE=3 SV=1	0.0221213	0.40705	0.508462
Glycerol dehydrogenase OS=Escherichia coli O157:H7 OX=83334 GN=gldA PE=3 SV=1	0.0216708	0.285923	0.391765
HTH-type transcriptional regulator IscR OS=Escherichia coli O157:H7 OX=83334 GN=iscR PE=3 SV=1	0.0212794	0.379	0.481059
Outer membrane lipoprotein RcsF OS=Escherichia coli O157:H7 OX=83334 GN=rcsF PE=3 SV=1	0.0212516	0.722708	0.787539
Medium/long-chain acyl-CoA thioesterase YigI OS=Escherichia coli O157:H7 OX=83334 GN=yigI PE=3 SV=2	0.0211708	0.550822	0.640326
Cyclic pyranopterin monophosphate synthase OS=Escherichia coli O157:H7 OX=83334 GN=moaC PE=3 SV=2	0.0208286	0.321244	0.426653
Murein tetrapeptide carboxypeptidase OS=Escherichia coli O157:H7 OX=83334 GN=ldcA PE=3 SV=1	0.0205378	0.564155	0.652473
GTP cyclohydrolase 1 type 2 homolog OS=Escherichia coli O157:H7 OX=83334 GN=ybgI PE=3 SV=1	0.0202448	0.599316	0.683099
Tryptophan synthase alpha chain OS=Escherichia coli O157:H7 OX=83334 GN=trpA PE=3 SV=1	0.0202116	0.744088	0.806466
Small ribosomal subunit protein bS6 OS=Escherichia coli O157:H7 OX=83334 GN=rpsF PE=3 SV=1	0.0198561	0.488392	0.589326
Small ribosomal subunit protein bS18 OS=Escherichia coli O157:H7 OX=83334 GN=rpsR PE=3 SV=2	0.0194997	0.379762	0.481624
Acyl-CoA thioester hydrolase YbgC OS=Escherichia coli O157:H7 OX=83334 GN=ybgC PE=3 SV=1	0.0192653	0.5589	0.648052
Mlc titration factor A OS=Escherichia coli O157:H7 OX=83334 GN=mtfA PE=3 SV=2	0.0190968	0.529466	0.624294
Ferritin-like domain-containing protein OS=Escherichia coli O157:H7 OX=83334 GN=yciE PE=4 SV=1	0.0190595	0.820987	0.863996
Isocitrate dehydrogenase [NADP] OS=Escherichia coli O157:H7 OX=83334 GN=icdA PE=3 SV=1	0.0190008	0.679804	0.754412
Transcriptional regulatory protein 2-component regulatory system member OS=Escherichia coli O157:H7 OX=83334 GN=basR PE=4 SV=1	0.0189048	0.600169	0.683211
Type III effector OS=Escherichia coli O157:H7 OX=83334 GN=Z0078 PE=4 SV=1	0.0187501	0.800271	0.850053
Ribosomal RNA small subunit methyltransferase C OS=Escherichia coli O157:H7 OX=83334 GN=rsmC PE=3 SV=1	0.0182286	0.674117	0.749479
Transcriptional regulator SlyA OS=Escherichia coli O157:H7 OX=83334 GN=slyA PE=3 SV=1	0.018045	0.35337	0.45588
DUF333 domain-containing lipoprotein YoaF OS=Escherichia coli O157:H7 OX=83334 GN=yoaF PE=4 SV=1	0.0180224	0.697316	0.766804
Multidrug resistance protein MdtE OS=Escherichia coli O157:H7 OX=83334 GN=mdtE PE=3 SV=1	0.0178606	0.802883	0.851828
Exodeoxyribonuclease 7 small subunit OS=Escherichia coli O157:H7 OX=83334 GN=xseB PE=3 SV=2	0.0177031	0.572296	0.660623
Adenylosuccinate synthetase OS=Escherichia coli O157:H7 OX=83334 GN=purA PE=3 SV=2	0.0171752	0.777557	0.833499
DUF488 domain-containing protein OS=Escherichia coli O157:H7 OX=83334 GN=yeaO PE=4 SV=1	0.0168112	0.700858	0.769286
Protein SopB OS=Escherichia coli O157:H7 OX=83334 GN=sopB PE=3 SV=1	0.0163979	0.821034	0.863996
Alkyl hydroperoxide reductase C OS=Escherichia coli O157:H7 OX=83334 GN=ahpC PE=3 SV=2	0.0160899	0.818045	0.863421
Delta-aminolevulinic acid dehydratase OS=Escherichia coli O157:H7 OX=83334 GN=hemB PE=3 SV=2	0.0160596	0.599888	0.683211
Fructose-1,6-bisphosphatase class 1 OS=Escherichia coli O157:H7 OX=83334 GN=fbp PE=3 SV=1	0.0159907	0.743971	0.806466
Glutaredoxin 3 OS=Escherichia coli O157:H7 OX=83334 GN=grxC PE=3 SV=2	0.0156189	0.861041	0.896195
Selenide, water dikinase OS=Escherichia coli O157:H7 OX=83334 GN=selD PE=3 SV=1	0.0155983	0.750293	0.810741
Large ribosomal subunit protein uL1 OS=Escherichia coli O157:H7 OX=83334 GN=rplA PE=3 SV=2	0.0155495	0.518703	0.614031
DUF218 domain-containing protein OS=Escherichia coli O157:H7 OX=83334 GN=ydcF PE=4 SV=1	0.0155053	0.541749	0.633441
DNA-binding protein H-NS-like C-terminal domain-containing protein OS=Escherichia coli O157:H7 OX=83334 GN=Z5140 PE=3 SV=1	0.0152378	0.536963	0.630288
Tat proofreading chaperone DmsD OS=Escherichia coli O157:H7 OX=83334 GN=dmsD PE=3 SV=2	0.015133	0.647723	0.727281
Phospholipid-binding protein MlaC OS=Escherichia coli O157:H7 OX=83334 GN=yrbC PE=4 SV=1	0.015056	0.739364	0.804236
Effector protein NleF OS=Escherichia coli O157:H7 OX=83334 GN=nleF PE=1 SV=1	0.0146551	0.705114	0.772085
D-alanine--D-alanine ligase A OS=Escherichia coli O157:H7 OX=83334 GN=ddlA PE=3 SV=1	0.0144413	0.597322	0.682116
Large ribosomal subunit protein uL5 OS=Escherichia coli O157:H7 OX=83334 GN=rplE PE=3 SV=2	0.0142013	0.85613	0.891596
Periplasmic serine endoprotease DegP OS=Escherichia coli O157:H7 OX=83334 GN=degP PE=3 SV=1	0.0141155	0.715381	0.780965
Bifunctional protein FolD OS=Escherichia coli O157:H7 OX=83334 GN=folD PE=3 SV=3	0.0140385	0.691824	0.764973
Bifunctional riboflavin kinase/FMN adenylyltransferase OS=Escherichia coli O157:H7 OX=83334 GN=ribF PE=3 SV=1	0.0137054	0.586137	0.671461
Uncharacterized protein YheV OS=Escherichia coli O157:H7 OX=83334 GN=yheV PE=4 SV=1	0.0135459	0.695972	0.766804
ATP-binding component of histidine transport OS=Escherichia coli O157:H7 OX=83334 GN=hisP PE=3 SV=2	0.0132411	0.732796	0.798051
Z-ring associated protein G OS=Escherichia coli O157:H7 OX=83334 GN=zapG PE=3 SV=2	0.0128709	0.106754	0.194586
Insulinase family protein OS=Escherichia coli O157:H7 OX=83334 GN=yhjJ PE=3 SV=1	0.0127913	0.596646	0.681773
RNA polymerase sigma factor RpoD OS=Escherichia coli O157:H7 OX=83334 GN=rpoD PE=3 SV=1	0.0123106	0.794243	0.845636
Proline--tRNA ligase OS=Escherichia coli O157:H7 OX=83334 GN=proS PE=3 SV=1	0.0121646	0.946115	0.959903
HTH-type transcriptional repressor NanR OS=Escherichia coli O157:H7 OX=83334 GN=nanR PE=3 SV=1	0.0120767	0.795422	0.845896
Cell division protein ZipA OS=Escherichia coli O157:H7 OX=83334 GN=zipA PE=3 SV=1	0.0119688	0.794746	0.845673
Diaminopimelate decarboxylase OS=Escherichia coli O157:H7 OX=83334 GN=lysA PE=3 SV=1	0.0118928	0.812959	0.859495
Periplasmic chaperone PpiD OS=Escherichia coli O157:H7 OX=83334 GN=ybaU PE=3 SV=1	0.0113985	0.777779	0.833499
LPS-assembly protein LptD OS=Escherichia coli O157:H7 OX=83334 GN=lptD PE=3 SV=1	0.0111576	0.878967	0.907182
Aerobic respiration control sensor protein ArcB OS=Escherichia coli O157:H7 OX=83334 GN=arcB PE=3 SV=1	0.0106904	0.55541	0.644831
dTDP-fucosamine acetyltransferase OS=Escherichia coli O157:H7 OX=83334 GN=wecD PE=3 SV=1	0.0105	0.758043	0.817675
Major outer membrane lipoprotein Lpp OS=Escherichia coli O157:H7 OX=83334 GN=lpp PE=3 SV=1	0.0104753	0.846866	0.884267
VOC domain-containing protein OS=Escherichia coli O157:H7 OX=83334 GN=yaeR PE=4 SV=1	0.0104001	0.878731	0.907182
Ribosomal large subunit pseudouridine synthase D OS=Escherichia coli O157:H7 OX=83334 GN=rluD PE=3 SV=3	0.010154	0.654117	0.731738
Putative aga operon transcriptional repressor OS=Escherichia coli O157:H7 OX=83334 GN=agaR PE=3 SV=1	0.010077	0.836118	0.876299
Sel1 repeat family protein OS=Escherichia coli O157:H7 OX=83334 GN=Z0269 PE=4 SV=1	0.00991286	0.693421	0.765638
Oligoribonuclease OS=Escherichia coli O157:H7 OX=83334 GN=orn PE=3 SV=2	0.00980717	0.944053	0.958349
Dihydroneopterin triphosphate 2'-epimerase OS=Escherichia coli O157:H7 OX=83334 GN=folX PE=3 SV=2	0.00972703	0.880717	0.9078
L,D-transpeptidase LdtC OS=Escherichia coli O157:H7 OX=83334 GN=ycfS PE=3 SV=1	0.00952209	0.648638	0.727857
Fumarase D OS=Escherichia coli O157:H7 OX=83334 GN=fumD PE=3 SV=1	0.00945746	0.805377	0.853973
Phosphoribosylformylglycinamidine cyclo-ligase OS=Escherichia coli O157:H7 OX=83334 GN=purM PE=3 SV=3	0.00932904	0.851989	0.888307
Beta-barrel assembly-enhancing protease OS=Escherichia coli O157:H7 OX=83334 GN=bepA PE=3 SV=1	0.00921407	0.802476	0.851828
Cell division protein FtsP OS=Escherichia coli O157:H7 OX=83334 GN=sufI PE=3 SV=1	0.00886628	0.815159	0.861318
DEOR-type transcriptional regulator OS=Escherichia coli O157:H7 OX=83334 GN=Z2808 PE=4 SV=1	0.00871866	0.74638	0.807983
Glutamate--tRNA ligase OS=Escherichia coli O157:H7 OX=83334 GN=gltX PE=3 SV=1	0.00860382	0.87688	0.906426
D-alanyl-D-alanine carboxypeptidase DacA OS=Escherichia coli O157:H7 OX=83334 GN=dacA PE=3 SV=1	0.00853854	0.355918	0.457536
Outer membrane protein OS=Escherichia coli O157:H7 OX=83334 GN=yciD PE=4 SV=1	0.00831879	0.89363	0.915895
Adenosine deaminase OS=Escherichia coli O157:H7 OX=83334 GN=add PE=3 SV=1	0.00820441	0.707701	0.774449
Protein/nucleic acid deglycase HchA OS=Escherichia coli O157:H7 OX=83334 GN=hchA PE=3 SV=3	0.00818917	0.782373	0.837431
Chemotaxis protein CheY OS=Escherichia coli O157:H7 OX=83334 GN=cheY PE=3 SV=2	0.00813898	0.69017	0.764042
Mannonate dehydratase OS=Escherichia coli O157:H7 OX=83334 GN=uxuA PE=3 SV=1	0.00785814	0.791761	0.843812
AcrAB operon repressor OS=Escherichia coli O157:H7 OX=83334 GN=acrR PE=4 SV=1	0.00757405	0.874016	0.904614
PTS glucose transporter subunit IIA OS=Escherichia coli O157:H7 OX=83334 GN=crr PE=4 SV=1	0.00748764	0.65599	0.73338
Endo-type membrane-bound lytic murein transglycosylase A OS=Escherichia coli O157:H7 OX=83334 GN=emtA PE=3 SV=2	0.00735258	0.618748	0.699085
Trigger factor OS=Escherichia coli O157:H7 OX=83334 GN=tig PE=3 SV=1	0.00727642	0.903313	0.923205
Enhanced serine sensitivity OS=Escherichia coli O157:H7 OX=83334 GN=sseB PE=4 SV=1	0.00694947	0.887661	0.912158
Repressor protein encoded by cryptic prophage CP-933P OS=Escherichia coli O157:H7 OX=83334 GN=Z6073 PE=4 SV=1	0.00613263	0.875804	0.905831
Phosphopantetheine adenylyltransferase OS=Escherichia coli O157:H7 OX=83334 GN=coaD PE=3 SV=1	0.00530493	0.882225	0.908731
1,4-alpha-glucan branching enzyme GlgB OS=Escherichia coli O157:H7 OX=83334 GN=glgB PE=3 SV=1	0.00524517	0.931881	0.947513
Transcriptional regulatory protein RcsB OS=Escherichia coli O157:H7 OX=83334 GN=rcsB PE=3 SV=1	0.00496295	0.861726	0.896393
Protein-methionine-sulfoxide reductase catalytic subunit MsrP OS=Escherichia coli O157:H7 OX=83334 GN=msrP PE=3 SV=1	0.00483157	0.888503	0.912158
YCII-related domain-containing protein OS=Escherichia coli O157:H7 OX=83334 GN=yciI PE=3 SV=2	0.00482768	0.873233	0.904614
Dehydrogenase OS=Escherichia coli O157:H7 OX=83334 GN=Z0377 PE=4 SV=1	0.00479881	0.812388	0.859393
peptidase Do OS=Escherichia coli O157:H7 OX=83334 GN=degQ PE=4 SV=2	0.00367047	0.91389	0.932435
PTS system, N-acetylglucosamine-specific enzyme IIABC OS=Escherichia coli O157:H7 OX=83334 GN=nagE PE=4 SV=2	0.00351415	0.98155	0.987933
Tryptophan biosynthesis protein TrpCF OS=Escherichia coli O157:H7 OX=83334 GN=trpC PE=3 SV=3	0.00340104	0.86384	0.897045
cysteine desulfurase OS=Escherichia coli O157:H7 OX=83334 GN=Z4127 PE=3 SV=2	0.00314304	0.923353	0.94103
Transcriptional regulator OS=Escherichia coli O157:H7 OX=83334 GN=Z3231 PE=4 SV=1	0.00291393	0.932481	0.947513
Transferase OS=Escherichia coli O157:H7 OX=83334 GN=Z4650 PE=4 SV=1	0.00278158	0.932486	0.947513
tRNA N6-adenosine threonylcarbamoyltransferase OS=Escherichia coli O157:H7 OX=83334 GN=tsaD PE=3 SV=1	0.0024668	0.969732	0.978926
Adhesin OS=Escherichia coli O157:H7 OX=83334 GN=Z1178 PE=3 SV=1	0.00229919	0.960573	0.971306
Regulator of sigma D OS=Escherichia coli O157:H7 OX=83334 GN=rsd PE=3 SV=1	0.00211131	0.963104	0.973076
MOSC domain-containing protein OS=Escherichia coli O157:H7 OX=83334 GN=yiiM PE=4 SV=1	0.00182046	0.980769	0.987864
Transcriptional repressor RcnR OS=Escherichia coli O157:H7 OX=83334 GN=rcnR PE=3 SV=1	0.00104924	0.963399	0.973076
Vitamin B12 transporter BtuB OS=Escherichia coli O157:H7 OX=83334 GN=btuB PE=3 SV=1	0.00077358	0.982906	0.987933
Ubiquinone biosynthesis accessory factor UbiT OS=Escherichia coli O157:H7 OX=83334 GN=ubiT PE=3 SV=1	0.000501264	0.984485	0.988307
Outer membrane protein assembly factor BamB OS=Escherichia coli O157:H7 OX=83334 GN=bamB PE=3 SV=1	0.000120876	0.997286	0.997837
Probable Fe(2+)-trafficking protein OS=Escherichia coli O157:H7 OX=83334 GN=yggX PE=3 SV=2	0	1	1
Murein transglycosylase B OS=Escherichia coli O157:H7 OX=83334 GN=mltB PE=4 SV=1	-0.000195381	0.995692	0.997345
Multifunctional Ser/Thr-tRNA deacylase ProXp-y OS=Escherichia coli O157:H7 OX=83334 GN=proXp-y PE=3 SV=1	-0.000426659	0.996594	0.997697
Spermidine N(1)-acetyltransferase OS=Escherichia coli O157:H7 OX=83334 GN=speG PE=3 SV=2	-0.000699988	0.988873	0.991064
Uncharacterized protein OS=Escherichia coli O157:H7 OX=83334 GN=Z1445 PE=4 SV=1	-0.000716984	0.987833	0.991064
Aminoacyl-histidine dipeptidase (Peptidase D) OS=Escherichia coli O157:H7 OX=83334 GN=pepD PE=4 SV=1	-0.000832876	0.978941	0.986572
ArsC family reductase OS=Escherichia coli O157:H7 OX=83334 GN=yffB PE=3 SV=1	-0.00089532	0.983021	0.987933
LACI-type transcriptional regulator OS=Escherichia coli O157:H7 OX=83334 GN=ytfQ PE=3 SV=1	-0.00111019	0.982895	0.987933
cysteine-S-conjugate beta-lyase OS=Escherichia coli O157:H7 OX=83334 GN=malY PE=3 SV=1	-0.00119897	0.988655	0.991064
CinA-like protein OS=Escherichia coli O157:H7 OX=83334 GN=Z3507 PE=3 SV=1	-0.00129149	0.89662	0.918439
Glycine dehydrogenase (decarboxylating) OS=Escherichia coli O157:H7 OX=83334 GN=gcvP PE=3 SV=3	-0.00165634	0.98361	0.987976
Capsid protein of prophage CP-933R OS=Escherichia coli O157:H7 OX=83334 GN=Z2135 PE=4 SV=1	-0.00196505	0.97114	0.979255
Pyruvate formate-lyase 1-activating enzyme OS=Escherichia coli O157:H7 OX=83334 GN=pflA PE=3 SV=2	-0.00201323	0.970772	0.979255
Ribosomal RNA large subunit methyltransferase J OS=Escherichia coli O157:H7 OX=83334 GN=yhiR PE=3 SV=1	-0.00208397	0.954318	0.966061
YmiA family membrane protein OS=Escherichia coli O157:H7 OX=83334 GN=Z2534 PE=4 SV=1	-0.00292164	0.925257	0.94191
Cell division protein FtsZ OS=Escherichia coli O157:H7 OX=83334 GN=ftsZ PE=3 SV=1	-0.00292552	0.909225	0.9282
DNA-directed RNA polymerase subunit omega OS=Escherichia coli O157:H7 OX=83334 GN=rpoZ PE=3 SV=1	-0.00307229	0.879679	0.907247
Putative selenoprotein YdfZ OS=Escherichia coli O157:H7 OX=83334 GN=ydfZ PE=3 SV=1	-0.00330038	0.951099	0.96442
Inhibitor of vertebrate lysozyme OS=Escherichia coli O157:H7 OX=83334 GN=ivy PE=3 SV=1	-0.00356597	0.863728	0.897045
UDP-glucose 4-epimerase OS=Escherichia coli O157:H7 OX=83334 GN=galE PE=3 SV=1	-0.00391797	0.953922	0.966061
YjbH domain-containing protein OS=Escherichia coli O157:H7 OX=83334 GN=ymcA PE=4 SV=3	-0.00410523	0.958533	0.969784
Small ribosomal subunit protein bS20 OS=Escherichia coli O157:H7 OX=83334 GN=rpsT PE=3 SV=2	-0.00421293	0.899368	0.919692
ECF RNA polymerase sigma-E factor OS=Escherichia coli O157:H7 OX=83334 GN=rpoE PE=3 SV=1	-0.00447802	0.919167	0.937291
Nicotinamide-nucleotide amidohydrolase PncC OS=Escherichia coli O157:H7 OX=83334 GN=ygaD PE=3 SV=1	-0.00456203	0.925249	0.94191
Uncharacterized protein OS=Escherichia coli O157:H7 OX=83334 GN=Z2121 PE=4 SV=1	-0.00460314	0.953728	0.966061
Detox protein OS=Escherichia coli O157:H7 OX=83334 GN=cchA PE=3 SV=1	-0.00477848	0.907936	0.927407
NH(3)-dependent NAD(+) synthetase OS=Escherichia coli O157:H7 OX=83334 GN=nadE PE=3 SV=1	-0.00482074	0.898828	0.91966
SsrA-binding protein OS=Escherichia coli O157:H7 OX=83334 GN=smpB PE=3 SV=2	-0.00503994	0.882624	0.908731
Putative N-acetylmannosamine-6-phosphate 2-epimerase OS=Escherichia coli O157:H7 OX=83334 GN=nanE PE=3 SV=1	-0.00574532	0.847626	0.884267
Guanosine-inosine kinase OS=Escherichia coli O157:H7 OX=83334 GN=gsk PE=3 SV=1	-0.00616197	0.853484	0.889353
Multiphosphoryl transfer protein OS=Escherichia coli O157:H7 OX=83334 GN=fruB PE=3 SV=1	-0.00647815	0.932855	0.947513
3-oxoacyl-[acyl-carrier-protein] synthase 2 OS=Escherichia coli O157:H7 OX=83334 GN=fabF PE=3 SV=2	-0.00680424	0.783393	0.837494
Thiol peroxidase OS=Escherichia coli O157:H7 OX=83334 GN=tpx PE=3 SV=2	-0.00756907	0.888976	0.912158
Uroporphyrinogen-III synthase OS=Escherichia coli O157:H7 OX=83334 GN=hemD PE=3 SV=1	-0.00757397	0.792065	0.843812
NAD(P)-binding domain-containing protein OS=Escherichia coli O157:H7 OX=83334 GN=chuY PE=4 SV=1	-0.00792309	0.787482	0.84091
Urease accessory protein UreE OS=Escherichia coli O157:H7 OX=83334 GN=ureE1 PE=3 SV=1	-0.00798203	0.872478	0.904614
Right origin-binding protein OS=Escherichia coli O157:H7 OX=83334 GN=rob PE=3 SV=1	-0.00803306	0.680349	0.754554
Amidotransferase OS=Escherichia coli O157:H7 OX=83334 GN=yafJ PE=4 SV=1	-0.00837957	0.891951	0.914692
CobW C-terminal domain-containing protein OS=Escherichia coli O157:H7 OX=83334 GN=Z5951 PE=3 SV=1	-0.00850581	0.773617	0.830514
Nicotinate-nucleotide--dimethylbenzimidazole phosphoribosyltransferase OS=Escherichia coli O157:H7 OX=83334 GN=cobT PE=3 SV=1	-0.00898946	0.818581	0.863421
Aconitate hydratase OS=Escherichia coli O157:H7 OX=83334 GN=acnA PE=3 SV=1	-0.00917252	0.885888	0.911055
Large ribosomal subunit protein uL22 OS=Escherichia coli O157:H7 OX=83334 GN=rplV PE=3 SV=1	-0.00943299	0.717839	0.783176
Uncharacterized protein YqjD OS=Escherichia coli O157:H7 OX=83334 GN=yqjD PE=3 SV=1	-0.00946674	0.879115	0.907182
Sulfofructosephosphate aldolase OS=Escherichia coli O157:H7 OX=83334 GN=yihT PE=3 SV=1	-0.00955585	0.89727	0.918585
Putative carboxymethylenebutenolidase OS=Escherichia coli O157:H7 OX=83334 GN=ysgA PE=3 SV=1	-0.00955768	0.76816	0.826051
NAD(P)H nitroreductase OS=Escherichia coli O157:H7 OX=83334 GN=nfnB PE=3 SV=1	-0.00959501	0.614177	0.696093
DNA 3'-5' helicase OS=Escherichia coli O157:H7 OX=83334 GN=uvrD PE=3 SV=1	-0.0100172	0.840816	0.878978
D-erythrose-4-phosphate dehydrogenase OS=Escherichia coli O157:H7 OX=83334 GN=epd PE=3 SV=2	-0.0101925	0.610438	0.692723
Ribosomal RNA small subunit methyltransferase H OS=Escherichia coli O157:H7 OX=83334 GN=rsmH PE=3 SV=1	-0.0104578	0.742244	0.805916
Cell division protein ZapA OS=Escherichia coli O157:H7 OX=83334 GN=zapA PE=3 SV=1	-0.0105249	0.874127	0.904614
Cell division protein FtsA OS=Escherichia coli O157:H7 OX=83334 GN=ftsA PE=3 SV=1	-0.0105788	0.833032	0.873574
Phage shock protein OS=Escherichia coli O157:H7 OX=83334 GN=pspE PE=4 SV=1	-0.0106657	0.767453	0.825856
ATP-dependent dethiobiotin synthetase BioD 2 OS=Escherichia coli O157:H7 OX=83334 GN=bioD2 PE=3 SV=1	-0.0108773	0.837084	0.876299
Peptidyl-prolyl cis-trans isomerase OS=Escherichia coli O157:H7 OX=83334 GN=fklB PE=3 SV=2	-0.0110922	0.873782	0.904614
Uncharacterized protein YncE OS=Escherichia coli O157:H7 OX=83334 GN=yncE PE=3 SV=1	-0.0114264	0.762916	0.821462
Addiction module toxin RelE OS=Escherichia coli O157:H7 OX=83334 GN=Z3230 PE=4 SV=1	-0.0116366	0.789948	0.84255
Galactitol utilization operon repressor OS=Escherichia coli O157:H7 OX=83334 GN=gatR PE=4 SV=2	-0.0116785	0.820784	0.863996
Deaminase OS=Escherichia coli O157:H7 OX=83334 GN=yahJ PE=4 SV=1	-0.0116918	0.8411	0.878978
Uncharacterized protein OS=Escherichia coli O157:H7 OX=83334 GN=ynhG PE=3 SV=2	-0.0120639	0.691857	0.764973
LexA repressor OS=Escherichia coli O157:H7 OX=83334 GN=lexA PE=3 SV=1	-0.0124241	0.84748	0.884267
DUF2756 family protein OS=Escherichia coli O157:H7 OX=83334 GN=yhhA PE=4 SV=1	-0.0125858	0.506462	0.603885
Thymidylate kinase OS=Escherichia coli O157:H7 OX=83334 GN=tmk PE=3 SV=1	-0.0126436	0.797452	0.847556
Glycine cleavage system H protein OS=Escherichia coli O157:H7 OX=83334 GN=gcvH PE=3 SV=2	-0.0133689	0.511965	0.608042
Ribosomal RNA small subunit methyltransferase A OS=Escherichia coli O157:H7 OX=83334 GN=rsmA PE=3 SV=1	-0.0135115	0.869215	0.902109
Ribonucleoside-diphosphate reductase 1 subunit beta OS=Escherichia coli O157:H7 OX=83334 GN=nrdB PE=3 SV=2	-0.0148219	0.699617	0.768518
Polyamine aminopropyltransferase OS=Escherichia coli O157:H7 OX=83334 GN=speE PE=3 SV=2	-0.0152523	0.826131	0.867342
Penicillin-binding protein activator LpoB OS=Escherichia coli O157:H7 OX=83334 GN=lpoB PE=3 SV=1	-0.0153176	0.781536	0.83703
Repressor protein CI of bacteriophage BP-933W OS=Escherichia coli O157:H7 OX=83334 GN=Z1447 PE=4 SV=1	-0.0154557	0.824435	0.866566
Regulator for gut (Srl), glucitol operon OS=Escherichia coli O157:H7 OX=83334 GN=srlR PE=4 SV=1	-0.0157738	0.558147	0.647594
HTH-type transcriptional repressor NsrR OS=Escherichia coli O157:H7 OX=83334 GN=nsrR PE=3 SV=1	-0.0160372	0.693727	0.765638
Glycerol-3-phosphate dehydrogenase OS=Escherichia coli O157:H7 OX=83334 GN=glpD PE=3 SV=2	-0.0163287	0.604966	0.687806
Geranyltranstransferase OS=Escherichia coli O157:H7 OX=83334 GN=ispA PE=3 SV=1	-0.0166255	0.824109	0.866566
Efflux pump membrane transporter OS=Escherichia coli O157:H7 OX=83334 GN=acrB PE=3 SV=1	-0.0166945	0.836932	0.876299
Glutamate/aspartate import ATP-binding protein GltL OS=Escherichia coli O157:H7 OX=83334 GN=gltL PE=3 SV=1	-0.0167704	0.311474	0.417216
Uncharacterized Nudix hydrolase YfcD OS=Escherichia coli O157:H7 OX=83334 GN=yfcD PE=3 SV=1	-0.0168741	0.774255	0.830707
Repressor OS=Escherichia coli O157:H7 OX=83334 GN=Z2090 PE=4 SV=1	-0.0171955	0.703768	0.771078
site-specific DNA-methyltransferase (adenine-specific) OS=Escherichia coli O157:H7 OX=83334 GN=Z5900 PE=4 SV=2	-0.0172259	0.701973	0.769994
L-seryl-tRNA(Sec) selenium transferase OS=Escherichia coli O157:H7 OX=83334 GN=selA PE=3 SV=1	-0.0174281	0.602979	0.685979
Lactaldehyde reductase OS=Escherichia coli O157:H7 OX=83334 GN=fucO PE=3 SV=2	-0.0176127	0.665616	0.741394
DNA 3'-5' helicase OS=Escherichia coli O157:H7 OX=83334 GN=Z5902 PE=4 SV=2	-0.0180581	0.511358	0.60772
Peptidyl-prolyl cis-trans isomerase C OS=Escherichia coli O157:H7 OX=83334 GN=ppiC PE=3 SV=2	-0.0186245	0.688443	0.762596
Ribose-5-phosphate isomerase A OS=Escherichia coli O157:H7 OX=83334 GN=rpiA PE=3 SV=1	-0.0186784	0.59522	0.680573
Iron-sulfur cluster carrier protein OS=Escherichia coli O157:H7 OX=83334 GN=mrp PE=3 SV=2	-0.0187819	0.720284	0.785369
Acetolactate synthase small subunit OS=Escherichia coli O157:H7 OX=83334 GN=ilvH PE=3 SV=1	-0.0197162	0.759151	0.818382
Inner membrane protein OS=Escherichia coli O157:H7 OX=83334 GN=Z2755 PE=4 SV=2	-0.0203743	0.768547	0.826051
Alpha/beta hydrolase OS=Escherichia coli O157:H7 OX=83334 GN=ybfF PE=4 SV=1	-0.020454	0.511335	0.60772
Ancillary SecYEG translocon subunit OS=Escherichia coli O157:H7 OX=83334 GN=Z3776 PE=3 SV=2	-0.0206564	0.412975	0.515507
Phosphate regulon transcriptional regulatory protein PhoB OS=Escherichia coli O157:H7 OX=83334 GN=phoB PE=3 SV=1	-0.0207594	0.783821	0.837494
Glycerol-3-phosphate dehydrogenase [NAD(P)+] OS=Escherichia coli O157:H7 OX=83334 GN=gpsA PE=3 SV=1	-0.0210572	0.455765	0.559277
Uncharacterized protein OS=Escherichia coli O157:H7 OX=83334 GN=Z2040 PE=4 SV=1	-0.0211841	0.605979	0.688526
Transcription elongation factor GreB OS=Escherichia coli O157:H7 OX=83334 GN=greB PE=3 SV=1	-0.0213651	0.371825	0.473946
Glutamate--cysteine ligase OS=Escherichia coli O157:H7 OX=83334 GN=gshA PE=3 SV=1	-0.0214913	0.477101	0.579177
Dihydrofolate synthase/folylpolyglutamate synthase OS=Escherichia coli O157:H7 OX=83334 GN=folC PE=3 SV=1	-0.0216104	0.541361	0.633396
Phage tail protein OS=Escherichia coli O157:H7 OX=83334 GN=Z3087 PE=4 SV=1	-0.0220252	0.620999	0.70119
Uncharacterized protein OS=Escherichia coli O157:H7 OX=83334 GN=Z0372 PE=4 SV=1	-0.0220272	0.832046	0.873045
Shikimate dehydrogenase (NADP(+)) OS=Escherichia coli O157:H7 OX=83334 GN=aroE PE=3 SV=1	-0.0220796	0.300325	0.405851
UPF0301 protein YqgE OS=Escherichia coli O157:H7 OX=83334 GN=yqgE PE=3 SV=2	-0.0221121	0.538907	0.63216
Probable [Fe-S]-dependent transcriptional repressor OS=Escherichia coli O157:H7 OX=83334 GN=feoC PE=3 SV=1	-0.0221927	0.57919	0.667009
tRNA pseudouridine synthase B OS=Escherichia coli O157:H7 OX=83334 GN=truB PE=3 SV=1	-0.0223872	0.481163	0.582715
Small heat shock protein IbpA OS=Escherichia coli O157:H7 OX=83334 GN=ibpA PE=3 SV=1	-0.0225797	0.590802	0.675949
Beta-ketoacyl-ACP synthase OS=Escherichia coli O157:H7 OX=83334 GN=Z4866 PE=3 SV=1	-0.0232275	0.760461	0.819306
Uncharacterized protein YqcA OS=Escherichia coli O157:H7 OX=83334 GN=yqcA PE=3 SV=1	-0.0232973	0.810673	0.858081
rRNA N-glycosylase OS=Escherichia coli O157:H7 OX=83334 GN=stx1A PE=3 SV=1	-0.0235629	0.687392	0.761899
N-acetylneuraminate epimerase OS=Escherichia coli O157:H7 OX=83334 GN=nanM PE=3 SV=2	-0.0242548	0.492509	0.593055
Aminotransferase OS=Escherichia coli O157:H7 OX=83334 GN=tyrB PE=3 SV=1	-0.0244367	0.543117	0.63463
Transcription elongation factor GreA OS=Escherichia coli O157:H7 OX=83334 GN=greA PE=3 SV=1	-0.0246625	0.309941	0.416199
Lipoprotein-releasing system ATP-binding protein LolD OS=Escherichia coli O157:H7 OX=83334 GN=lolD PE=3 SV=2	-0.0249365	0.598613	0.683099
Uncharacterized ABC transporter ATP-binding protein YbbA OS=Escherichia coli O157:H7 OX=83334 GN=ybbA PE=3 SV=1	-0.0254939	0.58388	0.670147
ATP-binding component of a transport system, 1 OS=Escherichia coli O157:H7 OX=83334 GN=yhiH PE=4 SV=1	-0.0258295	0.888737	0.912158
Probable Sec-independent protein translocase protein TatE OS=Escherichia coli O157:H7 OX=83334 GN=tatE PE=3 SV=1	-0.0258326	0.635634	0.715039
ATP-binding component of a transport system OS=Escherichia coli O157:H7 OX=83334 GN=ynhD PE=3 SV=1	-0.025943	0.789899	0.84255
Transcriptional regulatory protein CusR OS=Escherichia coli O157:H7 OX=83334 GN=cusR PE=3 SV=1	-0.0260254	0.540214	0.632463
Outer membrane protein OS=Escherichia coli O157:H7 OX=83334 GN=Z2849 PE=4 SV=1	-0.0263255	0.481604	0.582715
Quinone reductase OS=Escherichia coli O157:H7 OX=83334 GN=chrR PE=3 SV=1	-0.0264992	0.840514	0.878978
Formyltetrahydrofolate deformylase OS=Escherichia coli O157:H7 OX=83334 GN=purU PE=3 SV=2	-0.0266577	0.709673	0.776138
2-dehydro-3-deoxyphosphooctonate aldolase OS=Escherichia coli O157:H7 OX=83334 GN=kdsA PE=3 SV=1	-0.0268449	0.539705	0.63235
7-methyl-GTP pyrophosphatase OS=Escherichia coli O157:H7 OX=83334 GN=yceF PE=3 SV=1	-0.0271742	0.415641	0.518477
DNA-binding transcriptional activator EvgA OS=Escherichia coli O157:H7 OX=83334 GN=evgA PE=3 SV=1	-0.0273298	0.260268	0.364617
Large ribosomal subunit protein uL16 OS=Escherichia coli O157:H7 OX=83334 GN=rplP PE=3 SV=1	-0.0281748	0.820443	0.863996
Acetyltransferase YpeA OS=Escherichia coli O157:H7 OX=83334 GN=ypeA PE=3 SV=1	-0.0282168	0.675388	0.750431
RNA-binding protein Hfq OS=Escherichia coli O157:H7 OX=83334 GN=hfq PE=3 SV=2	-0.0284109	0.74378	0.806466
NADP(H)-dependent aldo-keto reductase OS=Escherichia coli O157:H7 OX=83334 GN=Z4152 PE=4 SV=1	-0.0286303	0.475599	0.578518
Uncharacterized protein YiaF OS=Escherichia coli O157:H7 OX=83334 GN=yiaF PE=4 SV=2	-0.028909	0.745104	0.807084
DUF945 domain-containing protein OS=Escherichia coli O157:H7 OX=83334 GN=ydgA PE=4 SV=1	-0.0289194	0.296725	0.402905
Phosphatase OS=Escherichia coli O157:H7 OX=83334 GN=yigB PE=4 SV=2	-0.0297908	0.421808	0.524928
Isomerase OS=Escherichia coli O157:H7 OX=83334 GN=Z1942 PE=4 SV=1	-0.0298936	0.693382	0.765638
Biosynthetic arginine decarboxylase OS=Escherichia coli O157:H7 OX=83334 GN=speA PE=3 SV=1	-0.0305057	0.500752	0.598258
L-threonine 3-dehydrogenase OS=Escherichia coli O157:H7 OX=83334 GN=tdh PE=3 SV=1	-0.0305819	0.492792	0.593055
Transaldolase A OS=Escherichia coli O157:H7 OX=83334 GN=talA PE=3 SV=1	-0.0310933	0.579947	0.667238
Glutamate racemase OS=Escherichia coli O157:H7 OX=83334 GN=murI PE=3 SV=1	-0.0321162	0.0861426	0.167115
Uncharacterized protein YbfA OS=Escherichia coli O157:H7 OX=83334 GN=ybfA PE=3 SV=1	-0.0323057	0.41639	0.518907
Sulfatase N-terminal domain-containing protein OS=Escherichia coli O157:H7 OX=83334 GN=AU473_28865 PE=4 SV=1	-0.0330344	0.748385	0.809185
Dipeptidyl carboxypeptidase II OS=Escherichia coli O157:H7 OX=83334 GN=dcp PE=3 SV=1	-0.0331702	0.262861	0.367113
L-arabinose-binding periplasmic protein OS=Escherichia coli O157:H7 OX=83334 GN=araF PE=3 SV=2	-0.0335011	0.621563	0.701327
Outer membrane channel specific tolerance to colicin E1 segregation of daughter chromosomes OS=Escherichia coli O157:H7 OX=83334 GN=tolC PE=3 SV=1	-0.0335058	0.495775	0.594273
UvrABC system protein A OS=Escherichia coli O157:H7 OX=83334 GN=uvrA PE=3 SV=1	-0.0336165	0.381229	0.482535
DNA-binding transcriptional regulator OS=Escherichia coli O157:H7 OX=83334 GN=yfeD PE=4 SV=1	-0.0338151	0.0503825	0.122242
Translocation and assembly module subunit TamA OS=Escherichia coli O157:H7 OX=83334 GN=tamA PE=3 SV=1	-0.0341615	0.52978	0.624294
Probable growth inhibitor, PemK-like, autoregulated OS=Escherichia coli O157:H7 OX=83334 GN=chpB PE=4 SV=1	-0.0345129	0.580239	0.667238
D-serine dehydratase OS=Escherichia coli O157:H7 OX=83334 GN=dsdA PE=3 SV=1	-0.0346754	0.442345	0.545027
Small ribosomal subunit protein uS7 OS=Escherichia coli O157:H7 OX=83334 GN=rpsG PE=3 SV=2	-0.0347738	0.433996	0.536566
Polysaccharide deacetylase family protein OS=Escherichia coli O157:H7 OX=83334 GN=yibQ PE=4 SV=1	-0.0356046	0.475509	0.578518
Uncharacterized protein YgiM OS=Escherichia coli O157:H7 OX=83334 GN=ygiM PE=3 SV=1	-0.0360056	0.343842	0.44675
Fumarate reductase flavoprotein subunit OS=Escherichia coli O157:H7 OX=83334 GN=frdA PE=3 SV=1	-0.0360436	0.248589	0.35294
DnaA regulatory inactivator Hda OS=Escherichia coli O157:H7 OX=83334 GN=hda PE=3 SV=2	-0.0362463	0.495557	0.594273
Thiol:disulfide interchange protein DsbE OS=Escherichia coli O157:H7 OX=83334 GN=dsbE PE=3 SV=1	-0.0366177	0.359527	0.461139
D-malate dehydrogenase (decarboxylating) OS=Escherichia coli O157:H7 OX=83334 GN=yeaU PE=3 SV=1	-0.0366319	0.548621	0.638588
YhcH/YjgK/YiaL family protein OS=Escherichia coli O157:H7 OX=83334 GN=yjgK PE=4 SV=1	-0.0367158	0.400068	0.500777
Oxidoreductase OS=Escherichia coli O157:H7 OX=83334 GN=Z2809 PE=4 SV=1	-0.0372701	0.258447	0.362763
Large ribosomal RNA subunit accumulation protein YceD OS=Escherichia coli O157:H7 OX=83334 GN=yceD PE=3 SV=1	-0.0375217	0.330526	0.43446
7-carboxy-7-deazaguanine synthase OS=Escherichia coli O157:H7 OX=83334 GN=queE PE=3 SV=1	-0.0377267	0.24463	0.348893
site-specific DNA-methyltransferase (adenine-specific) OS=Escherichia coli O157:H7 OX=83334 GN=Z5947 PE=3 SV=1	-0.0380929	0.327569	0.432301
Transcriptional regulatory protein UhpA OS=Escherichia coli O157:H7 OX=83334 GN=uhpA PE=3 SV=1	-0.0383611	0.697326	0.766804
Phospho-2-dehydro-3-deoxyheptonate aldolase, Phe-sensitive OS=Escherichia coli O157:H7 OX=83334 GN=aroG PE=3 SV=1	-0.0386333	0.495357	0.594273
Uroporphyrinogen III methylase OS=Escherichia coli O157:H7 OX=83334 GN=hemX PE=4 SV=1	-0.0388597	0.389689	0.490498
Ubiquinone biosynthesis accessory factor UbiK OS=Escherichia coli O157:H7 OX=83334 GN=ubiK PE=3 SV=2	-0.0390005	0.318764	0.425176
Probable L,D-transpeptidase YbiS OS=Escherichia coli O157:H7 OX=83334 GN=ybiS PE=3 SV=1	-0.0411636	0.144069	0.236414
Protein QmcA OS=Escherichia coli O157:H7 OX=83334 GN=qmcA PE=3 SV=1	-0.0416505	0.644064	0.723623
DNA ligase OS=Escherichia coli O157:H7 OX=83334 GN=ligA PE=3 SV=3	-0.0417893	0.549599	0.639315
Serine acetyltransferase OS=Escherichia coli O157:H7 OX=83334 GN=cysE PE=3 SV=1	-0.0428745	0.363081	0.464764
Methionyl-tRNA formyltransferase OS=Escherichia coli O157:H7 OX=83334 GN=fmt PE=3 SV=3	-0.0428857	0.228663	0.334776
Elongation factor G OS=Escherichia coli O157:H7 OX=83334 GN=fusA PE=3 SV=2	-0.0432658	0.329812	0.434153
Small ribosomal subunit protein uS13 OS=Escherichia coli O157:H7 OX=83334 GN=rpsM PE=3 SV=2	-0.0433367	0.652408	0.730277
Magnesium and cobalt efflux protein CorC OS=Escherichia coli O157:H7 OX=83334 GN=corC PE=3 SV=1	-0.0434912	0.386595	0.487962
Bifunctional aspartokinase/homoserine dehydrogenase OS=Escherichia coli O157:H7 OX=83334 GN=metL PE=3 SV=1	-0.0435375	0.107239	0.194745
Phospholipase/carboxylesterase/thioesterase domain-containing protein OS=Escherichia coli O157:H7 OX=83334 GN=ypfH PE=3 SV=1	-0.043821	0.29578	0.402528
RNA-binding protein YhbY OS=Escherichia coli O157:H7 OX=83334 GN=yhbY PE=4 SV=1	-0.0441879	0.390478	0.491151
Elongation factor 4 OS=Escherichia coli O157:H7 OX=83334 GN=lepA PE=3 SV=1	-0.0445761	0.274029	0.378331
4-hydroxythreonine-4-phosphate dehydrogenase OS=Escherichia coli O157:H7 OX=83334 GN=pdxA PE=3 SV=1	-0.0447936	0.699733	0.768518
Transcription termination/antitermination protein NusG OS=Escherichia coli O157:H7 OX=83334 GN=nusG PE=1 SV=2	-0.0457523	0.323305	0.429019
Cyclopropane-fatty-acyl-phospholipid synthase OS=Escherichia coli O157:H7 OX=83334 GN=cfa PE=3 SV=1	-0.0463769	0.507707	0.60497
Molybdopterin molybdenumtransferase OS=Escherichia coli O157:H7 OX=83334 GN=moeA PE=3 SV=2	-0.0466098	0.515736	0.611719
endopeptidase La OS=Escherichia coli O157:H7 OX=83334 GN=Z1305 PE=3 SV=1	-0.0467616	0.138241	0.231253
Large ribosomal subunit protein bL27 OS=Escherichia coli O157:H7 OX=83334 GN=rpmA PE=3 SV=2	-0.0468869	0.196646	0.297351
PhoH-like protein OS=Escherichia coli O157:H7 OX=83334 GN=ybeZ PE=3 SV=2	-0.0472497	0.661405	0.737157
Cytidine deaminase OS=Escherichia coli O157:H7 OX=83334 GN=cdd PE=3 SV=3	-0.0474028	0.258068	0.362658
DNA-binding dual transcriptional regulator OmpR OS=Escherichia coli O157:H7 OX=83334 GN=ompR PE=3 SV=1	-0.0474153	0.397278	0.498318
Aminotransferase OS=Escherichia coli O157:H7 OX=83334 GN=ybdL PE=4 SV=1	-0.0475948	0.3989	0.499804
GDP-L-fucose synthase OS=Escherichia coli O157:H7 OX=83334 GN=fcI PE=3 SV=1	-0.0476886	0.34458	0.447089
Similar to DicA, regulator of DicB encoded by prophage CP-933O OS=Escherichia coli O157:H7 OX=83334 GN=Z2045 PE=4 SV=1	-0.0482068	0.33461	0.438135
Glutathione synthetase OS=Escherichia coli O157:H7 OX=83334 GN=gshB PE=3 SV=1	-0.0482852	0.13921	0.23223
DUF1481 domain-containing protein OS=Escherichia coli O157:H7 OX=83334 GN=yjaH PE=4 SV=2	-0.0486328	0.575898	0.663933
23S rRNA (guanosine-2'-O-)-methyltransferase RlmB OS=Escherichia coli O157:H7 OX=83334 GN=rlmB PE=3 SV=1	-0.0488124	0.309678	0.416199
Multimodular enzyme OS=Escherichia coli O157:H7 OX=83334 GN=Z3719 PE=3 SV=2	-0.0489181	0.574076	0.662255
ATP-dependent Clp protease ATP-binding subunit ClpX OS=Escherichia coli O157:H7 OX=83334 GN=clpX PE=3 SV=2	-0.0492307	0.385253	0.486947
Low-affinity inorganic phosphate transporter PitA OS=Escherichia coli O157:H7 OX=83334 GN=pitA PE=3 SV=1	-0.0494194	0.756886	0.816914
Phosphoenolpyruvate synthase regulatory protein OS=Escherichia coli O157:H7 OX=83334 GN=ppsR PE=3 SV=1	-0.0511547	0.66666	0.7421
Enterochelin esterase OS=Escherichia coli O157:H7 OX=83334 GN=fes PE=3 SV=1	-0.0511944	0.111327	0.198726
Glycosyl transferase OS=Escherichia coli O157:H7 OX=83334 GN=wbdN PE=4 SV=1	-0.0512993	0.203505	0.306173
Probable GTP-binding protein EngB OS=Escherichia coli O157:H7 OX=83334 GN=engB PE=3 SV=1	-0.0513697	0.677834	0.752686
Flagellar L-ring protein OS=Escherichia coli O157:H7 OX=83334 GN=flgH PE=3 SV=1	-0.0514662	0.513537	0.60951
Corrinoid adenosyltransferase OS=Escherichia coli O157:H7 OX=83334 GN=btuR PE=3 SV=1	-0.0519001	0.14146	0.233545
Aspartate--ammonia ligase OS=Escherichia coli O157:H7 OX=83334 GN=asnA PE=3 SV=1	-0.0524475	0.300465	0.405851
Anaerobic glycerol-3-phosphate dehydrogenase subunit B OS=Escherichia coli O157:H7 OX=83334 GN=glpB PE=3 SV=1	-0.0533966	0.288717	0.394399
Involved in lipopolysaccharide biosynthesis OS=Escherichia coli O157:H7 OX=83334 GN=htrL PE=4 SV=1	-0.0535416	0.532985	0.626431
Enzymes OS=Escherichia coli O157:H7 OX=83334 GN=yciV PE=4 SV=1	-0.0537424	0.241247	0.346553
Outer membrane porin C OS=Escherichia coli O157:H7 OX=83334 GN=ompC PE=3 SV=1	-0.0538083	0.61761	0.698671
Uncharacterized tRNA/rRNA methyltransferase YfiF OS=Escherichia coli O157:H7 OX=83334 GN=yfiF PE=3 SV=1	-0.0540848	0.299515	0.40575
Uncharacterized lipoprotein YfgH OS=Escherichia coli O157:H7 OX=83334 GN=yfgH PE=3 SV=1	-0.0544428	0.545124	0.636154
Peptidase OS=Escherichia coli O157:H7 OX=83334 GN=pqqL PE=3 SV=2	-0.0545814	0.254035	0.357824
Transcriptional regulator OS=Escherichia coli O157:H7 OX=83334 GN=ycjC PE=4 SV=1	-0.0546156	0.636914	0.716034
Cytosine deaminase OS=Escherichia coli O157:H7 OX=83334 GN=codA PE=4 SV=1	-0.0548243	0.249553	0.353713
1,2-dioxygenase OS=Escherichia coli O157:H7 OX=83334 GN=Z3393 PE=4 SV=1	-0.0559452	0.105136	0.192024
ATP synthase gamma chain OS=Escherichia coli O157:H7 OX=83334 GN=atpG PE=3 SV=1	-0.0564796	0.209771	0.31457
RNA chaperone ProQ OS=Escherichia coli O157:H7 OX=83334 GN=proQ PE=3 SV=1	-0.0565784	0.0137526	0.0791526
Signal recognition particle receptor FtsY OS=Escherichia coli O157:H7 OX=83334 GN=ftsY PE=3 SV=1	-0.0570526	0.165127	0.262175
N-acetylglucosamine repressor OS=Escherichia coli O157:H7 OX=83334 GN=nagC PE=3 SV=1	-0.0571331	0.438773	0.541363
Ribosomal large subunit pseudouridine synthase B OS=Escherichia coli O157:H7 OX=83334 GN=rluB PE=3 SV=1	-0.0571772	0.547454	0.63805
N-acetylglucosamine-6-phosphate deacetylase OS=Escherichia coli O157:H7 OX=83334 GN=nagA PE=2 SV=1	-0.0586615	0.0928035	0.175362
Lysine-specific permease OS=Escherichia coli O157:H7 OX=83334 GN=lysP PE=4 SV=2	-0.0593401	0.0415023	0.113137
Transposase OS=Escherichia coli O157:H7 OX=83334 GN=Z2804 PE=3 SV=1	-0.059381	0.393013	0.49331
Dihydroxy-acid dehydratase OS=Escherichia coli O157:H7 OX=83334 GN=ilvD PE=3 SV=3	-0.0605055	0.291151	0.397424
Uncharacterized protein OS=Escherichia coli O157:H7 OX=83334 GN=Z0640 PE=4 SV=1	-0.0616336	0.114375	0.20296
Large ribosomal subunit protein bL28 OS=Escherichia coli O157:H7 OX=83334 GN=rpmB PE=3 SV=2	-0.0616918	0.182721	0.282188
S-formylglutathione hydrolase YeiG OS=Escherichia coli O157:H7 OX=83334 GN=yeiG PE=3 SV=1	-0.0617834	0.287073	0.393042
Protein YjdM OS=Escherichia coli O157:H7 OX=83334 GN=yjdM PE=3 SV=1	-0.0619028	0.231356	0.336725
DNA polymerase III subunit theta OS=Escherichia coli O157:H7 OX=83334 GN=holE PE=3 SV=1	-0.0619695	0.225198	0.331388
4-hydroxy-3-methylbut-2-enyl diphosphate reductase OS=Escherichia coli O157:H7 OX=83334 GN=ispH PE=3 SV=1	-0.0621831	0.0926352	0.175362
Chaperone lipoprotein YacC, potentially involved in protein secretion OS=Escherichia coli O157:H7 OX=83334 GN=yacC PE=4 SV=1	-0.0623183	0.0616593	0.135223
7alpha-hydroxysteroid dehydrogenase OS=Escherichia coli O157:H7 OX=83334 GN=hdhA PE=3 SV=1	-0.0624496	0.184498	0.284205
Bacteriophage Mx8 p63 C-terminal domain-containing protein OS=Escherichia coli O157:H7 OX=83334 GN=Z1456 PE=4 SV=1	-0.06252	0.22424	0.331056
nicotinate-nucleotide diphosphorylase (carboxylating) OS=Escherichia coli O157:H7 OX=83334 GN=nadC PE=3 SV=1	-0.0629233	0.227645	0.334175
Exu regulon transcriptional regulator OS=Escherichia coli O157:H7 OX=83334 GN=exuR PE=3 SV=1	-0.0632355	0.497174	0.594769
Cystathionine beta-lyase (Beta-cystathionase) OS=Escherichia coli O157:H7 OX=83334 GN=metC PE=3 SV=2	-0.0633168	0.191966	0.292801
Possible regulator of murein genes OS=Escherichia coli O157:H7 OX=83334 GN=bolA PE=3 SV=1	-0.0634494	0.0116127	0.0791526
dTDP-glucose 4,6-dehydratase OS=Escherichia coli O157:H7 OX=83334 GN=rffG PE=3 SV=2	-0.0639884	0.0665561	0.142166
Oxidoreductase OS=Escherichia coli O157:H7 OX=83334 GN=yhhX PE=4 SV=1	-0.064271	0.0657447	0.141047
Cell division protein FtsN OS=Escherichia coli O157:H7 OX=83334 GN=ftsN PE=3 SV=1	-0.0656462	0.0687119	0.144112
Molybdenum cofactor biosynthesis protein B OS=Escherichia coli O157:H7 OX=83334 GN=moaB PE=3 SV=2	-0.0657985	0.075922	0.154307
Transcriptional repressor MprA OS=Escherichia coli O157:H7 OX=83334 GN=mprA PE=3 SV=1	-0.0667218	0.149911	0.242484
YcaO domain-containing protein OS=Escherichia coli O157:H7 OX=83334 GN=ycaO PE=4 SV=1	-0.0679591	0.0563644	0.129961
Transcriptional activator of nhaA OS=Escherichia coli O157:H7 OX=83334 GN=nhaR PE=3 SV=1	-0.0681747	0.310241	0.416261
Phosphoglucomutase OS=Escherichia coli O157:H7 OX=83334 GN=pgm PE=3 SV=2	-0.0695327	0.0674925	0.14355
Carbon starvation protein OS=Escherichia coli O157:H7 OX=83334 GN=cstA PE=3 SV=1	-0.0698989	0.109994	0.198534
Replication protein OS=Escherichia coli O157:H7 OX=83334 GN=Z_L7056 PE=3 SV=1	-0.070195	0.262854	0.367113
Bacterial non-heme ferritin OS=Escherichia coli O157:H7 OX=83334 GN=ftnA PE=3 SV=1	-0.0709801	0.0642063	0.139204
Fructose-bisphosphate aldolase class 2 OS=Escherichia coli O157:H7 OX=83334 GN=fbaA PE=3 SV=2	-0.0709994	0.301292	0.406666
Dipeptide transport ATP-binding protein DppD OS=Escherichia coli O157:H7 OX=83334 GN=dppD PE=3 SV=1	-0.0715791	0.142919	0.23474
Protein YqjC OS=Escherichia coli O157:H7 OX=83334 GN=yqjC PE=4 SV=1	-0.0723334	0.267678	0.371893
Enterobactin synthase component E OS=Escherichia coli O157:H7 OX=83334 GN=entE PE=3 SV=1	-0.0724905	0.142847	0.23474
Large-conductance mechanosensitive channel OS=Escherichia coli O157:H7 OX=83334 GN=mscL PE=3 SV=1	-0.0733004	0.29649	0.402888
Protease HtpX OS=Escherichia coli O157:H7 OX=83334 GN=htpX PE=2 SV=1	-0.0734685	0.132057	0.225069
HTH-type transcriptional regulator CueR OS=Escherichia coli O157:H7 OX=83334 GN=cueR PE=3 SV=1	-0.0737175	0.141892	0.233902
Thymidylate synthase OS=Escherichia coli O157:H7 OX=83334 GN=thyA PE=1 SV=1	-0.0739999	0.0308829	0.097895
cyclic-guanylate-specific phosphodiesterase OS=Escherichia coli O157:H7 OX=83334 GN=yjcC PE=4 SV=2	-0.0742779	0.327689	0.432301
Acetolactate synthase OS=Escherichia coli O157:H7 OX=83334 GN=Z5331 PE=3 SV=1	-0.0747398	0.0342796	0.103067
Lipoyl synthase OS=Escherichia coli O157:H7 OX=83334 GN=lipA PE=3 SV=1	-0.0751566	0.493986	0.594096
Oxidoreductase OS=Escherichia coli O157:H7 OX=83334 GN=yncB PE=4 SV=1	-0.0753763	0.133139	0.226273
Aspartokinase OS=Escherichia coli O157:H7 OX=83334 GN=lysC PE=3 SV=1	-0.0760483	0.115142	0.203623
Signal recognition particle protein OS=Escherichia coli O157:H7 OX=83334 GN=ffh PE=3 SV=1	-0.0765635	0.288671	0.394399
CoA:oxalate CoA-transferase OS=Escherichia coli O157:H7 OX=83334 GN=yfdE PE=3 SV=1	-0.0774141	0.193475	0.294163
O-acetyl-ADP-ribose deacetylase OS=Escherichia coli O157:H7 OX=83334 GN=ymdB PE=3 SV=1	-0.0774229	0.234718	0.340144
Protease 7 OS=Escherichia coli O157:H7 OX=83334 GN=ompT PE=3 SV=1	-0.0784102	0.121049	0.2121
Transmembrane protein OS=Escherichia coli O157:H7 OX=83334 GN=Z2968 PE=4 SV=2	-0.0785078	0.154601	0.248957
Chaperone protein HtpG OS=Escherichia coli O157:H7 OX=83334 GN=htpG PE=3 SV=1	-0.0786058	0.027971	0.092903
3-oxoacyl-[acyl-carrier-protein] reductase OS=Escherichia coli O157:H7 OX=83334 GN=fabG PE=3 SV=1	-0.0794995	0.156289	0.251006
Molybdopterin-guanine dinucleotide biosynthesis protein B OS=Escherichia coli O157:H7 OX=83334 GN=mobB PE=4 SV=1	-0.0798641	0.110767	0.198726
Aldehyde dehydrogenase OS=Escherichia coli O157:H7 OX=83334 GN=aldA PE=3 SV=1	-0.0802616	0.300143	0.405851
Stability determinant OS=Escherichia coli O157:H7 OX=83334 GN=Z6074 PE=4 SV=1	-0.0803007	0.224574	0.331279
Uncharacterized protein YbfE OS=Escherichia coli O157:H7 OX=83334 GN=ybfE PE=4 SV=2	-0.0814124	0.0311017	0.0980733
Hydroxylase OS=Escherichia coli O157:H7 OX=83334 GN=Z3390 PE=4 SV=1	-0.0819497	0.203229	0.306027
Cysteine desulfurase IscS OS=Escherichia coli O157:H7 OX=83334 GN=iscS PE=1 SV=1	-0.0827161	0.0155158	0.0797556
tRNA uridine 5-carboxymethylaminomethyl modification enzyme MnmG OS=Escherichia coli O157:H7 OX=83334 GN=mnmG PE=1 SV=1	-0.0830281	0.00666831	0.0791526
2-hydroxy-3-oxopropionate reductase OS=Escherichia coli O157:H7 OX=83334 GN=yhaE PE=3 SV=1	-0.0833255	0.0386063	0.108674
Siroheme synthase OS=Escherichia coli O157:H7 OX=83334 GN=cysG PE=3 SV=1	-0.0842925	0.162037	0.258175
Phosphohistidine phosphatase SixA OS=Escherichia coli O157:H7 OX=83334 GN=Z3603 PE=4 SV=1	-0.0845689	0.195469	0.296065
Alanine--tRNA ligase OS=Escherichia coli O157:H7 OX=83334 GN=alaS PE=3 SV=2	-0.084666	0.132003	0.225069
Acetyltransferase component of pyruvate dehydrogenase complex OS=Escherichia coli O157:H7 OX=83334 GN=aceF PE=3 SV=1	-0.0855815	0.285299	0.391205
Ascorbate-specific PTS system EIIB component OS=Escherichia coli O157:H7 OX=83334 GN=ulaB PE=3 SV=1	-0.086411	0.312085	0.417498
Regulator of ribonuclease activity B OS=Escherichia coli O157:H7 OX=83334 GN=rraB PE=3 SV=1	-0.0867924	0.278203	0.383217
Uridine kinase OS=Escherichia coli O157:H7 OX=83334 GN=udk PE=3 SV=1	-0.0872847	0.012906	0.0791526
Exodeoxyribonuclease I OS=Escherichia coli O157:H7 OX=83334 GN=sbcB PE=4 SV=3	-0.0894353	0.0891042	0.170192
Glyoxylate/hydroxypyruvate reductase A OS=Escherichia coli O157:H7 OX=83334 GN=ghrA PE=3 SV=2	-0.0897794	0.232733	0.33808
Sigma-E factor regulatory protein RseB OS=Escherichia coli O157:H7 OX=83334 GN=rseB PE=3 SV=1	-0.0901446	0.110874	0.198726
DNA topoisomerase 4 subunit B OS=Escherichia coli O157:H7 OX=83334 GN=parE PE=3 SV=2	-0.0904741	0.303571	0.409436
Acetylglutamate kinase OS=Escherichia coli O157:H7 OX=83334 GN=argB PE=3 SV=1	-0.0906468	0.267722	0.371893
AMP nucleosidase OS=Escherichia coli O157:H7 OX=83334 GN=amn PE=3 SV=1	-0.0914897	0.124478	0.217057
Superoxide dismutase [Fe] OS=Escherichia coli O157:H7 OX=83334 GN=sodB PE=3 SV=2	-0.0922865	0.01661	0.0814174
Cell shape-determining protein MreC OS=Escherichia coli O157:H7 OX=83334 GN=mreC PE=3 SV=1	-0.0926511	0.0495786	0.121891
Phosphate import ATP-binding protein PstB OS=Escherichia coli O157:H7 OX=83334 GN=pstB PE=3 SV=2	-0.0938918	0.0136013	0.0791526
Bifunctional protein GlmU OS=Escherichia coli O157:H7 OX=83334 GN=glmU PE=3 SV=1	-0.0952413	0.0277787	0.092903
Molybdopterin synthase sulfur carrier subunit OS=Escherichia coli O157:H7 OX=83334 GN=moaD PE=3 SV=1	-0.0952455	0.0257065	0.091108
Response regulator UvrY OS=Escherichia coli O157:H7 OX=83334 GN=uvrY PE=3 SV=1	-0.0955987	0.148715	0.241412
serine-type D-Ala-D-Ala carboxypeptidase OS=Escherichia coli O157:H7 OX=83334 GN=dacC PE=3 SV=1	-0.0962647	0.141333	0.233545
Poly(A) polymerase I OS=Escherichia coli O157:H7 OX=83334 GN=pcnB PE=3 SV=2	-0.0964853	0.164981	0.262174
Low specificity L-threonine aldolase OS=Escherichia coli O157:H7 OX=83334 GN=ltaE PE=3 SV=1	-0.0967057	0.0757784	0.154307
Phospho-2-dehydro-3-deoxyheptonate aldolase OS=Escherichia coli O157:H7 OX=83334 GN=aroF PE=3 SV=1	-0.0972244	0.0234921	0.0891419
Shiga toxin subunit B OS=Escherichia coli O157:H7 OX=83334 GN=stx1B PE=4 SV=1	-0.0973852	0.097891	0.181912
Thiosulfate binding protein OS=Escherichia coli O157:H7 OX=83334 GN=cysP PE=3 SV=1	-0.0976679	0.000323286	0.0522937
Carbamoyl phosphate synthase small chain OS=Escherichia coli O157:H7 OX=83334 GN=carA PE=3 SV=1	-0.0981104	0.016722	0.0814174
FAD-dependent oxidoreductase OS=Escherichia coli O157:H7 OX=83334 GN=ndh PE=3 SV=1	-0.0986081	0.242574	0.347692
tRNA-modifying protein YgfZ OS=Escherichia coli O157:H7 OX=83334 GN=ygfZ PE=3 SV=3	-0.0998489	0.249787	0.353767
DUF1456 family protein OS=Escherichia coli O157:H7 OX=83334 GN=yehS PE=4 SV=1	-0.0999571	0.0400038	0.110261
Ribonuclease G OS=Escherichia coli O157:H7 OX=83334 GN=rng PE=3 SV=2	-0.100078	0.041681	0.113137
Ribosomal small subunit pseudouridine synthase A OS=Escherichia coli O157:H7 OX=83334 GN=rsuA PE=3 SV=1	-0.101077	0.0228084	0.088212
Spermidine/putrescine import ATP-binding protein PotA OS=Escherichia coli O157:H7 OX=83334 GN=potA PE=3 SV=1	-0.101129	0.0314411	0.098631
Transcriptional regulatory protein YpdB OS=Escherichia coli O157:H7 OX=83334 GN=ypdB PE=3 SV=1	-0.101632	0.0145282	0.0794989
Guanine deaminase OS=Escherichia coli O157:H7 OX=83334 GN=ygfP PE=3 SV=2	-0.101681	0.022919	0.0884509
Ribosomal RNA small subunit methyltransferase F OS=Escherichia coli O157:H7 OX=83334 GN=rsmF PE=3 SV=2	-0.101996	0.000135914	0.0446512
Riboflavin synthase OS=Escherichia coli O157:H7 OX=83334 GN=ribE PE=4 SV=1	-0.102461	0.154094	0.248362
Universal stress protein E OS=Escherichia coli O157:H7 OX=83334 GN=uspE PE=3 SV=2	-0.102557	0.0134199	0.0791526
Pyruvate dehydrogenase complex repressor OS=Escherichia coli O157:H7 OX=83334 GN=pdhR PE=3 SV=1	-0.103122	0.0877726	0.168829
N-acetylmuramoyl-L-alanine amidase OS=Escherichia coli O157:H7 OX=83334 GN=amiB PE=3 SV=1	-0.103215	0.132355	0.225289
N-acetyl-alpha-D-glucosaminyl-diphospho-ditrans,octacis-undecaprenol 4-epimerase OS=Escherichia coli O157:H7 OX=83334 GN=gnu PE=1 SV=1	-0.103373	0.0520162	0.124044
RNA polymerase sigma-54 factor OS=Escherichia coli O157:H7 OX=83334 GN=rpoN PE=3 SV=1	-0.10593	0.103505	0.190197
Ribosomal RNA large subunit methyltransferase M OS=Escherichia coli O157:H7 OX=83334 GN=rlmM PE=3 SV=1	-0.107402	0.00524216	0.0791526
Ribose-phosphate pyrophosphokinase OS=Escherichia coli O157:H7 OX=83334 GN=prs PE=3 SV=2	-0.107485	0.184919	0.284611
Multidrug efflux pump subunit AcrA OS=Escherichia coli O157:H7 OX=83334 GN=acrA PE=3 SV=1	-0.107542	0.115015	0.203623
Transketolase OS=Escherichia coli O157:H7 OX=83334 GN=tktB PE=3 SV=2	-0.108856	0.0449787	0.117093
Ribosomal RNA small subunit methyltransferase I OS=Escherichia coli O157:H7 OX=83334 GN=rsmI PE=3 SV=1	-0.109602	0.0794417	0.158358
Modulator of FtsH protease HflC OS=Escherichia coli O157:H7 OX=83334 GN=hflC PE=3 SV=1	-0.111127	0.0701415	0.145592
Hydrogenase-2 large chain OS=Escherichia coli O157:H7 OX=83334 GN=hybC PE=3 SV=2	-0.111151	0.0576641	0.130465
AsmA domain-containing protein OS=Escherichia coli O157:H7 OX=83334 GN=yicH PE=4 SV=1	-0.111407	0.0700768	0.145592
Cytochrome bo(3) ubiquinol oxidase subunit 1 OS=Escherichia coli O157:H7 OX=83334 GN=cyoB PE=3 SV=1	-0.111716	0.0211252	0.0881754
Uncharacterized protein OS=Escherichia coli O157:H7 OX=83334 GN=Z1121 PE=4 SV=1	-0.111993	0.0479051	0.119763
Uncharacterized protein OS=Escherichia coli O157:H7 OX=83334 GN=Z3620 PE=4 SV=1	-0.112516	0.24433	0.348768
Transcription antitermination protein RfaH OS=Escherichia coli O157:H7 OX=83334 GN=rfaH PE=3 SV=1	-0.112887	0.0359732	0.104677
2-amino-3-ketobutyrate coenzyme A ligase OS=Escherichia coli O157:H7 OX=83334 GN=kbl PE=3 SV=1	-0.112889	0.13188	0.225069
Dihydrolipoyllysine-residue succinyltransferase component of 2-oxoglutarate dehydrogenase complex OS=Escherichia coli O157:H7 OX=83334 GN=sucB PE=1 SV=2	-0.113145	0.229091	0.334776
Bacterial OB-fold domain-containing protein OS=Escherichia coli O157:H7 OX=83334 GN=ydeI PE=4 SV=2	-0.113502	0.0146748	0.0794989
Beta-hexosaminidase OS=Escherichia coli O157:H7 OX=83334 GN=nagZ PE=3 SV=1	-0.113659	0.406172	0.507715
L-serine dehydratase OS=Escherichia coli O157:H7 OX=83334 GN=sdaA PE=3 SV=2	-0.113803	0.189545	0.290989
3-dehydroquinate dehydratase OS=Escherichia coli O157:H7 OX=83334 GN=aroD PE=3 SV=1	-0.114454	0.0918354	0.174055
Response transcriptional regulatory protein (RstB sensor) OS=Escherichia coli O157:H7 OX=83334 GN=rstA PE=4 SV=1	-0.115623	0.027766	0.092903
Sulfatase N-terminal domain-containing protein OS=Escherichia coli O157:H7 OX=83334 GN=yijP PE=4 SV=2	-0.115914	0.00037559	0.0522937
Large ribosomal subunit protein bL20 OS=Escherichia coli O157:H7 OX=83334 GN=rplT PE=3 SV=2	-0.116162	0.0721748	0.148931
Chaperone protein HscA OS=Escherichia coli O157:H7 OX=83334 GN=hscA PE=3 SV=1	-0.116587	0.0606641	0.133655
NAGC-like transcriptional regulator OS=Escherichia coli O157:H7 OX=83334 GN=yajF PE=4 SV=1	-0.116745	0.0394451	0.109671
YdgH/BhsA/McbA-like domain-containing protein OS=Escherichia coli O157:H7 OX=83334 GN=Z2603 PE=4 SV=1	-0.119268	0.111507	0.198844
ADP-L-glycero-D-manno-heptose-6-epimerase OS=Escherichia coli O157:H7 OX=83334 GN=hldD PE=1 SV=1	-0.119603	0.0119692	0.0791526
ATP-dependent zinc metalloprotease FtsH OS=Escherichia coli O157:H7 OX=83334 GN=ftsH PE=3 SV=1	-0.120113	0.0417635	0.113137
Acyl carrier protein OS=Escherichia coli O157:H7 OX=83334 GN=acpP PE=3 SV=2	-0.121044	0.00681057	0.0791526
NAD-dependent malic enzyme OS=Escherichia coli O157:H7 OX=83334 GN=maeA PE=3 SV=2	-0.121099	0.166745	0.264281
Small ribosomal subunit protein uS2 OS=Escherichia coli O157:H7 OX=83334 GN=rpsB PE=3 SV=2	-0.121272	0.0360584	0.104677
Glucans biosynthesis protein D OS=Escherichia coli O157:H7 OX=83334 GN=mdoD PE=3 SV=1	-0.121815	0.0591905	0.132041
High frequency lysogenization protein HflD OS=Escherichia coli O157:H7 OX=83334 GN=hflD PE=3 SV=1	-0.122932	0.0383797	0.10835
Fe(2+) transport protein A OS=Escherichia coli O157:H7 OX=83334 GN=feoA PE=3 SV=1	-0.125454	0.0701183	0.145592
Resistance proteins OS=Escherichia coli O157:H7 OX=83334 GN=ygeA PE=3 SV=2	-0.125688	0.562549	0.651448
Molybdenum import ATP-binding protein ModC OS=Escherichia coli O157:H7 OX=83334 GN=modC PE=3 SV=1	-0.128684	0.106985	0.194616
Urease subunit gamma OS=Escherichia coli O157:H7 OX=83334 GN=ureA1 PE=3 SV=1	-0.130271	0.0503165	0.122242
ATP-binding component of a transport system OS=Escherichia coli O157:H7 OX=83334 GN=yecC PE=3 SV=1	-0.131121	0.0301002	0.0967697
Partial putative represssor protein encoded within prophage CP-933R OS=Escherichia coli O157:H7 OX=83334 GN=Z2400 PE=4 SV=1	-0.131254	0.015104	0.0797517
Galactokinase OS=Escherichia coli O157:H7 OX=83334 GN=galK PE=3 SV=2	-0.133673	0.0183539	0.0840137
Chaperonin GroEL OS=Escherichia coli O157:H7 OX=83334 GN=groEL PE=3 SV=2	-0.133965	0.122683	0.21434
HTH-type transcriptional regulator ArgP OS=Escherichia coli O157:H7 OX=83334 GN=argP PE=3 SV=1	-0.13404	0.0305913	0.097895
Transcription-repair-coupling factor OS=Escherichia coli O157:H7 OX=83334 GN=mfd PE=3 SV=2	-0.134861	0.0142299	0.0794989
Fumarate and nitrate reduction regulatory protein OS=Escherichia coli O157:H7 OX=83334 GN=fnr PE=3 SV=1	-0.135578	0.0617096	0.135223
Putative pre-16S rRNA nuclease OS=Escherichia coli O157:H7 OX=83334 GN=yqgF PE=3 SV=1	-0.135789	0.0510276	0.122656
Receptor OS=Escherichia coli O157:H7 OX=83334 GN=yhhM PE=4 SV=1	-0.136015	0.123417	0.215415
DNA gyrase subunit A OS=Escherichia coli O157:H7 OX=83334 GN=gyrA PE=3 SV=2	-0.137425	0.0244738	0.0906808
Negative regulator of flagellin synthesis OS=Escherichia coli O157:H7 OX=83334 GN=flgM PE=3 SV=1	-0.137878	0.0570498	0.130465
Succinyl-diaminopimelate desuccinylase OS=Escherichia coli O157:H7 OX=83334 GN=dapE PE=3 SV=1	-0.138676	0.0523047	0.124133
Signal peptidase I OS=Escherichia coli O157:H7 OX=83334 GN=lepB PE=3 SV=1	-0.139111	0.0331928	0.101314
Formamidopyrimidine-DNA glycosylase OS=Escherichia coli O157:H7 OX=83334 GN=mutM PE=3 SV=3	-0.139113	0.110189	0.198534
Uncharacterized protein OS=Escherichia coli O157:H7 OX=83334 GN=Z2387 PE=4 SV=1	-0.139147	0.0226451	0.088212
RNA polymerase-associated protein RapA OS=Escherichia coli O157:H7 OX=83334 GN=rapA PE=3 SV=2	-0.139549	0.0889637	0.170192
Sulfur carrier protein TusA OS=Escherichia coli O157:H7 OX=83334 GN=tusA PE=1 SV=1	-0.139563	0.0708323	0.14645
Peptide methionine sulfoxide reductase MsrA OS=Escherichia coli O157:H7 OX=83334 GN=msrA PE=3 SV=3	-0.140586	0.0118082	0.0791526
Pyruvate kinase OS=Escherichia coli O157:H7 OX=83334 GN=pykA PE=3 SV=2	-0.142223	0.00606388	0.0791526
2,3-dihydro-2,3-dihydroxybenzoate dehydrogenase OS=Escherichia coli O157:H7 OX=83334 GN=entA PE=3 SV=1	-0.142223	0.0456467	0.117093
Gfo/Idh/MocA-like oxidoreductase N-terminal domain-containing protein OS=Escherichia coli O157:H7 OX=83334 GN=ygjR PE=4 SV=1	-0.142229	0.21317	0.318875
GTP cyclohydrolase 1 OS=Escherichia coli O157:H7 OX=83334 GN=folE PE=3 SV=2	-0.142925	0.0130339	0.0791526
Small ribosomal subunit protein uS14 OS=Escherichia coli O157:H7 OX=83334 GN=rpsN PE=3 SV=2	-0.14332	0.0570465	0.130465
Chromosome partition protein MukB OS=Escherichia coli O157:H7 OX=83334 GN=mukB PE=3 SV=1	-0.145484	0.00524756	0.0791526
Regulatory protein AsnC OS=Escherichia coli O157:H7 OX=83334 GN=asnC PE=3 SV=1	-0.145631	0.00960919	0.0791526
8-amino-7-oxononanoate synthase OS=Escherichia coli O157:H7 OX=83334 GN=bioF PE=3 SV=3	-0.146272	0.155077	0.24928
Protease 3 OS=Escherichia coli O157:H7 OX=83334 GN=ptrA PE=3 SV=1	-0.146716	0.111118	0.198726
Glucokinase OS=Escherichia coli O157:H7 OX=83334 GN=glk PE=1 SV=1	-0.147748	0.087043	0.168133
Glyoxylate/hydroxypyruvate reductase B OS=Escherichia coli O157:H7 OX=83334 GN=tkrA PE=3 SV=1	-0.147797	0.00234283	0.0791526
Ribosomal RNA small subunit methyltransferase J OS=Escherichia coli O157:H7 OX=83334 GN=rsmJ PE=1 SV=1	-0.148496	0.0240953	0.0902952
UTP--glucose-1-phosphate uridylyltransferase OS=Escherichia coli O157:H7 OX=83334 GN=galF PE=3 SV=1	-0.149324	0.0360282	0.104677
N-succinylglutamate 5-semialdehyde dehydrogenase OS=Escherichia coli O157:H7 OX=83334 GN=astD PE=3 SV=1	-0.149445	0.0722436	0.148931
Cytochrome bd-I ubiquinol oxidase subunit 2 OS=Escherichia coli O157:H7 OX=83334 GN=cydB PE=3 SV=1	-0.149501	0.0540197	0.126042
Thioredoxin/glutathione peroxidase BtuE OS=Escherichia coli O157:H7 OX=83334 GN=btuE PE=3 SV=1	-0.150451	0.0729425	0.149842
Alpha-ketoglutarate permease OS=Escherichia coli O157:H7 OX=83334 GN=kgtP PE=3 SV=2	-0.151151	0.0657698	0.141047
Phosphomannomutase OS=Escherichia coli O157:H7 OX=83334 GN=manB PE=3 SV=1	-0.151427	0.0511588	0.122808
Isocitrate lyase OS=Escherichia coli O157:H7 OX=83334 GN=aceA PE=4 SV=2	-0.151517	0.0468096	0.118332
Poly-beta-1,6-N-acetyl-D-glucosamine export protein OS=Escherichia coli O157:H7 OX=83334 GN=pgaA PE=3 SV=1	-0.154389	0.0306682	0.097895
Phosphate-specific transport system accessory protein PhoU OS=Escherichia coli O157:H7 OX=83334 GN=phoU PE=3 SV=1	-0.155104	0.0279571	0.092903
U32 family peptidase OS=Escherichia coli O157:H7 OX=83334 GN=yegQ PE=3 SV=1	-0.156877	0.0384313	0.10835
Carbon starvation protein OS=Escherichia coli O157:H7 OX=83334 GN=yjiY PE=3 SV=1	-0.156903	0.109937	0.198534
Large ribosomal subunit protein uL11 OS=Escherichia coli O157:H7 OX=83334 GN=rplK PE=3 SV=2	-0.157663	0.00142278	0.0791526
lipopolysaccharide heptosyltransferase II OS=Escherichia coli O157:H7 OX=83334 GN=rfaF PE=3 SV=1	-0.15792	0.00950818	0.0791526
Biotin carboxylase OS=Escherichia coli O157:H7 OX=83334 GN=accC PE=3 SV=1	-0.15795	0.0393592	0.1096
Succinate--CoA ligase [ADP-forming] subunit beta OS=Escherichia coli O157:H7 OX=83334 GN=sucC PE=3 SV=1	-0.158158	0.0755721	0.154211
Magnesium transport protein CorA OS=Escherichia coli O157:H7 OX=83334 GN=corA PE=3 SV=1	-0.158681	0.0263381	0.0920992
D-amino acid dehydrogenase OS=Escherichia coli O157:H7 OX=83334 GN=dadA PE=2 SV=1	-0.158836	0.0206655	0.0878043
Pantothenate kinase OS=Escherichia coli O157:H7 OX=83334 GN=coaA PE=3 SV=1	-0.158878	0.0146319	0.0794989
Exopolyphosphatase OS=Escherichia coli O157:H7 OX=83334 GN=ppx PE=1 SV=2	-0.159626	0.00667312	0.0791526
Aminopeptidase N OS=Escherichia coli O157:H7 OX=83334 GN=pepN PE=3 SV=2	-0.159703	0.0691093	0.144778
Large ribosomal subunit protein uL15 OS=Escherichia coli O157:H7 OX=83334 GN=rplO PE=3 SV=1	-0.159803	0.0508375	0.122656
Cell filamentation protein Fic OS=Escherichia coli O157:H7 OX=83334 GN=Z5009 PE=4 SV=1	-0.161104	0.0697119	0.145535
Queuine tRNA-ribosyltransferase OS=Escherichia coli O157:H7 OX=83334 GN=tgt PE=3 SV=1	-0.161155	0.00339153	0.0791526
UPF0149 protein YgfB OS=Escherichia coli O157:H7 OX=83334 GN=ygfB PE=3 SV=1	-0.161613	0.00553083	0.0791526
Nucleoid-associated protein YejK OS=Escherichia coli O157:H7 OX=83334 GN=yejK PE=3 SV=3	-0.162784	0.0396651	0.109945
Serine--tRNA ligase OS=Escherichia coli O157:H7 OX=83334 GN=serS PE=3 SV=1	-0.162823	0.0282185	0.0933738
NAD-dependent protein deacylase OS=Escherichia coli O157:H7 OX=83334 GN=cobB PE=3 SV=3	-0.16361	0.0780125	0.156892
Glucose-1-phosphate thymidylyltransferase OS=Escherichia coli O157:H7 OX=83334 GN=rffH PE=3 SV=1	-0.16535	0.0383535	0.10835
Autonomous glycyl radical cofactor OS=Escherichia coli O157:H7 OX=83334 GN=grcA PE=3 SV=1	-0.165685	0.00823051	0.0791526
UPF0115 protein YfcN OS=Escherichia coli O157:H7 OX=83334 GN=yfcN PE=3 SV=1	-0.165973	0.057216	0.130465
ATP-dependent protease ATPase subunit HslU OS=Escherichia coli O157:H7 OX=83334 GN=hslU PE=1 SV=1	-0.167023	0.0489816	0.121781
UDP-N-acetylglucosamine--N-acetylmuramyl-(pentapeptide) pyrophosphoryl-undecaprenol N-acetylglucosamine transferase OS=Escherichia coli O157:H7 OX=83334 GN=murG PE=3 SV=3	-0.167598	0.0427573	0.114955
Urease accessory protein UreG OS=Escherichia coli O157:H7 OX=83334 GN=ureG1 PE=3 SV=1	-0.167849	0.0347369	0.103637
Regulator of gluconate (Gnt) operon OS=Escherichia coli O157:H7 OX=83334 GN=gntR PE=4 SV=2	-0.168045	0.0100398	0.0791526
Putative membrane-bound redox modulator Alx OS=Escherichia coli O157:H7 OX=83334 GN=terC_2 PE=3 SV=1	-0.168105	0.045514	0.117093
N-acetylmuramoyl-L-alanine amidase OS=Escherichia coli O157:H7 OX=83334 GN=Z1100 PE=4 SV=1	-0.168578	0.0135501	0.0791526
Outer membrane protein 1a (IabF) OS=Escherichia coli O157:H7 OX=83334 GN=ompF PE=3 SV=1	-0.168875	0.0272529	0.0928717
Glutamine--tRNA ligase OS=Escherichia coli O157:H7 OX=83334 GN=glnS PE=3 SV=3	-0.169384	0.0256954	0.091108
tRNA dimethylallyltransferase OS=Escherichia coli O157:H7 OX=83334 GN=miaA PE=3 SV=1	-0.171621	0.0649292	0.139741
Carboxy-S-adenosyl-L-methionine synthase OS=Escherichia coli O157:H7 OX=83334 GN=cmoA PE=3 SV=1	-0.171635	0.0850035	0.165615
Argininosuccinate synthase OS=Escherichia coli O157:H7 OX=83334 GN=argG PE=3 SV=3	-0.171731	0.105119	0.192024
Citrate synthase OS=Escherichia coli O157:H7 OX=83334 GN=gltA PE=3 SV=2	-0.171974	0.00722824	0.0791526
Bifunctional glutathionylspermidine amidase/synthase OS=Escherichia coli O157:H7 OX=83334 GN=gsp PE=3 SV=1	-0.17204	0.0500369	0.12216
Fructose-bisphosphate aldolase OS=Escherichia coli O157:H7 OX=83334 GN=Z3260 PE=4 SV=1	-0.173531	0.0145473	0.0794989
Protein HflK OS=Escherichia coli O157:H7 OX=83334 GN=hflK PE=3 SV=1	-0.173541	0.0155986	0.0797556
Acetate kinase OS=Escherichia coli O157:H7 OX=83334 GN=ackA PE=3 SV=1	-0.174721	0.00432002	0.0791526
GDP-perosamine synthase OS=Escherichia coli O157:H7 OX=83334 GN=perA PE=1 SV=1	-0.175081	0.117837	0.207678
Phosphoethanolamine transferase OS=Escherichia coli O157:H7 OX=83334 GN=Z1140 PE=4 SV=1	-0.176296	0.0395563	0.109811
Uncharacterized protein YaiA OS=Escherichia coli O157:H7 OX=83334 GN=yaiA PE=4 SV=1	-0.176936	0.130078	0.222956
Uncharacterized protein OS=Escherichia coli O157:H7 OX=83334 GN=Z3359 PE=4 SV=1	-0.177418	0.0524404	0.124133
KDG kinase OS=Escherichia coli O157:H7 OX=83334 GN=kdgK PE=3 SV=1	-0.179346	0.232562	0.33808
Small ribosomal subunit protein uS11 OS=Escherichia coli O157:H7 OX=83334 GN=rpsK PE=3 SV=2	-0.182331	0.171192	0.267811
Catabolite repressor/activator OS=Escherichia coli O157:H7 OX=83334 GN=cra PE=3 SV=1	-0.182728	0.00559326	0.0791526
DNA 3'-5' helicase OS=Escherichia coli O157:H7 OX=83334 GN=helD PE=3 SV=1	-0.184051	0.0550513	0.127421
Cytoskeleton protein RodZ OS=Escherichia coli O157:H7 OX=83334 GN=rodZ PE=3 SV=1	-0.184139	0.0087623	0.0791526
Glycogen debranching enzyme OS=Escherichia coli O157:H7 OX=83334 GN=glgX PE=3 SV=1	-0.18515	0.0119805	0.0791526
Membrane protein OS=Escherichia coli O157:H7 OX=83334 GN=yhiI PE=4 SV=2	-0.186612	0.0218548	0.0881754
Ubiquinone/menaquinone biosynthesis C-methyltransferase UbiE OS=Escherichia coli O157:H7 OX=83334 GN=ubiE PE=3 SV=1	-0.186654	0.00634913	0.0791526
GTPase HflX OS=Escherichia coli O157:H7 OX=83334 GN=hflX PE=3 SV=1	-0.187967	0.0392493	0.109463
Protease IV, a signal peptide peptidase OS=Escherichia coli O157:H7 OX=83334 GN=sppA PE=3 SV=1	-0.188058	0.0493338	0.121891
Fatty acid oxidation complex subunit alpha OS=Escherichia coli O157:H7 OX=83334 GN=fadB PE=3 SV=1	-0.188177	0.021958	0.0881754
CYTH domain-containing protein OS=Escherichia coli O157:H7 OX=83334 GN=ygiF PE=4 SV=1	-0.188908	0.0278162	0.092903
HTH-type transcriptional regulator YhaJ OS=Escherichia coli O157:H7 OX=83334 GN=yhaJ PE=1 SV=1	-0.190325	0.0374395	0.10695
Protease OS=Escherichia coli O157:H7 OX=83334 GN=sohB PE=3 SV=1	-0.191255	0.0205166	0.0878043
Aconitate hydratase B OS=Escherichia coli O157:H7 OX=83334 GN=acnB PE=3 SV=1	-0.192023	0.00407912	0.0791526
Glucose-6-phosphate isomerase OS=Escherichia coli O157:H7 OX=83334 GN=pgi PE=3 SV=1	-0.192796	0.00634657	0.0791526
Uronate isomerase OS=Escherichia coli O157:H7 OX=83334 GN=uxaC PE=3 SV=1	-0.192854	0.00917759	0.0791526
SUF system FeS cluster assembly SufBD N-terminal domain-containing protein OS=Escherichia coli O157:H7 OX=83334 GN=ynhE PE=3 SV=2	-0.193079	0.00726843	0.0791526
2-oxoglutarate dehydrogenase E1 component OS=Escherichia coli O157:H7 OX=83334 GN=sucA PE=3 SV=1	-0.195391	0.0374621	0.10695
Dual-specificity RNA pseudouridine synthase RluF OS=Escherichia coli O157:H7 OX=83334 GN=rluF PE=3 SV=1	-0.195912	0.0308827	0.097895
3-deoxy-manno-octulosonate cytidylyltransferase OS=Escherichia coli O157:H7 OX=83334 GN=kdsB PE=3 SV=3	-0.196571	0.0252993	0.091108
PTS system mannose-specific EIIAB component OS=Escherichia coli O157:H7 OX=83334 GN=manX PE=3 SV=2	-0.1968	0.0576625	0.130465
Acetyl-coenzyme A carboxylase carboxyl transferase subunit beta OS=Escherichia coli O157:H7 OX=83334 GN=accD PE=3 SV=1	-0.19737	0.0547997	0.127001
Membrane protein insertase YidC OS=Escherichia coli O157:H7 OX=83334 GN=yidC PE=3 SV=1	-0.19813	0.0666062	0.142166
ATP synthase subunit beta OS=Escherichia coli O157:H7 OX=83334 GN=atpD PE=3 SV=2	-0.198692	0.00876757	0.0791526
6-phosphogluconate dehydrogenase, decarboxylating OS=Escherichia coli O157:H7 OX=83334 GN=gnd PE=3 SV=1	-0.198859	0.0106152	0.0791526
NADH-quinone oxidoreductase subunit C/D OS=Escherichia coli O157:H7 OX=83334 GN=nuoC PE=3 SV=1	-0.199106	0.0683612	0.144112
L-serine dehydratase OS=Escherichia coli O157:H7 OX=83334 GN=Z4464 PE=3 SV=2	-0.199476	0.0209083	0.0881754
Solute-binding protein family 5 domain-containing protein OS=Escherichia coli O157:H7 OX=83334 GN=yejA PE=4 SV=2	-0.200054	0.00333339	0.0791526
Biotin synthase OS=Escherichia coli O157:H7 OX=83334 GN=bioB PE=3 SV=3	-0.201667	0.0408502	0.111859
CDP-diacylglycerol pyrophosphatase OS=Escherichia coli O157:H7 OX=83334 GN=cdh PE=1 SV=1	-0.202155	0.0237635	0.0898114
Glycerol kinase OS=Escherichia coli O157:H7 OX=83334 GN=glpK PE=3 SV=2	-0.203003	0.035522	0.104677
HTH-type transcriptional repressor PurR OS=Escherichia coli O157:H7 OX=83334 GN=purR PE=3 SV=2	-0.203195	0.0246601	0.0906808
ATP-dependent Clp protease ATP-binding subunit ClpA OS=Escherichia coli O157:H7 OX=83334 GN=clpA PE=3 SV=1	-0.203844	0.02271	0.088212
Uncharacterized protein OS=Escherichia coli O157:H7 OX=83334 GN=Z0340 PE=4 SV=1	-0.204077	0.0500545	0.12216
Phosphoenolpyruvate-protein phosphotransferase OS=Escherichia coli O157:H7 OX=83334 GN=ptsI PE=3 SV=1	-0.205751	0.0316934	0.0988207
UPF0304 protein YfbU OS=Escherichia coli O157:H7 OX=83334 GN=yfbU PE=3 SV=2	-0.206277	0.0583612	0.131251
Tol-Pal system protein TolQ OS=Escherichia coli O157:H7 OX=83334 GN=tolQ PE=3 SV=1	-0.206727	0.00799291	0.0791526
Hemin import ATP-binding protein HmuV OS=Escherichia coli O157:H7 OX=83334 GN=hmuV PE=3 SV=3	-0.207603	0.0474393	0.119092
LACI-type transcriptional regulator OS=Escherichia coli O157:H7 OX=83334 GN=ycjW PE=4 SV=1	-0.208467	0.0772523	0.155709
UDP-N-acetylmuramate--L-alanine ligase OS=Escherichia coli O157:H7 OX=83334 GN=murC PE=3 SV=1	-0.212334	0.0056423	0.0791526
Glyceraldehyde-3-phosphate dehydrogenase A OS=Escherichia coli O157:H7 OX=83334 GN=gapA PE=3 SV=2	-0.212568	0.052174	0.124093
HTH-type transcriptional repressor CytR OS=Escherichia coli O157:H7 OX=83334 GN=cytR PE=3 SV=1	-0.213455	0.00434637	0.0791526
Protein translocase subunit SecE OS=Escherichia coli O157:H7 OX=83334 GN=secE PE=3 SV=1	-0.214061	0.00146076	0.0791526
UTP--glucose-1-phosphate uridylyltransferase OS=Escherichia coli O157:H7 OX=83334 GN=galU PE=3 SV=2	-0.21427	0.00346182	0.0791526
Glycogen synthase OS=Escherichia coli O157:H7 OX=83334 GN=glgA PE=3 SV=1	-0.215014	0.01041	0.0791526
CTP synthase OS=Escherichia coli O157:H7 OX=83334 GN=pyrG PE=3 SV=2	-0.216066	0.0134114	0.0791526
ATP-dependent RNA helicase SrmB OS=Escherichia coli O157:H7 OX=83334 GN=srmB PE=3 SV=2	-0.216791	0.00968476	0.0791526
Protein SopA OS=Escherichia coli O157:H7 OX=83334 GN=sopA PE=3 SV=1	-0.217702	0.0256583	0.091108
Long-chain-fatty-acid--CoA ligase OS=Escherichia coli O157:H7 OX=83334 GN=fadD PE=3 SV=1	-0.218514	0.0130068	0.0791526
Pyrroline-5-carboxylate reductase OS=Escherichia coli O157:H7 OX=83334 GN=proC PE=3 SV=1	-0.218925	0.0334579	0.101737
Large ribosomal subunit protein uL3 OS=Escherichia coli O157:H7 OX=83334 GN=rplC PE=3 SV=1	-0.222122	0.00682897	0.0791526
Arabinose 5-phosphate isomerase KdsD OS=Escherichia coli O157:H7 OX=83334 GN=kdsD PE=3 SV=1	-0.223146	0.000207488	0.0522937
PTS system mannitol-specific EIICBA component OS=Escherichia coli O157:H7 OX=83334 GN=mtlA PE=4 SV=2	-0.223334	0.110236	0.198534
Ribosomal large subunit pseudouridine synthase C OS=Escherichia coli O157:H7 OX=83334 GN=rluC PE=3 SV=1	-0.223628	0.04353	0.115144
ATP phosphoribosyltransferase OS=Escherichia coli O157:H7 OX=83334 GN=hisG PE=3 SV=1	-0.223686	0.0335549	0.101737
Glutamate 5-kinase OS=Escherichia coli O157:H7 OX=83334 GN=proB PE=3 SV=1	-0.224094	0.0686469	0.144112
Nucleoid occlusion factor SlmA OS=Escherichia coli O157:H7 OX=83334 GN=slmA PE=3 SV=2	-0.224374	0.0466849	0.118318
Ribosomal RNA large subunit methyltransferase I OS=Escherichia coli O157:H7 OX=83334 GN=rlmI PE=3 SV=2	-0.224824	0.0321776	0.0992409
Transport protein, shikimate OS=Escherichia coli O157:H7 OX=83334 GN=shiA PE=3 SV=2	-0.2254	0.00143442	0.0791526
Bifunctional purine biosynthesis protein PurH OS=Escherichia coli O157:H7 OX=83334 GN=purH PE=3 SV=1	-0.227588	0.0179104	0.0836934
dTDP-4-amino-4,6-dideoxygalactose transaminase OS=Escherichia coli O157:H7 OX=83334 GN=wecE PE=3 SV=2	-0.227947	0.015574	0.0797556
Acyl-[acyl-carrier-protein]--UDP-N-acetylglucosamine O-acyltransferase OS=Escherichia coli O157:H7 OX=83334 GN=lpxA PE=3 SV=1	-0.228437	0.0219998	0.0881754
Tyrosine--tRNA ligase OS=Escherichia coli O157:H7 OX=83334 GN=tyrS PE=3 SV=2	-0.228719	0.0366493	0.105798
Glycosyl transferase OS=Escherichia coli O157:H7 OX=83334 GN=wbdO PE=4 SV=1	-0.231573	0.0174272	0.0830086
Protein HemY OS=Escherichia coli O157:H7 OX=83334 GN=hemY PE=3 SV=1	-0.232427	0.0272971	0.0928717
Proline aminopeptidase P II OS=Escherichia coli O157:H7 OX=83334 GN=pepP PE=3 SV=1	-0.233068	0.0120952	0.0791526
Enterobactin synthase component F OS=Escherichia coli O157:H7 OX=83334 GN=entF PE=3 SV=1	-0.233929	0.0217427	0.0881754
L-lactate dehydrogenase OS=Escherichia coli O157:H7 OX=83334 GN=lldD PE=3 SV=1	-0.234094	0.00623499	0.0791526
Erythronate-4-phosphate dehydrogenase OS=Escherichia coli O157:H7 OX=83334 GN=pdxB PE=3 SV=1	-0.234418	0.0108158	0.0791526
Acetyl-coenzyme A carboxylase carboxyl transferase subunit alpha OS=Escherichia coli O157:H7 OX=83334 GN=accA PE=3 SV=2	-0.234426	0.0156685	0.0798875
Bifunctional aldehyde-alcohol dehydrogenase AdhE OS=Escherichia coli O157:H7 OX=83334 GN=adhE PE=1 SV=2	-0.23455	0.039026	0.109008
Arginine--tRNA ligase OS=Escherichia coli O157:H7 OX=83334 GN=argS PE=3 SV=1	-0.235284	0.0765328	0.155123
Small ribosomal subunit protein uS5 OS=Escherichia coli O157:H7 OX=83334 GN=rpsE PE=3 SV=2	-0.238291	0.0801605	0.15909
HTH cro/C1-type domain-containing protein OS=Escherichia coli O157:H7 OX=83334 GN=Z1932 PE=4 SV=1	-0.238301	0.020648	0.0878043
Cytochrome d terminal oxidase, polypeptide subunit I OS=Escherichia coli O157:H7 OX=83334 GN=cydA PE=3 SV=1	-0.240859	0.00529992	0.0791526
ATP-dependent Clp protease adapter protein ClpS OS=Escherichia coli O157:H7 OX=83334 GN=clpS PE=3 SV=1	-0.244203	0.0113374	0.0791526
Aspartate carbamoyltransferase catalytic subunit OS=Escherichia coli O157:H7 OX=83334 GN=pyrB PE=3 SV=2	-0.244982	0.00498026	0.0791526
Lipopolysaccharide core heptose(I) kinase OS=Escherichia coli O157:H7 OX=83334 GN=waaP PE=3 SV=1	-0.24964	0.0433471	0.115144
Fe(2+) transporter FeoB OS=Escherichia coli O157:H7 OX=83334 GN=feoB PE=3 SV=1	-0.251516	0.0145818	0.0794989
4-hydroxy-3-methylbut-2-en-1-yl diphosphate synthase (flavodoxin) OS=Escherichia coli O157:H7 OX=83334 GN=ispG PE=3 SV=1	-0.256918	0.0219489	0.0881754
Ribonuclease R OS=Escherichia coli O157:H7 OX=83334 GN=vacB PE=3 SV=1	-0.258626	0.0142736	0.0794989
Phosphotransferase RcsD OS=Escherichia coli O157:H7 OX=83334 GN=yojN PE=3 SV=1	-0.259418	0.00756322	0.0791526
6-phospho-beta-glucosidase A cryptic OS=Escherichia coli O157:H7 OX=83334 GN=bglA PE=3 SV=2	-0.261412	0.0327493	0.100498
NADH-quinone oxidoreductase subunit A OS=Escherichia coli O157:H7 OX=83334 GN=nuoA PE=3 SV=1	-0.261831	0.0308199	0.097895
Acetolactate synthase OS=Escherichia coli O157:H7 OX=83334 GN=ilvB PE=3 SV=2	-0.262232	0.022156	0.088212
ATP-binding component of cytochrome-related transport OS=Escherichia coli O157:H7 OX=83334 GN=cydC PE=4 SV=1	-0.262614	0.00719456	0.0791526
Polyribonucleotide nucleotidyltransferase OS=Escherichia coli O157:H7 OX=83334 GN=pnp PE=3 SV=2	-0.26363	0.00329277	0.0791526
Pyrimidine/purine nucleotide 5'-monophosphate nucleosidase OS=Escherichia coli O157:H7 OX=83334 GN=ppnN PE=3 SV=1	-0.26412	0.0124938	0.0791526
ATP-binding component of ferric enterobactin transport OS=Escherichia coli O157:H7 OX=83334 GN=fepC PE=4 SV=1	-0.266071	0.00821747	0.0791526
Bifunctional protein HldE OS=Escherichia coli O157:H7 OX=83334 GN=hldE PE=3 SV=1	-0.266464	0.017491	0.0830938
Maltose/maltodextrin import ATP-binding protein MalK OS=Escherichia coli O157:H7 OX=83334 GN=malK PE=3 SV=1	-0.267116	0.0337167	0.102052
Exoribonuclease 2 OS=Escherichia coli O157:H7 OX=83334 GN=rnb PE=3 SV=1	-0.267419	0.0136014	0.0791526
Inosine-5'-monophosphate dehydrogenase OS=Escherichia coli O157:H7 OX=83334 GN=guaB PE=3 SV=1	-0.268297	0.0536326	0.125558
Acetolactate synthase OS=Escherichia coli O157:H7 OX=83334 GN=ilvI PE=3 SV=2	-0.268391	0.0059915	0.0791526
Large ribosomal subunit protein bL19 OS=Escherichia coli O157:H7 OX=83334 GN=rplS PE=3 SV=2	-0.269404	0.0163444	0.0814174
Ribonucleoside-diphosphate reductase OS=Escherichia coli O157:H7 OX=83334 GN=nrdA PE=3 SV=1	-0.269461	0.0254017	0.091108
Kinase OS=Escherichia coli O157:H7 OX=83334 GN=ycfW PE=3 SV=1	-0.271572	0.029358	0.0951634
Valine--tRNA ligase OS=Escherichia coli O157:H7 OX=83334 GN=valS PE=3 SV=1	-0.271748	0.00669548	0.0791526
Phage inhibition, colicin resistance and tellurite resistance protein OS=Escherichia coli O157:H7 OX=83334 GN=terA_2 PE=4 SV=1	-0.27189	0.012072	0.0791526
Enoyl-[acyl-carrier-protein] reductase [NADH] FabI OS=Escherichia coli O157:H7 OX=83334 GN=fabI PE=3 SV=2	-0.272578	0.00800493	0.0791526
5-methyltetrahydropteroyltriglutamate--homocysteine methyltransferase OS=Escherichia coli O157:H7 OX=83334 GN=metE PE=3 SV=3	-0.272649	0.0467391	0.118318
LPS biosynthesis enzyme OS=Escherichia coli O157:H7 OX=83334 GN=waaI PE=3 SV=1	-0.274741	0.0104631	0.0791526
RNase adapter protein RapZ OS=Escherichia coli O157:H7 OX=83334 GN=rapZ PE=3 SV=1	-0.275378	0.00180212	0.0791526
Recombination protein RecR OS=Escherichia coli O157:H7 OX=83334 GN=recR PE=3 SV=1	-0.276577	0.026085	0.0920347
NAD(P) transhydrogenase subunit beta OS=Escherichia coli O157:H7 OX=83334 GN=pntB PE=3 SV=1	-0.277652	0.0121665	0.0791526
Holo-[acyl-carrier-protein] synthase OS=Escherichia coli O157:H7 OX=83334 GN=acpS PE=3 SV=2	-0.27795	0.0367266	0.105852
Tryptophanase OS=Escherichia coli O157:H7 OX=83334 GN=tnaA PE=3 SV=1	-0.278227	0.0574349	0.130465
Multidrug export protein EmrA OS=Escherichia coli O157:H7 OX=83334 GN=emrA PE=3 SV=1	-0.278948	0.0163414	0.0814174
Glucosamine-6-phosphate deaminase OS=Escherichia coli O157:H7 OX=83334 GN=nagB PE=2 SV=1	-0.279298	0.0160432	0.0811121
Serine transporter SdaC OS=Escherichia coli O157:H7 OX=83334 GN=sdaC PE=3 SV=1	-0.279804	0.0138367	0.0791526
Pantothenate synthetase OS=Escherichia coli O157:H7 OX=83334 GN=panC PE=3 SV=1	-0.279875	0.0268853	0.0925963
Fatty acid oxidation complex subunit alpha OS=Escherichia coli O157:H7 OX=83334 GN=fadJ PE=3 SV=1	-0.280237	0.0494501	0.121891
Protein RecA OS=Escherichia coli O157:H7 OX=83334 GN=recA PE=3 SV=2	-0.280864	0.0250393	0.0908239
Ketol-acid reductoisomerase (NADP(+)) OS=Escherichia coli O157:H7 OX=83334 GN=ilvC PE=3 SV=2	-0.281851	0.00597966	0.0791526
GMP synthase [glutamine-hydrolyzing] OS=Escherichia coli O157:H7 OX=83334 GN=guaA PE=3 SV=1	-0.282492	0.0128168	0.0791526
Gamma-glutamyl phosphate reductase OS=Escherichia coli O157:H7 OX=83334 GN=proA PE=3 SV=1	-0.284221	0.00364228	0.0791526
Coenzyme A biosynthesis bifunctional protein CoaBC OS=Escherichia coli O157:H7 OX=83334 GN=dfp PE=3 SV=1	-0.284425	0.0459654	0.117179
Large ribosomal subunit protein uL2 OS=Escherichia coli O157:H7 OX=83334 GN=rplB PE=3 SV=2	-0.285474	0.013031	0.0791526
GTPase Era OS=Escherichia coli O157:H7 OX=83334 GN=era PE=3 SV=1	-0.285508	0.000352923	0.0522937
Glutamine--fructose-6-phosphate aminotransferase [isomerizing] OS=Escherichia coli O157:H7 OX=83334 GN=glmS PE=3 SV=3	-0.285881	0.0233249	0.0889685
Glucans biosynthesis glucosyltransferase H OS=Escherichia coli O157:H7 OX=83334 GN=mdoH PE=3 SV=1	-0.28843	0.130665	0.22375
DNA topoisomerase 1 OS=Escherichia coli O157:H7 OX=83334 GN=topA PE=3 SV=1	-0.28977	0.0121575	0.0791526
Glucosyltransferase I RfaG OS=Escherichia coli O157:H7 OX=83334 GN=rfaG PE=4 SV=1	-0.289896	0.0159305	0.0807682
1-deoxy-D-xylulose 5-phosphate reductoisomerase OS=Escherichia coli O157:H7 OX=83334 GN=dxr PE=3 SV=1	-0.290731	0.0313026	0.098535
Ribonuclease E OS=Escherichia coli O157:H7 OX=83334 GN=rne PE=3 SV=1	-0.291674	0.0088843	0.0791526
Catalase-peroxidase 1 OS=Escherichia coli O157:H7 OX=83334 GN=katG1 PE=3 SV=1	-0.292033	0.0123775	0.0791526
Mannose-1-phosphate guanylyltransferase 2 OS=Escherichia coli O157:H7 OX=83334 GN=manC2 PE=3 SV=1	-0.292767	0.0151327	0.0797517
Replicative DNA helicase DnaB OS=Escherichia coli O157:H7 OX=83334 GN=dnaB PE=3 SV=1	-0.292825	0.0105995	0.0791526
Repressor of treA,B,C OS=Escherichia coli O157:H7 OX=83334 GN=treR PE=4 SV=2	-0.293133	0.0238174	0.0898114
Heat shock protein OS=Escherichia coli O157:H7 OX=83334 GN=yegD PE=3 SV=1	-0.293514	0.015495	0.0797556
Ribosomal protein uL3 glutamine methyltransferase OS=Escherichia coli O157:H7 OX=83334 GN=yfcB PE=3 SV=2	-0.29395	0.021615	0.0881754
Glutamine synthetase OS=Escherichia coli O157:H7 OX=83334 GN=glnA PE=3 SV=2	-0.294461	0.017253	0.0828329
Large ribosomal subunit assembly factor BipA OS=Escherichia coli O157:H7 OX=83334 GN=bipA PE=3 SV=1	-0.295251	0.0257217	0.091108
Sensor protein CpxA OS=Escherichia coli O157:H7 OX=83334 GN=cpxA PE=3 SV=1	-0.296459	0.0259938	0.0918923
1-acyl-sn-glycerol-3-phosphate acyltransferase OS=Escherichia coli O157:H7 OX=83334 GN=plsC PE=3 SV=1	-0.298961	0.00935663	0.0791526
DNA polymerase III subunit chi OS=Escherichia coli O157:H7 OX=83334 GN=holC PE=4 SV=1	-0.299568	0.0509551	0.122656
Anaerobilin synthase OS=Escherichia coli O157:H7 OX=83334 GN=chuW PE=1 SV=1	-0.300403	0.0276606	0.092903
1-phosphofructokinase OS=Escherichia coli O157:H7 OX=83334 GN=fruK PE=3 SV=1	-0.300924	0.00608726	0.0791526
Glycerol-3-phosphate acyltransferase OS=Escherichia coli O157:H7 OX=83334 GN=plsB PE=3 SV=2	-0.302417	0.0192512	0.0855727
Aspartate--tRNA ligase OS=Escherichia coli O157:H7 OX=83334 GN=aspS PE=3 SV=1	-0.302473	0.00296546	0.0791526
2-isopropylmalate synthase OS=Escherichia coli O157:H7 OX=83334 GN=leuA PE=3 SV=3	-0.302856	0.0278642	0.092903
DEAD/DEAH box helicase OS=Escherichia coli O157:H7 OX=83334 GN=Z5898 PE=4 SV=1	-0.307019	0.00896361	0.0791526
UvrABC system protein B OS=Escherichia coli O157:H7 OX=83334 GN=uvrB PE=3 SV=2	-0.307159	0.00988725	0.0791526
HTH-type transcriptional regulatory protein TyrR OS=Escherichia coli O157:H7 OX=83334 GN=tyrR PE=4 SV=2	-0.307428	0.00534836	0.0791526
GDP-mannose 4,6-dehydratase OS=Escherichia coli O157:H7 OX=83334 GN=gmd PE=3 SV=1	-0.308095	0.00984512	0.0791526
Serine/threonine transporter SstT OS=Escherichia coli O157:H7 OX=83334 GN=sstT PE=3 SV=1	-0.309172	0.0583088	0.131251
Translation initiation factor IF-2 OS=Escherichia coli O157:H7 OX=83334 GN=infB PE=3 SV=1	-0.309607	0.016363	0.0814174
Energy-dependent translational throttle protein EttA OS=Escherichia coli O157:H7 OX=83334 GN=ettA PE=3 SV=2	-0.312952	0.0152013	0.0797517
GIY-YIG domain-containing protein OS=Escherichia coli O157:H7 OX=83334 GN=Z0319 PE=4 SV=1	-0.313031	0.022045	0.0881754
Glutamate synthase, large subunit OS=Escherichia coli O157:H7 OX=83334 GN=gltB PE=3 SV=2	-0.3151	0.00276609	0.0791526
Lysine--tRNA ligase OS=Escherichia coli O157:H7 OX=83334 GN=lysS PE=3 SV=3	-0.317845	0.0192893	0.0855727
Selenocysteine-specific elongation factor OS=Escherichia coli O157:H7 OX=83334 GN=selB PE=4 SV=1	-0.318659	0.0130676	0.0791526
Ribonucleotide monophosphatase NagD OS=Escherichia coli O157:H7 OX=83334 GN=nagD PE=3 SV=1	-0.319238	0.0227116	0.088212
Chaperone protein ClpB OS=Escherichia coli O157:H7 OX=83334 GN=clpB PE=3 SV=1	-0.32119	0.00953709	0.0791526
Aminodeoxychorismate synthase component II OS=Escherichia coli O157:H7 OX=83334 GN=pabA PE=4 SV=1	-0.324259	0.0266978	0.0925963
GMP reductase OS=Escherichia coli O157:H7 OX=83334 GN=guaC PE=3 SV=1	-0.326025	0.0113821	0.0791526
S1 motif domain-containing protein OS=Escherichia coli O157:H7 OX=83334 GN=yhgF PE=4 SV=1	-0.330381	0.0427877	0.114955
ATP-dependent RNA helicase RhlB OS=Escherichia coli O157:H7 OX=83334 GN=rhlB PE=3 SV=3	-0.331286	0.0138603	0.0791526
Phenylalanine--tRNA ligase alpha subunit OS=Escherichia coli O157:H7 OX=83334 GN=pheS PE=3 SV=1	-0.331371	0.00972253	0.0791526
DeoR/GlpR family transcriptional regulator OS=Escherichia coli O157:H7 OX=83334 GN=glpR PE=4 SV=1	-0.333229	0.0439095	0.11535
Urease subunit alpha OS=Escherichia coli O157:H7 OX=83334 GN=ureC1 PE=3 SV=2	-0.333679	0.00762846	0.0791526
ATP synthase subunit a OS=Escherichia coli O157:H7 OX=83334 GN=atpB PE=3 SV=1	-0.334023	0.00819679	0.0791526
Threonine--tRNA ligase OS=Escherichia coli O157:H7 OX=83334 GN=thrS PE=3 SV=1	-0.334067	0.0181034	0.083793
Divalent metal cation transporter MntH OS=Escherichia coli O157:H7 OX=83334 GN=mntH PE=3 SV=1	-0.336357	0.014005	0.0792158
Small ribosomal subunit biogenesis GTPase RsgA OS=Escherichia coli O157:H7 OX=83334 GN=rsgA PE=3 SV=2	-0.336422	0.0111818	0.0791526
AraC family transcriptional regulator OS=Escherichia coli O157:H7 OX=83334 GN=Z0321 PE=4 SV=1	-0.336827	0.00970539	0.0791526
Aspartate ammonia-lyase OS=Escherichia coli O157:H7 OX=83334 GN=aspA PE=3 SV=2	-0.338837	0.009601	0.0791526
N-acetylmannosamine kinase OS=Escherichia coli O157:H7 OX=83334 GN=nanK PE=3 SV=2	-0.339212	0.0317624	0.0988207
Phosphoenolpyruvate carboxylase OS=Escherichia coli O157:H7 OX=83334 GN=ppc PE=3 SV=1	-0.339618	0.00257919	0.0791526
Uncharacterized protein OS=Escherichia coli O157:H7 OX=83334 GN=Z1193 PE=4 SV=1	-0.341609	0.0164323	0.0814174
DNA polymerase I OS=Escherichia coli O157:H7 OX=83334 GN=polA PE=3 SV=1	-0.34186	0.00851468	0.0791526
Large ribosomal subunit protein uL6 OS=Escherichia coli O157:H7 OX=83334 GN=rplF PE=3 SV=2	-0.342404	0.0358664	0.104677
type I site-specific deoxyribonuclease OS=Escherichia coli O157:H7 OX=83334 GN=Z5948 PE=3 SV=1	-0.344028	0.0125976	0.0791526
ATP-dependent 6-phosphofructokinase isozyme 1 OS=Escherichia coli O157:H7 OX=83334 GN=pfkA PE=3 SV=1	-0.344824	0.0246583	0.0906808
Asparagine--tRNA ligase OS=Escherichia coli O157:H7 OX=83334 GN=asnS PE=3 SV=2	-0.347747	0.00725005	0.0791526
Phosphatidylserine synthase phospholipid synthesis OS=Escherichia coli O157:H7 OX=83334 GN=pssA PE=3 SV=1	-0.350069	0.00421254	0.0791526
GTPase Der OS=Escherichia coli O157:H7 OX=83334 GN=der PE=3 SV=1	-0.350267	0.0269735	0.0925963
Bifunctional uridylyltransferase/uridylyl-removing enzyme OS=Escherichia coli O157:H7 OX=83334 GN=glnD PE=3 SV=1	-0.3519	0.00564004	0.0791526
Polyphosphate kinase OS=Escherichia coli O157:H7 OX=83334 GN=ppk PE=3 SV=2	-0.35229	0.00825475	0.0791526
Uncharacterized protein OS=Escherichia coli O157:H7 OX=83334 GN=Z5897 PE=4 SV=1	-0.353405	0.0222608	0.088212
Proline/betaine transporter OS=Escherichia coli O157:H7 OX=83334 GN=proP PE=3 SV=1	-0.35348	0.0389421	0.108942
Cell shape-determining protein MreB OS=Escherichia coli O157:H7 OX=83334 GN=mreB PE=3 SV=2	-0.356118	0.00362047	0.0791526
Ribonucleoside-diphosphate reductase OS=Escherichia coli O157:H7 OX=83334 GN=nrdE PE=3 SV=1	-0.357193	0.0347558	0.103637
4-alpha-glucanotransferase OS=Escherichia coli O157:H7 OX=83334 GN=malQ PE=3 SV=1	-0.357274	0.00487475	0.0791526
Probable ATP-binding protein YbiT OS=Escherichia coli O157:H7 OX=83334 GN=ybiT PE=3 SV=1	-0.357647	0.167595	0.264431
2-hydroxyacid dehydrogenase OS=Escherichia coli O157:H7 OX=83334 GN=ldhA PE=3 SV=1	-0.35975	0.00713332	0.0791526
Ribosomal RNA small subunit methyltransferase D OS=Escherichia coli O157:H7 OX=83334 GN=yhhF PE=3 SV=1	-0.36005	0.0111114	0.0791526
Transcription termination factor Rho OS=Escherichia coli O157:H7 OX=83334 GN=rho PE=3 SV=1	-0.360338	0.011038	0.0791526
Histidine biosynthesis bifunctional protein HisB OS=Escherichia coli O157:H7 OX=83334 GN=hisB PE=1 SV=1	-0.36039	0.00830986	0.0791526
DNA translocase FtsK OS=Escherichia coli O157:H7 OX=83334 GN=ftsK PE=3 SV=1	-0.361992	0.0302837	0.0971871
Uridylate kinase OS=Escherichia coli O157:H7 OX=83334 GN=pyrH PE=3 SV=2	-0.362438	0.0212136	0.0881754
Alpha-1,4 glucan phosphorylase OS=Escherichia coli O157:H7 OX=83334 GN=malP PE=3 SV=1	-0.365385	0.0191372	0.0853159
Protein translocase subunit SecD OS=Escherichia coli O157:H7 OX=83334 GN=secD PE=3 SV=1	-0.366019	0.0286941	0.0944296
Glutamine transport system permease protein GlnP OS=Escherichia coli O157:H7 OX=83334 GN=glnP PE=3 SV=1	-0.368291	0.0178869	0.0836934
Peptidase B OS=Escherichia coli O157:H7 OX=83334 GN=pepB PE=3 SV=1	-0.371721	0.0119245	0.0791526
UPF0114 protein YqhA OS=Escherichia coli O157:H7 OX=83334 GN=yqhA PE=3 SV=1	-0.372808	0.00397754	0.0791526
Cell division protein FtsX OS=Escherichia coli O157:H7 OX=83334 GN=ftsX PE=3 SV=1	-0.374914	0.025419	0.091108
Glutamate/gamma-aminobutyrate antiporter OS=Escherichia coli O157:H7 OX=83334 GN=gadC PE=3 SV=1	-0.374978	0.0263085	0.0920992
Alpha-1,4 glucan phosphorylase OS=Escherichia coli O157:H7 OX=83334 GN=glgP PE=3 SV=1	-0.377331	0.00231931	0.0791526
Glutamate dehydrogenase OS=Escherichia coli O157:H7 OX=83334 GN=gdhA PE=3 SV=1	-0.377487	0.00781478	0.0791526
GTP pyrophosphokinase OS=Escherichia coli O157:H7 OX=83334 GN=relA PE=3 SV=1	-0.377928	0.00491105	0.0791526
Small ribosomal subunit protein uS9 OS=Escherichia coli O157:H7 OX=83334 GN=rpsI PE=3 SV=2	-0.379712	0.0103607	0.0791526
Intermembrane phospholipid transport system ATP-binding protein MlaF OS=Escherichia coli O157:H7 OX=83334 GN=mlaF PE=3 SV=1	-0.381751	0.0133888	0.0791526
Outer membrane assembly protein AsmA OS=Escherichia coli O157:H7 OX=83334 GN=asmA PE=4 SV=1	-0.382199	0.0185111	0.0840137
Glucose-1-phosphate adenylyltransferase OS=Escherichia coli O157:H7 OX=83334 GN=glgC PE=3 SV=2	-0.385927	0.0187317	0.08413
Methionine--tRNA ligase OS=Escherichia coli O157:H7 OX=83334 GN=metG PE=3 SV=3	-0.389121	0.0077245	0.0791526
Glycine--tRNA ligase beta subunit OS=Escherichia coli O157:H7 OX=83334 GN=glyS PE=3 SV=2	-0.390201	0.010814	0.0791526
Amidophosphoribosyltransferase OS=Escherichia coli O157:H7 OX=83334 GN=purF PE=3 SV=1	-0.390941	0.0106958	0.0791526
Cytosol aminopeptidase OS=Escherichia coli O157:H7 OX=83334 GN=pepA PE=3 SV=1	-0.390993	0.00884083	0.0791526
Guanosine-5'-triphosphate,3'-diphosphate pyrophosphatase OS=Escherichia coli O157:H7 OX=83334 GN=gppA PE=3 SV=1	-0.393042	0.0147094	0.0794989
Carbamoyl phosphate synthase large chain OS=Escherichia coli O157:H7 OX=83334 GN=carB PE=3 SV=2	-0.393627	0.00402461	0.0791526
Alpha helix protein OS=Escherichia coli O157:H7 OX=83334 GN=yicC PE=3 SV=1	-0.398816	0.0114473	0.0791526
Diacylglycerol kinase OS=Escherichia coli O157:H7 OX=83334 GN=Z1139 PE=3 SV=1	-0.399025	0.0206231	0.0878043
Probable acyltransferase FabY OS=Escherichia coli O157:H7 OX=83334 GN=fabY PE=3 SV=1	-0.399825	0.015546	0.0797556
DNA gyrase subunit B OS=Escherichia coli O157:H7 OX=83334 GN=gyrB PE=3 SV=2	-0.400796	0.00684736	0.0791526
UPF0053 inner membrane protein YoaE OS=Escherichia coli O157:H7 OX=83334 GN=yoaE PE=3 SV=1	-0.401058	0.0131872	0.0791526
Bifunctional aspartokinase/homoserine dehydrogenase OS=Escherichia coli O157:H7 OX=83334 GN=thrA PE=3 SV=1	-0.403205	0.0127691	0.0791526
ATP-binding component of cytochrome-related transport, Zn sensitive OS=Escherichia coli O157:H7 OX=83334 GN=cydD PE=4 SV=2	-0.403492	0.0300932	0.0967697
Transcriptional regulator OS=Escherichia coli O157:H7 OX=83334 GN=yheO PE=4 SV=1	-0.403547	0.0114949	0.0791526
Phosphate acetyltransferase OS=Escherichia coli O157:H7 OX=83334 GN=pta PE=3 SV=1	-0.40513	0.0193807	0.0857678
Pyridoxine/pyridoxamine 5'-phosphate oxidase OS=Escherichia coli O157:H7 OX=83334 GN=pdxH PE=3 SV=1	-0.4054	0.0093528	0.0791526
DNA-directed RNA polymerase subunit beta' OS=Escherichia coli O157:H7 OX=83334 GN=rpoC PE=1 SV=1	-0.407326	0.0115667	0.0791526
Bifunctional chorismate mutase/prephenate dehydratase OS=Escherichia coli O157:H7 OX=83334 GN=pheA PE=3 SV=1	-0.407872	0.0149763	0.079727
Protein translocase subunit SecY OS=Escherichia coli O157:H7 OX=83334 GN=secY PE=3 SV=1	-0.408006	0.00621339	0.0791526
PTS fructose transporter subunit IIBC OS=Escherichia coli O157:H7 OX=83334 GN=fruA PE=4 SV=1	-0.408724	0.00594038	0.0791526
Phosphatidylserine decarboxylase proenzyme OS=Escherichia coli O157:H7 OX=83334 GN=psd PE=3 SV=1	-0.409092	0.00942281	0.0791526
PTS system glucose-specific EIICB component OS=Escherichia coli O157:H7 OX=83334 GN=ptsG PE=3 SV=1	-0.411656	0.0146361	0.0794989
Acyl-coenzyme A dehydrogenase OS=Escherichia coli O157:H7 OX=83334 GN=fadE PE=3 SV=2	-0.415381	0.0358352	0.104677
Glutamate decarboxylase beta OS=Escherichia coli O157:H7 OX=83334 GN=gadB PE=3 SV=1	-0.416834	0.0100032	0.0791526
Pyruvate dehydrogenase E1 component OS=Escherichia coli O157:H7 OX=83334 GN=aceE PE=1 SV=2	-0.42301	0.00405727	0.0791526
1,4-dihydroxy-2-naphthoyl-CoA synthase OS=Escherichia coli O157:H7 OX=83334 GN=menB PE=3 SV=3	-0.429137	0.031442	0.098631
Lon protease OS=Escherichia coli O157:H7 OX=83334 GN=lon PE=2 SV=2	-0.430386	0.00955241	0.0791526
Nucleoside permease OS=Escherichia coli O157:H7 OX=83334 GN=nupC PE=3 SV=2	-0.431104	0.0122663	0.0791526
Glutamate decarboxylase alpha OS=Escherichia coli O157:H7 OX=83334 GN=gadA PE=3 SV=1	-0.43275	0.0225584	0.088212
Uncharacterized protein YggT OS=Escherichia coli O157:H7 OX=83334 GN=yggT PE=3 SV=1	-0.4344	0.0138158	0.0791526
Bifunctional protein Aas OS=Escherichia coli O157:H7 OX=83334 GN=aas PE=3 SV=1	-0.435553	0.00527041	0.0791526
ATP-dependent lipid A-core flippase OS=Escherichia coli O157:H7 OX=83334 GN=msbA PE=1 SV=1	-0.435833	0.00953384	0.0791526
UDP-3-O-(3-hydroxymyristoyl)glucosamine N-acyltransferase OS=Escherichia coli O157:H7 OX=83334 GN=lpxD PE=3 SV=2	-0.436087	0.0130029	0.0791526
Large ribosomal subunit protein uL14 OS=Escherichia coli O157:H7 OX=83334 GN=rplN PE=3 SV=1	-0.441121	0.0139162	0.0792087
Adenylosuccinate lyase OS=Escherichia coli O157:H7 OX=83334 GN=purB PE=3 SV=1	-0.444763	0.00900149	0.0791526
Ribosomal RNA large subunit methyltransferase E OS=Escherichia coli O157:H7 OX=83334 GN=rlmE PE=3 SV=1	-0.450727	0.00897009	0.0791526
DNA topoisomerase 4 subunit A OS=Escherichia coli O157:H7 OX=83334 GN=parC PE=3 SV=1	-0.451193	0.00684961	0.0791526
Tyrosine-protein kinase etk OS=Escherichia coli O157:H7 OX=83334 GN=etk PE=3 SV=1	-0.459079	0.0176651	0.0834827
Protein HdeD OS=Escherichia coli O157:H7 OX=83334 GN=hdeD PE=3 SV=1	-0.459174	0.0359696	0.104677
ATPase OS=Escherichia coli O157:H7 OX=83334 GN=Z2386 PE=4 SV=1	-0.462798	0.0106849	0.0791526
Leucine--tRNA ligase OS=Escherichia coli O157:H7 OX=83334 GN=leuS PE=3 SV=1	-0.463533	0.0136309	0.0791526
Cell division activator CedA OS=Escherichia coli O157:H7 OX=83334 GN=cedA PE=3 SV=2	-0.469412	0.0248099	0.0907189
Serine/threonine kinase encoded by bacteriophage BP-933W OS=Escherichia coli O157:H7 OX=83334 GN=Z1444 PE=4 SV=1	-0.470355	0.00806938	0.0791526
DNA repair protein RadA OS=Escherichia coli O157:H7 OX=83334 GN=sms PE=3 SV=2	-0.474962	0.0112818	0.0791526
ECA polysaccharide chain length modulation protein OS=Escherichia coli O157:H7 OX=83334 GN=wzzE PE=1 SV=2	-0.475037	0.00763369	0.0791526
Protoporphyrinogen IX dehydrogenase [quinone] OS=Escherichia coli O157:H7 OX=83334 GN=hemG PE=3 SV=1	-0.475607	0.00950148	0.0791526
Molybdenum transport system permease protein ModB OS=Escherichia coli O157:H7 OX=83334 GN=modB PE=3 SV=1	-0.477636	0.00856096	0.0791526
Glucose-6-phosphate 1-dehydrogenase OS=Escherichia coli O157:H7 OX=83334 GN=zwf PE=3 SV=1	-0.481465	0.00793664	0.0791526
NAD(P) transhydrogenase subunit alpha OS=Escherichia coli O157:H7 OX=83334 GN=pntA PE=3 SV=1	-0.486444	0.0217329	0.0881754
Phospho-2-dehydro-3-deoxyheptonate aldolase, Trp-sensitive OS=Escherichia coli O157:H7 OX=83334 GN=aroH PE=3 SV=1	-0.487148	0.0564756	0.130052
D-3-phosphoglycerate dehydrogenase OS=Escherichia coli O157:H7 OX=83334 GN=serA PE=3 SV=2	-0.493571	0.0202738	0.0874913
HTH-type transcriptional regulator CysB OS=Escherichia coli O157:H7 OX=83334 GN=cysB PE=3 SV=1	-0.500479	0.0084922	0.0791526
Phosphoribosylformylglycinamidine synthase OS=Escherichia coli O157:H7 OX=83334 GN=purL PE=3 SV=3	-0.50835	0.020345	0.0874913
Glycosyl transferase OS=Escherichia coli O157:H7 OX=83334 GN=wbdP PE=4 SV=1	-0.509463	0.00784637	0.0791526
Zinc-transporting ATPase OS=Escherichia coli O157:H7 OX=83334 GN=zntA PE=3 SV=1	-0.511069	0.0138035	0.0791526
Small ribosomal subunit protein uS4 OS=Escherichia coli O157:H7 OX=83334 GN=rpsD PE=3 SV=2	-0.511847	0.0130823	0.0791526
Small ribosomal subunit protein uS12 OS=Escherichia coli O157:H7 OX=83334 GN=rpsL PE=3 SV=2	-0.517196	0.0110559	0.0791526
Pyruvate kinase I OS=Escherichia coli O157:H7 OX=83334 GN=pykF PE=3 SV=1	-0.519598	0.0106116	0.0791526
Methionine import ATP-binding protein MetN OS=Escherichia coli O157:H7 OX=83334 GN=metN PE=3 SV=1	-0.520802	0.0198817	0.0869224
Penicillin-binding protein 1A OS=Escherichia coli O157:H7 OX=83334 GN=mrcA PE=3 SV=1	-0.535314	0.00977002	0.0791526
DNA polymerase III subunit delta' OS=Escherichia coli O157:H7 OX=83334 GN=holB PE=4 SV=1	-0.543281	0.0338371	0.102062
Transport protein OS=Escherichia coli O157:H7 OX=83334 GN=yegH PE=3 SV=2	-0.553663	0.0115657	0.0791526
Acyltransferase OS=Escherichia coli O157:H7 OX=83334 GN=yqeF PE=3 SV=1	-0.565293	0.00346012	0.0791526
PTS system mannose-specific EIID component OS=Escherichia coli O157:H7 OX=83334 GN=manZ PE=3 SV=2	-0.568943	0.0268032	0.0925963
Transketolase OS=Escherichia coli O157:H7 OX=83334 GN=tktA PE=3 SV=2	-0.575592	0.00806407	0.0791526
Small ribosomal subunit protein uS3 OS=Escherichia coli O157:H7 OX=83334 GN=rpsC PE=3 SV=2	-0.57747	0.00885907	0.0791526
Small-conductance mechanosensitive channel OS=Escherichia coli O157:H7 OX=83334 GN=mscS PE=3 SV=1	-0.580382	0.00936511	0.0791526
CPBP family intramembrane metalloprotease OS=Escherichia coli O157:H7 OX=83334 GN=Z1787 PE=4 SV=1	-0.624447	0.012758	0.0791526
Formate acetyltransferase OS=Escherichia coli O157:H7 OX=83334 GN=pflB PE=3 SV=1	-0.627309	0.0151754	0.0797517
Maltose/maltodextrin transport system permease protein MalF OS=Escherichia coli O157:H7 OX=83334 GN=malF PE=3 SV=1	-0.659006	0.0202807	0.0874913
ATP-binding component of a transport system OS=Escherichia coli O157:H7 OX=83334 GN=yddA PE=4 SV=2	-0.721029	0.00792821	0.0791526
